# Supplementary material for: Whole genome resequencing of watermelons to identify single nucleotide polymorphisms related to flesh color and lycopene content
Source: PLoS One. 2019 Oct 9;14(10):e0223441. doi: 10.1371/journal.pone.0223441 (PMC6785133; doi:10.1371/journal.pone.0223441)
Supplement: S4 Table — (XLSX) [file pone.0223441.s010.xlsx]

## Sheet: Table S4
Table S4. Identified list of genome-wide SNPs between the different flesh colored inbred lines
Sample Info.			Red Flesh												Orange Flesh												Yellow Flesh												Ungrouped
Chrm	Position	ref (97103)	45	45_Depth	802	802_Depth	803	803_Depth	829	829_Depth	830	830_Depth	917	917_Depth	1	1_Depth	29	29_Depth	820	820_Depth	840	840_Depth	842	842_Depth	843	843_depth	919	919_Depth	3	3_Depth	819	819_Depth	834	834_Depth	835	835_Depth	838	838_Depth	801	801_Depth	812	812_Depth	816	816_Depth	832	832_Depth	833	833_Depth	837
Chr1	18231	T	C	11|11	T	12|12	T	17|17	C	9|9	T	4|4	T	14|15	T	7|7	C	8|8	T	11|11	T	18|18	C	14|14	C	15|15	C	12|12	T	10|10	C	7|7	C	15|15	T	11|11	T	11|11	T	21|21	T	17|17	C	12|12	T	12|12	C	9|9	T
Chr1	19298	T	G	6|6	T	16|16	T	3|3	G	16|16	T	12|12	T	16|16	T	6|6	G	12|12	T	10|10	T	9|9	G	15|15	G	10|10	G	7|7	T	11|11	G	15|15	G	14|14	T	7|7	T	12|12	T	10|10	T	15|15	G	17|17	T	14|14	G	21|21	T
Chr1	378607	A	A	11|11	G	14|14	G	11|11	A	11|11	G	9|9	G	15|15	G	11|11	A	10|10	G	4|4	G	10|10	A	22|22	A	12|12	A	12|12	G	10|10	A	9|9	A	12|12	G	9|9	A	18|18	G	19|19	G	14|14	A	15|15	A	10|10	A	9|9	G
Chr1	405310	G	G	8|8	A	6|6	A	6|6	G	5|5	A	6|6	G	4|4	A	3|3	G	3|3	A	6|6	A	5|5	G	4|4	G	9|9	G	4|4	A	4|4	G	11|11	G	10|10	G	13|13	G	8|8	A	3|3	A	12|12	G	9|9	G	10|10	G	6|6	G
Chr1	745836	T	T	18|18	T	14|14	T	15|15	T	12|12	T	11|11	A	8|8	T	16|16	T	14|14	T	9|9	T	7|7	T	16|16	T	16|16	T	7|7	T	14|14	T	11|11	T	14|14	T	18|18	T	19|19	T	15|15	T	17|17	T	13|13	T	12|12	T	18|18	T
Chr1	746154	T	T	3|3	T	14|14	T	10|10	T	13|13	T	9|9	G	15|15	T	10|10	T	5|5	T	8|8	T	6|6	T	9|9	T	8|8	T	9|9	T	7|7	T	9|9	T	15|15	T	10|10	T	12|12	T	10|10	T	9|9	T	14|14	T	15|15	T	12|12	T
Chr1	918318	C	C	9|9	Y	10,3|13	T	12|12	C	13|13	C	10|11	C	13|13	C	10|10	T	8|8	C	5|5	C	9|9	C	13|13	C	11|11	T	9|9	C	12|12	T	13|13	C	20|20	T	13|13	C	11|11	T	6|6	T	10|10	T	6|6	C	7|7	C	7|7	T
Chr1	919106	C	C	4|4	Y	5,5|10	T	11|11	C	15|15	C	14|14	C	14|14	C	9|9	T	9|9	C	12|12	C	14|14	C	16|16	C	14|14	T	16|16	C	8|8	T	6|6	C	7|7	T	9|9	C	9|9	T	12|13	T	12|12	T	12|12	C	19|19	C	17|17	T
Chr1	1206070	G	G	12|12	R	5,6|11	A	11|11	A	12|12	G	11|11	G	7|7	A	13|13	A	16|16	G	11|11	G	13|13	A	11|11	A	11|11	A	14|14	G	7|7	A	14|14	A	13|13	G	15|15	A	17|17	A	9|9	A	6|6	A	8|8	G	10|10	A	13|13	G
Chr1	1206537	T	T	11|11	Y	8,10|18	C	11|11	C	12|12	T	10|10	T	16|16	C	8|8	C	12|12	T	16|16	T	5|5	C	9|9	C	7|7	C	12|12	T	10|10	C	17|17	C	12|12	T	15|15	C	13|13	C	16|16	C	9|9	C	16|16	T	17|17	C	11|11	T
Chr1	1718022	G	G	17|17	R	6,7|13	A	19|19	G	12|12	G	10|10	G	12|12	G	7|7	G	12|12	G	9|9	G	8|8	G	25|25	G	14|14	G	11|11	G	12|12	G	12|12	G	9|9	G	16|16	G	12|12	A	21|21	A	14|14	G	15|15	G	11|11	G	12|12	G
Chr1	1719557	A	A	19|19	R	4,4|8	G	17|17	A	17|17	A	10|10	R	12,9|21	G	14|14	G	13|13	A	6|6	A	10|10	A	12|12	A	24|24	G	10|10	A	10|10	G	17|17	A	15|15	G	16|16	A	14|14	G	14|14	G	11|11	G	15|15	A	22|22	G	11|11	G
Chr1	2077585	C	C	8|8	C	12|12	C	9|9	A	7|7	C	10|10	C	11|11	C	9|9	C	9|9	C	7|7	C	12|12	A	7|7	A	4|4	C	11|11	C	10|10	C	11|11	A	11|11	C	12|12	A	9|9	C	11|11	C	7|7	C	15|15	C	8|8	C	9|9	C
Chr1	2079435	T	T	9|9	T	15|15	T	14|14	C	24|24	T	7|7	T	9|9	T	10|10	T	16|16	T	15|15	T	9|9	C	11|11	C	9|9	T	12|12	T	11|11	T	6|6	C	18|18	T	19|19	C	8|8	T	14|14	T	15|15	T	14|14	T	16|16	T	11|11	T
Chr1	2157833	T	T	9|9	T	10|10	T	10|10	C	6|6	T	9|9	C	7|7	Y	2,7|9	C	10|10	T	9|9	T	12|12	C	7|7	C	13|13	T	7|8	T	15|15	C	10|10	C	13|13	C	14|14	C	12|12	C	6|6	T	16|16	C	10|10	T	17|17	C	9|9	C
Chr1	2169311	C	C	14|14	C	12|12	C	19|19	T	13|13	C	14|14	T	17|17	C	9|10	T	13|13	C	9|9	C	5|5	T	11|11	T	18|18	C	9|9	C	14|14	T	8|8	T	13|13	T	19|19	T	9|9	T	18|18	C	9|9	T	17|17	C	14|14	T	11|11	T
Chr1	2596881	T	C	15|15	T	6|6	C	15|15	T	10|10	T	14|14	T	16|16	T	8|9	C	8|8	T	15|15	T	12|12	T	12|12	T	14|14	T	7|7	T	12|12	C	15|15	T	14|14	C	17|17	T	16|16	C	13|13	T	9|9	C	18|18	T	11|11	C	9|9	C
Chr1	2693754	A	T	3|8	W	13,6|19	T	20|20	A	12|12	A	18|18	A	9|9	A	10|12	N	0|12	A	15|15	A	17|17	A	15|15	A	19|19	A	7|8	A	12|12	T	4|10	A	15|15	T	19|19	A	14|14	T	16|16	A	11|11	N	0|6	A	19|19	T	29|30	T
Chr1	2852882	C	T	11|11	Y	11,5|16	T	17|17	T	11|11	C	15|15	T	12|12	T	10|10	T	10|10	C	7|7	C	7|7	C	20|20	T	6|6	C	12|12	C	7|7	T	10|10	T	14|14	T	9|9	C	13|13	T	17|17	C	12|12	T	6|6	C	14|14	T	13|13	T
Chr1	2869484	A	C	10|10	M	8,2|10	C	16|16	C	10|10	A	10|10	A	11|11	C	11|11	C	6|6	A	11|11	A	13|13	A	6|6	C	10|10	A	10|10	A	9|9	C	3|3	C	8|8	C	10|10	A	14|14	C	11|11	A	12|12	C	11|11	A	8|8	C	12|12	C
Chr1	3033934	C	A	6|6	C	12|12	C	9|9	C	7|7	C	3|3	C	7|7	A	3|3	A	4|4	C	6|6	C	9|9	C	7|7	C	7|7	C	9|9	C	7|7	A	6|6	C	12|12	C	9|9	C	14|14	C	6|6	C	12|12	A	3|3	C	13|13	C	11|11	C
Chr1	3073973	A	G	10|10	A	9|9	A	14|14	A	8|8	A	10|10	A	11|11	G	10|10	G	7|7	A	15|15	A	16|16	A	12|12	A	9|9	A	16|16	A	6|6	G	13|13	A	16|16	A	15|15	A	19|19	A	11|11	A	11|11	G	10|10	A	10|10	A	15|15	A
Chr1	3392906	T	T	11|11	T	5|5	T	13|13	T	13|13	T	10|10	A	15|15	A	9|9	A	9|9	T	14|14	T	10|10	T	12|12	T	13|13	T	13|13	T	6|6	A	7|7	T	8|8	T	11|11	T	7|7	T	12|12	T	11|11	A	10|10	T	10|10	T	10|10	T
Chr1	3540835	G	G	6|6	G	13|13	G	8|8	G	12|12	G	8|8	T	11|12	T	12|12	T	11|11	G	6|6	G	9|9	G	9|9	G	12|12	G	4|4	G	11|11	T	10|10	G	15|15	G	8|8	G	5|5	G	8|8	G	14|14	T	9|9	G	4|4	G	9|9	G
Chr1	3817625	A	A	9|9	A	11|11	A	8|8	A	9|9	A	11|11	G	6|6	G	9|9	G	6|6	A	9|9	A	8|8	A	16|16	A	13|13	A	3|3	A	3|3	A	4|4	A	12|12	A	17|17	A	11|11	A	17|17	A	16|16	G	4|4	A	10|10	A	6|6	A
Chr1	3818180	T	T	13|13	T	8|8	T	11|11	T	5|5	T	8|8	C	10|10	C	8|8	C	9|9	T	10|10	T	3|3	T	6|6	T	14|14	T	8|8	T	7|7	T	5|5	T	10|10	T	15|15	T	15|15	T	14|14	T	7|7	C	12|12	T	9|9	T	10|10	T
Chr1	4058561	T	T	11|11	Y	4,7|11	T	3|3	T	11|11	C	12|12	T	10|11	C	5|5	C	8|8	C	6|6	C	15|15	C	12|12	T	11|11	C	8|8	C	8|8	C	13|13	T	10|10	T	7|7	C	13|13	T	14|14	T	8|8	C	13|13	T	14|14	C	10|10	T
Chr1	4061138	C	C	12|12	Y	5,10|15	C	7|7	C	17|17	T	13|13	C	13|14	T	9|9	T	9|9	T	4|4	T	8|8	T	11|11	C	8|8	T	7|7	T	10|10	T	9|9	C	13|13	C	6|6	T	12|12	C	15|15	C	6|6	T	8|8	C	9|9	T	14|14	C
Chr1	4305053	T	T	10|10	T	11|11	T	7|7	C	14|14	T	9|9	C	15|15	C	8|8	T	7|7	T	6|6	T	9|9	C	12|12	C	9|9	C	5|5	T	14|14	C	10|10	C	12|12	C	9|9	C	12|12	T	13|13	T	9|9	C	13|13	C	13|13	C	6|6	C
Chr1	4305115	G	G	8|8	G	5|5	G	6|6	T	11|11	G	6|6	T	13|13	T	3|3	G	9|9	G	9|9	G	5|5	T	5|5	T	9|9	T	5|5	G	11|11	T	11|11	T	17|18	T	9|9	T	9|9	G	12|12	G	14|14	T	11|11	T	10|10	T	11|11	T
Chr1	4550038	A	A	11|11	R	5,4|9	A	9|9	A	16|16	G	10|10	A	12|12	A	8|8	G	11|11	G	9|9	G	10|10	A	11|11	A	12|12	A	11|11	G	8|8	A	8|8	A	8|8	A	15|15	A	15|15	A	10|10	A	11|11	G	9|9	A	8|8	A	13|13	A
Chr1	4611523	T	T	9|9	K	10,2|12	T	8|8	T	8|8	G	7|7	G	9|9	T	5|5	G	5|5	G	6|6	G	6|6	T	13|13	T	6|6	T	8|8	G	9|9	T	8|8	T	7|7	T	7|7	T	7|7	T	6|6	T	7|7	G	13|13	T	10|10	T	6|6	T
Chr1	4949493	T	Y	2,3|5	Y	4,11|15	Y	6,10|16	Y	7,9|16	Y	6,4|10	Y	4,6|10	Y	7,4|11	Y	3,7|10	Y	5,5|10	C	10|11	Y	2,2|4	Y	3,7|10	T	4|5	T	6|7	Y	3,9|12	T	9|11	Y	6,8|14	Y	12,11|23	Y	8,13|21	Y	4,3|7	Y	3,10|13	Y	5,6|11	Y	7,6|13	Y
Chr1	4949969	A	R	7,4|11	R	8,4|12	R	6,2|8	R	10,4|14	R	8,7|15	R	8,6|14	R	5,2|7	R	6,4|10	R	5,4|9	R	4,12|16	R	5,5|10	R	3,7|10	G	3|3	R	2,6|8	R	8,5|13	R	8,6|14	R	12,5|17	R	7,6|13	R	4,10|14	R	5,3|8	A	8|10	R	10,5|15	R	10,4|14	R
Chr1	5132665	T	T	15|15	T	12|12	T	7|7	T	12|12	T	11|11	C	9|9	C	4|4	T	13|13	T	13|13	T	13|13	C	5|5	T	15|15	C	12|12	T	8|8	C	6|6	T	16|16	T	19|19	C	13|13	T	16|16	T	13|13	C	10|10	T	15|15	C	8|8	T
Chr1	5153828	T	T	10|10	T	16|16	T	13|13	T	15|15	T	10|10	C	15|15	C	15|15	T	6|6	T	18|18	T	16|16	C	6|6	T	15|15	C	11|11	T	18|18	C	16|16	T	17|17	T	11|11	C	17|17	T	20|20	T	15|15	C	19|19	T	8|8	C	7|7	T
Chr1	5688571	T	T	13|13	Y	6,6|12	T	8|8	T	10|10	C	13|13	C	11|12	T	6|6	T	9|9	C	9|9	C	12|12	C	9|9	T	14|14	T	6|6	C	7|7	C	14|14	T	20|20	T	10|10	Y	8,1|9	T	5|5	T	7|7	T	14|14	T	11|11	C	13|13	T
Chr1	5688598	G	G	10|10	R	6,4|10	G	10|10	G	7|7	A	12|12	R	8,1|9	G	9|9	G	9|9	A	9|9	A	11|11	A	9|9	G	14|14	G	11|11	A	11|11	A	13|13	G	17|17	G	8|8	A	8|8	G	9|9	G	7|7	G	19|19	G	12|12	A	12|12	G
Chr1	5975946	C	C	13|13	M	14,3|17	C	13|13	C	17|17	A	11|11	C	16|17	C	14|14	A	12|12	A	8|8	A	8|8	C	12|12	C	9|9	C	10|10	A	12|12	C	10|10	C	17|17	C	10|10	C	13|13	C	18|18	C	11|11	A	18|18	C	14|14	C	14|14	C
Chr1	5976343	A	A	9|9	W	3,10|13	A	15|15	A	11|11	T	10|10	A	6|6	A	15|15	T	9|9	T	12|12	T	6|6	A	10|10	A	16|16	A	10|10	T	18|18	A	12|12	A	17|17	A	15|15	A	10|10	A	10|10	A	12|12	T	13|13	A	12|12	A	18|18	A
Chr1	6222355	G	A	12|12	R	3,7|10	A	10|10	G	17|17	G	4|4	A	7|7	A	11|11	G	10|10	G	7|7	G	16|16	A	9|10	A	14|14	A	10|10	G	14|14	A	11|11	A	10|10	A	11|11	G	14|14	A	13|13	A	10|10	G	9|9	A	9|9	A	9|9	A
Chr1	6297463	A	A	19|19	A	15|17	G	19|19	A	13|13	A	10|10	G	8|8	G	7|7	A	15|15	A	10|10	G	12|12	G	20|20	G	8|8	G	11|11	A	27|27	G	8|8	G	26|26	G	12|12	A	20|20	G	14|14	G	6|6	A	16|16	G	23|23	G	14|14	G
Chr1	6301795	A	A	14|14	M	9,5|14	C	12|12	A	6|6	A	9|9	C	6|6	C	11|11	A	9|9	A	8|8	C	12|12	C	17|17	C	11|11	C	10|10	A	10|10	C	13|13	C	11|11	C	14|14	A	12|12	C	10|10	C	15|15	A	9|9	C	9|9	C	10|10	C
Chr1	6575913	C	C	5|5	C	6|7	A	5|5	C	12|12	C	3|3	C	15|15	A	12|12	C	9|9	A	5|5	A	4|4	A	11|11	A	8|8	A	3|3	C	10|10	A	5|5	A	10|10	A	4|4	C	17|17	A	14|14	A	8|8	C	8|8	A	7|7	A	9|9	A
Chr1	6696856	T	T	9|9	Y	5,10|15	C	8|8	T	4|4	T	9|9	T	11|11	C	7|7	T	6|6	C	8|8	C	11|11	C	6|6	C	14|14	T	4|4	T	3|3	C	5|5	C	10|10	C	8|8	T	8|8	C	7|7	C	6|6	T	9|9	C	9|9	C	5|5	C
Chr1	6750475	C	C	11|11	C	10|12	A	9|9	C	8|8	C	9|9	C	10|10	A	6|6	C	13|13	A	12|12	A	10|10	A	13|13	A	12|12	C	12|12	C	14|14	A	9|9	A	14|14	A	15|15	C	10|10	A	16|16	A	9|9	C	12|12	A	20|20	A	14|14	A
Chr1	7004571	A	A	11|11	A	4|5	G	3|3	G	10|10	A	7|7	A	9|9	G	8|8	A	4|4	G	6|6	G	6|6	G	8|8	G	5|5	A	7|7	A	5|5	G	8|8	G	7|7	G	5|5	A	18|18	G	8|8	G	7|7	A	10|10	G	11|11	G	8|8	G
Chr1	7014315	A	A	11|11	A	14|16	G	15|15	G	16|16	A	15|15	A	11|11	G	9|9	A	11|11	G	11|11	G	14|14	G	16|16	G	10|10	A	16|16	A	15|15	G	12|12	G	18|18	G	17|17	A	12|12	G	11|11	G	11|11	A	20|20	G	23|23	G	11|11	G
Chr1	7435592	G	A	5|5	R	2,3|5	A	9|9	A	5|5	G	9|9	G	13|13	A	5|5	G	6|6	A	3|3	A	4|4	A	8|8	A	13|13	A	8|8	G	5|5	A	7|7	A	9|9	A	8|8	G	5|5	A	8|8	A	5|5	G	13|13	A	6|6	A	10|10	A
Chr1	7445569	C	T	10|10	C	10|12	T	12|12	T	13|13	C	14|14	C	9|9	T	17|17	C	12|12	T	10|10	T	11|11	T	19|19	T	9|9	T	14|14	C	10|10	T	10|10	T	15|15	T	15|15	C	15|15	T	17|17	T	20|20	C	12|12	T	10|10	T	12|12	T
Chr1	7612806	A	T	9|9	W	4,9|13	A	14|14	A	11|11	T	14|14	A	17|17	A	12|12	T	19|19	A	10|10	A	7|7	A	15|15	A	11|11	A	14|14	T	15|15	A	8|8	A	13|13	A	14|14	T	5|5	A	19|19	T	10|10	T	16|16	A	14|14	A	15|15	A
Chr1	7695671	G	G	10|10	G	8|8	G	14|14	A	11|11	G	4|4	G	5|5	A	5|5	G	10|10	A	7|7	A	8|8	A	8|8	A	7|7	A	5|5	G	9|9	A	8|8	A	6|6	A	10|10	G	4|4	G	7|7	G	10|10	G	11|11	A	8|8	A	5|5	A
Chr1	8036136	C	G	8|8	S	4,7|11	C	13|13	C	7|7	G	9|9	C	7|7	C	9|9	C	7|7	C	9|9	C	10|10	C	8|8	C	9|9	C	9|9	G	11|11	C	9|9	C	15|15	G	9|9	G	11|11	C	10|10	G	11|11	G	11|11	G	11|11	G	8|8	G
Chr1	8041179	C	T	6|6	Y	3,9|12	C	12|12	C	8|8	T	7|7	C	15|15	C	9|9	C	10|10	C	12|12	C	13|13	C	7|7	C	15|15	C	8|8	T	15|15	C	12|12	C	7|7	T	13|13	T	8|8	C	13|13	T	6|6	T	7|7	T	14|14	T	11|12	T
Chr1	8101777	G	G	9|9	G	7|7	G	8|8	A	15|15	G	7|7	A	10|10	A	9|9	A	11|11	A	7|7	A	9|9	A	10|10	A	11|11	A	9|9	G	11|11	A	11|11	A	16|16	G	5|5	G	20|20	G	14|14	G	13|13	G	12|12	G	10|10	G	15|15	G
Chr1	8107117	C	A	11|11	A	17|17	A	10|10	C	7|7	A	8|8	C	15|15	C	10|10	C	12|12	C	9|9	C	12|12	C	11|11	C	17|17	C	11|11	A	10|10	C	20|20	C	10|10	A	11|11	A	17|17	A	14|14	A	9|9	A	8|8	A	11|11	A	13|13	A
Chr1	8401042	A	A	9|9	A	19|19	A	10|10	G	13|13	A	8|8	A	14|14	G	4|4	G	12|12	G	8|8	G	6|6	G	7|7	G	14|14	G	17|17	A	13|13	G	9|9	G	10|10	G	8|8	A	10|10	A	16|16	A	14|14	A	10|10	G	12|12	G	12|12	G
Chr1	8401054	A	A	10|10	A	20|20	A	11|11	G	12|12	A	5|5	A	16|16	G	5|5	G	13|13	G	9|9	G	6|6	G	10|10	G	11|11	G	15|15	A	11|11	G	6|6	G	9|9	G	11|11	A	9|9	A	18|18	A	11|11	A	7|7	G	15|15	G	15|15	G
Chr1	8881433	T	T	16|16	T	19|19	T	21|21	T	10|10	T	10|10	C	10|10	T	12|12	T	10|10	T	14|14	T	8|8	C	17|17	C	16|16	C	12|13	T	15|15	T	10|10	T	8|8	T	15|15	C	18|19	T	21|21	T	18|18	T	6|6	C	17|17	T	9|9	T
Chr1	8881516	T	T	17|17	T	16|16	T	9|9	T	16|16	T	13|13	G	23|23	T	12|12	T	13|13	T	9|9	T	14|14	G	17|17	G	6|6	G	8|8	T	13|13	T	13|13	T	18|18	T	14|14	G	25|26	T	15|15	T	16|16	T	6|6	G	12|12	T	12|12	T
Chr1	9145901	C	T	8|10	T	16|18	T	17|17	C	10|10	T	9|10	C	10|11	T	12|13	T	5|6	T	7|7	T	16|16	C	16|17	C	14|15	C	12|13	T	10|10	T	16|16	T	9|10	C	13|15	C	7|8	T	14|15	C	7|9	T	12|13	C	13|13	C	11|13	C
Chr1	9147854	A	T	7|7	T	12|12	T	5|5	A	12|12	T	7|7	A	14|14	T	6|6	T	8|8	T	8|8	T	8|8	A	8|8	A	14|14	A	13|13	T	7|7	T	14|14	T	13|13	A	10|10	A	8|8	T	9|9	A	7|7	T	4|4	A	14|14	A	11|11	A
Chr1	9402788	A	A	11|11	A	11|11	A	14|14	C	11|11	A	8|8	C	15|15	A	9|9	A	10|10	A	10|10	A	8|8	C	13|13	C	12|12	C	13|13	A	5|5	A	9|9	A	9|9	C	11|11	C	13|13	A	16|16	C	15|15	A	15|15	C	11|11	C	20|20	C
Chr1	9408020	A	A	11|11	A	15|15	A	15|15	G	11|11	A	10|10	G	17|17	A	11|11	A	13|13	A	9|9	A	7|7	G	12|12	G	15|15	G	8|8	A	11|11	A	16|16	A	13|13	G	8|8	G	8|8	A	18|18	G	14|14	A	14|14	G	16|16	G	10|10	G
Chr1	9750101	T	T	18|18	W	5,7|12	A	16|16	A	15|15	T	12|12	W	10,11|21	T	13|13	T	9|9	T	16|16	T	15|15	T	10|10	T	13|13	T	13|13	T	9|9	T	12|12	T	23|23	A	15|15	T	16|16	A	19|19	A	15|15	T	14|14	T	14|14	A	13|13	A
Chr1	9863093	G	G	6|6	K	9,4|13	T	4|4	T	10|10	G	7|7	K	4,2|6	G	13|13	G	12|12	G	13|13	G	13|13	G	18|18	G	13|13	G	11|11	G	16|16	G	15|15	G	17|17	T	18|18	G	17|17	T	16|16	T	17|17	G	16|16	G	11|11	G	11|11	T
Chr1	9938413	T	T	13|13	Y	5,13|18	C	10|10	C	10|10	T	12|12	Y	5,5|10	T	23|23	T	22|22	T	14|14	T	15|15	T	7|7	T	17|17	T	17|17	T	10|10	T	15|15	T	22|22	C	19|19	T	13|13	C	12|12	C	12|12	T	16|17	T	16|16	C	17|17	C
Chr1	9938414	T	T	13|13	K	5,13|18	G	10|10	G	10|10	T	13|13	K	5,5|10	T	22|22	T	22|22	T	13|13	T	15|15	T	7|7	T	17|17	T	17|17	T	12|12	T	15|15	T	23|23	G	19|19	T	14|14	G	11|11	G	12|12	T	17|17	T	16|16	G	18|18	G
Chr1	10350475	T	T	12|12	W	9,8|17	A	13|13	A	13|13	T	8|8	A	10|10	T	11|11	T	11|11	T	8|8	T	20|20	A	9|9	A	12|12	T	9|9	A	7|7	A	18|18	T	13|13	A	15|15	T	12|12	T	24|24	A	17|17	A	16|16	A	10|10	A	11|11	A
Chr1	10355955	G	G	8|8	R	3,11|14	A	15|15	A	10|10	G	3|3	A	9|9	G	10|10	G	11|11	G	9|9	G	7|7	A	14|14	A	14|14	G	6|6	A	12|12	A	12|12	G	10|10	A	5|5	G	5|5	G	13|13	A	8|8	A	10|10	A	11|11	A	6|6	A
Chr1	10519967	T	C	9|9	T	22|22	T	26|26	T	12|12	T	7|7	Y	13,8|21	T	12|12	T	16|16	T	12|12	T	17|17	C	14|14	C	9|9	T	10|10	C	12|12	C	10|10	T	16|16	T	14|14	T	15|15	C	18|18	T	11|11	C	9|9	C	24|25	T	22|22	T
Chr1	10521879	G	A	8|8	G	14|15	G	15|15	G	15|15	G	7|7	R	6,10|16	G	7|7	G	8|8	G	7|7	G	11|11	A	12|12	A	17|17	G	14|14	A	16|16	A	13|13	G	15|15	G	16|16	G	9|9	A	17|17	G	9|9	A	7|7	A	19|19	G	15|15	G
Chr1	10956201	G	T	9|9	T	9|9	T	7|7	T	17|17	G	9|9	T	17|17	G	4|4	T	12|12	K	1,5|6	T	16|16	T	3|3	T	6|6	T	8|8	G	10|10	G	9|9	T	10|10	T	10|10	T	12|12	T	10|10	T	8|8	G	10|10	T	11|11	T	13|13	T
Chr1	11019419	G	A	4|4	R	6,5|11	G	8|9	R	9,6|15	G	5|5	R	5,2|7	G	7|7	G	4|5	R	4,2|6	G	9|10	R	4,7|11	R	6,2|8	R	2,3|5	G	5|6	G	8|8	G	6|6	R	5,3|8	R	4,4|8	G	9|11	G	7|8	G	7|7	R	5,5|10	R	4,7|11	R
Chr1	11108958	G	A	8|8	A	7|7	A	17|17	A	7|7	G	4|4	A	11|11	G	14|14	A	14|14	A	6|6	A	11|11	A	10|10	A	10|10	A	8|8	G	5|5	G	7|7	A	13|13	A	6|7	A	10|10	A	7|7	A	10|10	G	14|14	A	17|17	A	14|14	A
Chr1	11216781	C	T	14|14	T	10|10	T	18|18	T	9|9	C	9|9	T	11|11	C	8|8	T	14|14	T	6|6	T	14|14	T	9|9	T	9|9	T	6|6	C	11|11	C	19|19	T	15|15	T	12|12	T	17|17	T	17|17	T	11|11	C	13|13	T	9|9	T	8|8	T
Chr1	11500852	T	C	6|6	Y	5,4|9	C	7|7	C	13|13	T	9|9	C	8|8	T	5|5	T	9|9	T	7|7	T	10|10	C	16|16	C	11|11	C	9|9	T	15|15	T	11|11	T	7|7	C	10|10	T	11|11	C	9|9	C	12|12	T	12|12	C	9|9	C	11|11	C
Chr1	11672921	G	C	17|17	G	17|17	G	15|15	G	13|13	G	13|13	G	15|15	G	17|17	G	11|11	G	10|10	G	11|11	C	16|16	C	15|15	G	8|8	C	7|7	C	10|10	G	16|16	G	12|12	G	10|10	C	13|13	G	15|15	C	11|11	C	7|7	G	18|18	G
Chr1	11703083	C	A	7|7	C	15|15	C	16|16	C	16|16	C	21|21	C	18|18	C	10|10	C	17|17	C	11|11	C	13|13	A	11|11	A	10|10	C	14|14	A	13|13	A	11|11	C	18|18	C	20|20	C	9|9	A	14|14	C	18|18	A	17|17	A	11|11	C	17|18	C
Chr1	11970817	T	G	6|6	K	2,5|7	K	3,11|14	N	0|5	T	10|12	K	6,10|16	K	4,6|11	K	4,13|17	K	2,4|6	K	4,6|11	G	16|16	G	6|6	G	6|6	T	7|7	N	0|7	K	5,7|13	K	3,5|8	T	5|6	G	8|8	K	3,5|8	K	4,8|12	G	8|8	K	3,9|12	K
Chr1	12085951	C	T	13|13	Y	6,6|12	T	9|9	T	7|7	C	8|8	T	12|12	C	19|19	C	6|6	C	6|6	C	12|12	T	11|11	T	14|14	T	12|12	C	15|15	C	13|13	C	10|10	T	10|10	C	11|11	T	7|7	T	10|10	C	7|7	T	11|11	T	15|15	T
Chr1	12093170	A	C	15|15	M	7,2|9	C	14|14	C	5|5	A	8|8	C	12|12	A	7|7	A	5|5	A	6|6	A	11|11	C	5|5	C	8|8	C	5|5	A	7|7	A	11|11	A	12|12	C	9|9	A	15|15	C	6|6	C	14|14	A	11|11	C	10|10	C	6|6	C
Chr1	12475382	C	T	5|5	Y	7,2|9	T	16|16	C	7|7	C	6|6	T	3|3	C	7|7	C	9|9	C	10|10	C	6|6	T	9|9	T	12|12	T	6|6	C	5|5	C	8|8	C	10|10	T	10|10	C	9|9	T	13|13	Y	1,8|9	C	10|10	T	9|9	T	11|11	T
Chr1	12475822	C	A	8|8	C	3|4	A	6|6	C	5|5	C	6|6	A	11|11	C	7|7	C	5|5	C	8|8	C	10|10	A	6|6	A	9|9	A	5|5	C	12|12	C	9|9	C	8|8	A	7|7	C	9|9	A	6|6	A	10|10	C	8|8	A	10|10	A	10|10	A
Chr1	12628978	C	G	3|3	S	6,10|16	G	13|13	C	8|8	C	9|9	G	16|16	C	5|5	C	9|9	C	6|6	C	9|9	G	12|12	G	5|5	G	5|5	C	8|8	C	6|6	C	13|13	G	10|10	C	15|15	G	13|13	G	14|14	C	10|10	G	13|13	S	9,2|11	G
Chr1	12759574	A	G	16|16	A	12|14	G	15|15	A	11|11	A	12|12	G	13|13	A	12|12	A	13|13	A	19|19	A	8|8	G	20|20	G	9|9	G	6|6	A	13|13	A	24|24	A	11|12	G	10|10	A	14|14	G	11|11	G	15|15	A	16|16	G	21|21	G	16|16	G
Chr1	12973874	G	A	9|9	R	5,7|12	A	10|10	G	13|13	G	9|9	A	18|18	G	7|7	G	16|16	G	7|7	G	9|9	A	14|14	A	15|15	A	6|6	G	8|8	G	11|11	G	13|13	A	9|9	G	10|10	A	10|10	A	15|15	G	17|17	A	6|6	A	14|14	A
Chr1	13132144	C	T	17|17	C	3|3	T	7|7	C	11|11	C	8|8	T	9|9	C	12|12	C	11|11	C	4|4	C	7|7	T	9|9	T	8|8	T	8|8	C	14|14	C	17|17	C	11|11	T	12|12	C	11|12	T	9|9	T	12|12	C	17|17	T	10|10	T	15|15	T
Chr1	13263686	A	G	12|12	R	8,6|14	G	13|13	G	8|8	A	15|15	G	16|16	A	11|11	G	8|8	G	9|9	G	12|12	G	13|13	G	10|10	G	6|6	A	7|7	A	16|16	G	12|12	G	12|12	G	8|8	G	6|6	G	11|11	A	12|12	G	10|10	G	13|13	G
Chr1	13350649	A	T	11|11	T	9|9	T	10|10	T	9|9	A	15|15	T	5|5	T	6|6	T	10|10	T	10|10	T	10|10	T	9|9	T	13|13	T	6|6	T	12|12	T	6|6	T	15|15	T	16|16	T	9|9	T	8|8	T	11|11	T	15|15	T	11|11	T	11|11	T
Chr1	13624111	G	A	5|5	A	6|6	A	6|6	A	5|5	G	4|4	A	7|7	G	8|8	A	6|6	A	5|5	A	12|12	A	8|8	A	8|8	G	4|4	G	5|5	G	7|7	A	10|10	A	7|7	A	4|4	A	13|13	A	7|7	G	9|10	A	13|13	A	4|4	A
Chr1	13624140	C	T	6|6	T	4|4	T	9|9	T	7|7	C	5|5	T	8|8	C	8|8	T	6|6	T	7|7	T	16|16	T	7|7	T	7|7	C	4|4	C	5|5	C	9|9	T	7|7	T	6|6	T	6|6	T	12|12	T	8|8	C	10|10	T	11|11	T	6|6	T
Chr1	13851619	T	C	4|4	C	10|10	C	9|9	C	7|7	T	8|8	C	9|9	T	5|5	C	8|8	C	7|7	C	8|8	C	3|3	C	4|4	T	4|4	T	8|8	T	5|5	C	10|10	C	6|6	C	9|9	C	4|4	C	9|9	T	4|4	C	9|9	C	9|9	C
Chr1	13851713	A	G	7|7	G	4|4	G	9|9	G	5|5	A	4|4	G	6|6	A	4|4	G	9|9	G	9|9	G	8|8	G	6|6	G	6|6	A	7|7	A	8|8	A	12|12	G	12|12	G	8|8	G	8|8	G	10|10	G	7|7	A	8|8	G	13|13	G	12|12	G
Chr1	14175761	C	A	7|7	M	6,7|13	A	3|4	M	9,2|11	M	3,6|9	C	1|3	M	4,4|8	M	2,2|4	M	6,2|8	M	3,3|6	C	6|7	M	6,2|8	M	2,3|5	M	7,2|9	M	5,4|9	M	4,4|8	M	4,1|5	M	8,7|15	M	3,2|5	C	4|4	M	3,3|6	A	5|5	M	6,4|10	M
Chr1	14176949	T	T	8|10	T	10|11	T	9|9	T	5|6	W	3,7|10	T	13|15	A	9|9	T	16|18	W	2,4|6	T	11|11	T	18|19	W	4,7|11	A	4|4	A	9|9	A	9|9	T	9|10	T	12|13	T	12|14	T	6|7	T	10|11	A	7|7	T	15|17	T	9|11	T
Chr1	14419321	G	G	9|9	G	12|12	G	13|13	G	11|11	G	8|8	G	5|5	C	3|3	G	11|11	G	8|8	G	12|12	G	12|12	G	11|11	C	8|8	C	9|9	C	10|10	G	15|15	G	7|7	G	9|9	G	15|15	G	8|8	C	13|13	G	7|7	G	8|8	G
Chr1	14419568	G	G	5|5	G	14|14	G	10|10	G	11|11	G	10|10	G	11|11	C	7|7	G	12|12	G	9|9	G	9|9	G	8|8	G	11|11	C	12|12	C	11|11	C	17|17	G	13|13	G	10|10	G	15|15	G	16|16	G	11|11	C	14|14	G	14|14	G	16|16	G
Chr1	14719757	C	C	13|13	C	10|10	C	8|8	C	10|10	C	11|11	C	14|14	T	8|8	C	6|6	C	12|12	C	7|7	C	14|14	C	14|14	T	4|4	T	14|14	T	9|9	C	5|5	C	12|12	C	10|10	C	16|16	C	10|10	T	11|11	C	15|15	C	12|12	C
Chr1	14990267	A	R	5,2|7	R	3,4|7	R	4,3|7	R	2,3|5	R	3,5|8	R	3,3|6	R	2,6|8	R	7,9|16	G	3|4	R	3,5|8	R	5,5|10	R	4,5|9	R	8,3|11	R	3,2|5	R	8,11|19	R	6,5|11	R	3,6|9	R	3,9|12	R	3,2|5	R	8,3|11	R	3,9|12	R	6,3|9	A	5|6	R
Chr1	15065163	T	T	5|5	T	9|9	T	14|14	T	15|15	T	5|5	T	8|8	C	5|5	T	10|10	T	9|9	T	6|6	T	13|13	T	8|8	C	5|5	C	7|7	C	8|8	T	10|10	T	14|14	T	4|4	T	11|11	T	18|18	C	5|5	T	6|6	T	10|10	T
Chr1	15256157	C	A	5|5	A	14|14	A	13|13	A	15|15	C	7|7	A	12|12	C	9|9	A	15|15	A	11|11	A	18|18	A	10|10	A	13|13	C	14|14	C	9|9	C	17|17	A	14|14	A	10|10	A	12|12	A	12|12	A	15|15	C	12|12	A	18|18	A	17|17	A
Chr1	15442608	G	G	7|7	G	14|14	G	13|13	G	8|8	G	7|7	G	7|7	A	5|5	G	10|10	G	5|5	G	13|13	G	11|11	G	6|6	A	12|12	A	10|10	A	8|8	G	4|4	G	7|7	G	13|13	G	10|10	G	14|14	A	11|11	G	9|9	G	10|10	G
Chr1	15593067	T	K	2,6|8	G	5|6	K	2,9|12	K	5,4|9	K	3,4|7	K	6,9|16	K	4,7|11	T	8|10	K	2,5|7	T	8|10	K	5,4|9	K	3,10|14	K	4,1|5	K	5,7|12	K	6,11|18	K	3,9|12	G	6|6	N	0|9	K	7,11|18	K	3,6|9	K	6,10|16	K	4,4|8	K	2,7|9	K
Chr1	15613383	G	G	10|10	G	9|9	G	8|8	G	8|8	G	10|10	G	10|10	T	9|9	G	9|9	G	6|6	G	11|11	G	9|9	G	8|8	T	6|6	T	6|6	T	14|14	G	12|12	G	13|13	G	9|9	G	8|8	G	10|10	T	15|15	G	14|14	G	10|10	G
Chr1	15618838	A	A	12|12	A	19|19	A	8|8	A	12|12	A	5|5	A	12|12	C	9|9	A	11|11	A	11|11	A	13|13	A	11|11	A	10|10	C	13|13	C	8|8	C	10|10	A	14|14	A	8|8	A	12|12	A	11|11	A	12|12	C	18|18	A	10|10	A	13|13	A
Chr1	15956910	C	G	9|9	G	13|13	G	13|13	G	17|17	G	6|6	G	16|16	C	5|5	G	14|14	G	11|11	G	10|10	G	18|18	S	6,1|7	C	10|10	C	14|15	C	10|10	G	16|16	G	12|12	G	12|12	G	16|16	G	12|12	C	8|8	G	17|17	G	13|13	G
Chr1	15978216	A	C	5|5	C	9|9	C	9|9	C	10|10	C	8|8	M	6,3|9	A	9|9	C	8|8	C	6|6	C	10|10	C	10|10	C	7|7	A	14|14	A	7|7	A	10|10	C	16|16	C	12|12	C	10|10	C	11|11	C	8|8	A	17|17	C	8|8	C	11|11	C
Chr1	16241865	A	R	2,4|6	R	1,4|5	R	6,4|10	G	4|4	R	5,5|10	R	8,5|13	A	5|5	A	2|3	A	5|5	R	7,5|12	A	8|10	R	3,4|7	A	10|12	R	4,3|7	R	4,2|6	R	3,3|6	R	3,4|7	R	3,4|7	R	2,2|4	R	5,3|8	R	3,5|8	R	5,3|8	R	6,4|10	G
Chr1	16242053	T	Y	8,2|10	Y	7,5|12	Y	5,2|7	Y	4,5|9	Y	7,5|12	Y	8,6|14	C	8|8	Y	7,5|12	C	3|4	Y	12,5|17	Y	4,5|9	Y	8,6|14	C	5|5	C	10|10	C	6|7	Y	5,6|11	T	5|6	Y	8,3|11	Y	10,6|16	Y	7,3|10	C	8|8	Y	5,6|11	T	13|16	Y
Chr1	16504467	G	T	5|5	T	16|16	T	11|11	T	6|6	G	8|8	T	11|11	T	4|4	T	11|11	T	7|7	T	6|6	T	10|10	T	13|13	T	7|7	T	10|10	T	13|13	T	11|12	T	9|9	T	8|8	T	12|12	T	9|9	T	10|11	T	12|12	T	13|14	T
Chr1	16556322	T	C	3|3	Y	4,1|5	Y	10,3|13	Y	3,2|5	T	3|4	Y	11,4|15	Y	8,4|12	Y	8,3|11	Y	7,3|10	Y	15,4|19	Y	4,3|7	Y	5,2|7	Y	3,3|6	C	3|4	Y	6,1|7	Y	3,5|8	Y	3,4|7	Y	9,3|12	Y	8,3|11	Y	6,2|8	C	9|10	Y	2,4|6	Y	10,2|12	Y
Chr1	16939350	C	C	8|8	Y	1,8|9	C	16|16	C	18|18	C	15|15	T	16|16	C	8|8	T	18|18	T	13|13	T	14|14	T	15|15	T	12|12	C	8|8	C	9|9	C	13|13	C	15|15	T	12|12	C	12|12	C	8|8	T	29|29	C	18|18	T	13|13	T	21|21	T
Chr1	16940293	A	G	13|13	G	16|16	G	18|18	G	21|21	A	11|11	G	9|9	A	9|9	G	11|11	G	21|21	G	10|10	G	21|21	G	9|9	A	13|13	A	11|11	A	7|7	G	8|8	G	11|11	G	14|14	G	9|9	G	15|15	A	7|7	G	13|13	G	26|26	G
Chr1	17158381	G	A	8|8	A	9|9	A	9|9	R	6,8|14	G	4|4	R	3,4|7	G	4|4	G	12|12	G	9|9	G	9|9	A	11|11	A	6|6	G	9|9	G	14|14	G	7|7	G	7|7	A	11|11	G	16|16	A	5|5	A	8|8	G	14|14	A	6|6	A	13|13	A
Chr1	17160837	T	A	12|12	A	13|13	A	9|9	W	8,7|15	T	10|10	W	6,8|14	T	13|13	T	12|12	T	12|12	T	13|13	A	18|19	A	21|21	T	7|7	T	8|8	T	16|16	T	12|12	A	8|8	T	11|11	A	10|10	A	24|24	T	22|22	A	16|16	A	9|9	A
Chr1	17513234	C	C	9|9	C	8|8	C	8|8	C	6|6	C	10|10	C	22|22	T	7|7	C	12|12	C	9|9	C	14|14	C	10|10	C	14|14	T	12|12	T	16|16	T	9|9	C	6|6	C	9|9	C	23|23	C	13|13	C	22|22	T	7|7	C	17|17	C	14|14	C
Chr1	17513243	T	T	11|11	T	9|9	T	7|7	T	6|6	T	12|12	T	20|20	C	7|7	T	12|12	T	8|8	T	15|15	T	11|11	T	13|13	C	15|15	C	15|15	C	10|10	T	4|4	T	9|9	T	23|23	T	14|14	T	23|23	C	9|9	T	18|18	T	15|15	T
Chr1	17744258	G	A	10|10	A	17|17	A	13|13	R	5,13|18	A	11|11	G	14|14	G	14|14	A	15|15	A	12|12	A	11|11	A	10|10	A	20|20	G	8|8	G	10|10	G	7|7	G	13|13	A	11|11	G	12|12	A	9|9	A	16|16	G	10|10	A	16|16	A	13|13	A
Chr1	17753265	C	T	3|3	T	4|4	T	7|7	Y	4,4|8	T	6|6	C	8|8	C	6|6	T	14|14	T	8|8	T	5|5	T	6|6	T	8|8	C	5|5	C	7|7	C	5|5	C	14|14	T	7|7	C	8|8	T	7|7	T	5|5	C	8|8	T	12|12	T	14|14	T
Chr1	18029368	T	C	8|8	C	6|6	C	15|15	Y	5,2|7	C	14|14	T	5|5	T	7|7	C	10|10	C	14|14	C	9|9	C	12|12	C	11|11	T	9|9	T	7|7	T	19|19	T	12|12	Y	8,1|9	T	11|11	C	15|15	C	11|11	T	10|10	C	10|10	C	11|11	C
Chr1	18035823	A	G	11|12	G	8|8	G	18|18	R	4,8|12	G	10|10	A	16|16	A	11|11	G	10|10	G	5|5	G	12|12	G	11|11	G	12|12	A	12|12	A	11|11	A	12|12	A	22|23	G	15|15	A	23|23	G	10|10	R	2,10|12	A	14|14	G	15|15	G	8|8	G
Chr1	18320440	A	R	3,6|9	R	3,11|14	R	3,7|10	R	1,7|8	R	3,8|11	R	3,10|13	G	6|6	G	6|6	A	1|3	R	4,10|14	R	2,5|7	R	1,6|7	R	2,2|4	R	3,4|7	R	3,8|11	R	4,8|12	G	14|14	G	15|15	R	4,7|11	R	2,17|19	R	4,9|13	R	2,14|16	R	1,6|7	G
Chr1	18321652	C	Y	3,5|8	Y	6,4|10	Y	3,10|13	Y	4,7|11	Y	3,6|9	Y	4,2|6	Y	10,6|16	Y	3,3|6	Y	4,6|10	Y	4,3|7	Y	5,3|8	T	5|6	C	6|7	Y	5,9|14	Y	4,5|9	Y	6,7|13	Y	7,3|10	Y	8,5|13	Y	1,4|5	Y	6,3|9	Y	4,7|11	Y	5,5|10	Y	4,5|9	Y
Chr1	18686587	T	Y	3,5|8	T	4|4	Y	3,3|6	T	3|4	T	5|6	Y	3,4|7	T	6|7	T	5|6	Y	3,6|9	T	3|4	Y	3,3|6	T	7|7	T	5|6	C	3|4	T	9|9	T	6|6	T	4|5	T	3|4	Y	4,4|8	Y	4,5|9	Y	2,5|7	Y	2,6|8	Y	3,4|7	Y
Chr1	18686604	T	Y	3,9|12	T	2|3	Y	3,6|9	Y	2,4|6	Y	4,3|7	Y	4,5|9	Y	4,2|6	C	4|5	Y	4,3|7	Y	3,5|8	Y	2,4|6	Y	4,3|7	Y	4,2|6	T	5|6	Y	2,3|5	Y	5,1|6	Y	4,4|8	Y	2,4|6	Y	3,7|10	Y	3,7|10	Y	3,3|6	Y	3,3|6	Y	5,8|13	Y
Chr1	19018726	T	C	7|7	C	11|11	C	10|10	C	14|14	C	7|7	C	13|13	T	10|10	T	8|8	T	6|6	T	13|13	C	10|10	C	12|12	T	11|11	T	10|10	T	9|9	C	11|11	T	9|9	C	10|10	C	14|14	T	11|11	T	16|16	C	18|18	C	12|12	T
Chr1	19189034	A	M	6,8|15	M	4,6|10	M	8,10|18	M	4,4|8	M	1,8|9	M	3,10|13	M	5,5|10	M	8,4|12	M	4,3|7	M	2,7|9	M	3,9|13	M	6,5|11	M	3,7|10	M	4,3|7	M	6,10|16	A	8|9	M	4,8|12	M	6,6|12	M	7,5|12	M	7,9|16	M	3,9|12	M	6,7|13	C	9|9	N
Chr1	19275047	A	A	8|8	A	13|13	A	12|12	A	16|16	A	14|14	A	5|5	G	9|9	A	16|16	A	11|11	G	20|20	A	17|17	A	13|13	A	16|16	G	19|19	G	18|18	A	8|8	A	14|14	A	15|15	A	14|14	A	20|20	G	18|18	A	16|16	A	20|20	A
Chr1	19276412	C	C	10|10	C	8|8	C	15|15	C	11|11	C	11|11	C	9|9	T	3|3	C	14|14	C	16|16	T	15|15	C	14|14	C	9|9	C	6|6	T	7|7	T	20|20	C	22|22	C	10|10	C	14|14	C	17|17	C	10|10	T	19|19	C	19|19	C	12|12	C
Chr1	19509566	C	C	11|11	C	8|8	C	17|17	C	9|9	C	8|8	C	15|15	G	6|6	C	8|8	C	6|6	G	11|11	C	18|18	C	8|8	C	7|7	G	12|12	G	8|8	C	7|7	C	11|11	C	9|9	C	14|14	C	17|17	G	16|16	C	18|18	C	9|9	C
Chr1	19509614	C	C	9|9	C	10|10	C	15|15	C	10|10	C	11|11	C	17|17	T	13|13	C	6|6	C	10|10	T	7|7	C	13|13	C	13|13	C	14|14	T	9|9	T	19|19	C	8|8	C	11|11	C	8|8	C	15|15	C	12|12	T	14|14	C	12|12	C	8|8	C
Chr1	20043445	T	A	12|12	A	18|18	A	9|9	A	11|11	A	9|9	A	18|18	T	16|16	A	11|11	A	13|13	T	11|11	A	10|10	A	10|10	T	9|9	T	15|15	T	13|13	A	13|13	A	15|15	A	7|7	A	17|17	A	19|19	T	14|14	A	11|11	A	21|21	A
Chr1	20045130	A	C	10|10	C	12|12	C	20|20	C	7|7	C	15|15	C	19|19	A	11|11	C	14|14	C	10|10	A	19|19	C	27|27	C	8|8	A	8|8	A	13|13	A	20|20	C	14|14	C	10|10	C	11|11	C	9|9	C	14|14	A	18|18	C	14|14	C	6|6	C
Chr1	20200287	T	T	20|20	T	14|14	T	14|14	T	15|15	T	9|9	T	10|10	C	14|14	T	16|16	T	17|17	C	13|13	T	18|18	T	13|13	C	16|16	C	11|11	C	13|13	T	13|13	T	13|13	T	15|15	T	14|14	T	13|13	C	16|16	T	20|20	T	13|13	T
Chr1	20200745	A	A	15|15	A	10|10	A	22|22	A	15|15	A	14|14	A	12|12	G	9|9	A	9|9	A	9|9	G	17|17	A	13|13	A	13|13	G	10|10	G	16|16	G	18|18	A	9|9	A	14|14	A	18|18	A	19|19	A	16|16	G	11|11	A	14|14	A	11|11	A
Chr1	20416087	C	C	14|14	C	13|13	C	13|13	C	7|7	C	11|11	C	17|17	T	9|9	C	10|10	C	7|7	T	14|14	C	9|9	C	14|14	T	15|15	T	8|8	T	14|14	C	10|10	C	10|10	C	10|10	C	14|14	C	13|13	T	14|14	C	9|9	C	13|13	C
Chr1	20446917	C	C	6|6	C	10|10	C	10|10	C	10|10	C	9|9	C	10|10	T	9|9	C	12|12	C	6|6	T	10|10	C	9|9	C	9|9	T	11|11	T	11|11	T	6|6	C	9|9	C	11|11	C	5|5	C	10|10	C	16|16	T	11|11	C	7|7	C	7|7	C
Chr1	20754272	C	T	11|11	T	6|6	T	4|5	C	5|6	C	3|3	T	10|11	C	4|4	C	9|9	C	7|7	C	7|7	C	9|9	C	5|5	C	5|5	C	7|7	C	9|9	T	8|8	C	5|5	T	6|7	T	17|17	C	12|12	C	11|11	C	8|8	C	7|7	C
Chr1	20775315	T	Y	3,6|9	Y	4,4|8	Y	3,4|7	T	6|7	Y	3,4|7	Y	8,3|12	Y	6,3|9	T	3|3	Y	2,3|5	Y	6,4|10	Y	9,3|12	Y	3,2|5	T	1|3	Y	5,3|8	Y	7,4|11	C	3|4	N	0|6	Y	4,3|7	Y	5,2|7	Y	4,2|6	Y	5,6|11	Y	2,7|9	Y	3,6|9	Y
Chr1	21141109	C	C	20|20	C	13|13	C	12|12	C	18|18	C	13|13	C	14|14	A	7|7	C	7|7	C	12|12	C	13|13	C	9|9	C	15|15	A	7|7	A	8|8	A	14|14	C	12|12	C	16|16	C	8|8	C	10|10	C	17|17	A	14|14	C	15|15	C	8|8	C
Chr1	21282872	G	G	11|11	G	13|13	G	11|11	G	8|8	G	9|9	G	11|11	G	7|7	G	14|14	G	6|6	G	11|11	G	9|9	G	13|13	G	9|9	G	13|13	G	11|11	G	14|14	A	10|10	G	11|11	G	9|9	A	14|14	G	12|12	G	13|13	G	16|16	A
Chr1	21439067	A	A	8|9	R	8,5|13	R	9,3|12	R	11,3|14	A	10|12	R	7,5|12	R	6,2|8	A	11|13	A	11|12	R	8,3|11	R	9,3|12	R	7,2|9	G	12|13	A	2|3	A	10|12	N	0|10	G	8|8	A	5|6	R	8,3|11	R	4,5|9	R	7,3|10	R	13,4|17	R	15,6|21	G
Chr1	21452642	C	T	8|8	T	10|10	T	9|9	T	12|12	T	10|10	T	11|11	T	4|4	T	11|11	T	7|7	T	9|9	T	12|12	T	7|7	C	8|8	T	13|13	T	15|15	T	10|10	C	9|10	T	10|10	T	12|12	C	8|8	T	9|9	T	10|10	T	7|7	C
Chr1	21697986	A	R	5,4|9	A	1|3	A	6|7	A	4|4	R	3,2|5	R	7,2|9	A	4|4	A	2|3	R	7,3|11	R	2,6|8	N	0|10	A	4|5	R	2,2|4	R	3,3|6	R	5,4|9	R	5,4|9	G	6|7	R	5,2|7	A	5|6	G	3|3	A	7|7	R	6,4|10	R	3,3|6	G
Chr1	21698086	T	Y	3,6|9	Y	3,4|7	Y	4,4|8	Y	10,9|19	Y	6,6|12	Y	7,7|14	T	8|10	Y	11,4|15	Y	5,4|9	Y	3,5|8	Y	5,16|21	Y	4,11|15	Y	4,4|8	Y	8,3|11	Y	7,5|12	Y	8,7|15	Y	5,1|6	Y	8,6|14	Y	9,4|13	C	9|10	Y	7,4|11	Y	9,12|21	Y	8,11|19	Y
Chr1	21912424	A	G	6|6	G	12|12	G	10|10	A	6|6	G	6|6	G	9|9	A	6|6	A	6|6	A	6|6	A	6|6	A	9|9	A	7|7	A	7|7	G	14|14	A	17|17	A	13|13	A	4|4	G	11|11	G	9|10	G	19|19	G	12|12	A	5|5	A	8|8	A
Chr1	21913977	A	C	12|12	C	10|10	C	13|13	A	11|11	C	5|5	C	5|5	A	5|5	A	11|11	A	9|9	A	14|14	A	15|15	A	6|6	A	9|9	C	6|6	A	14|14	A	15|15	A	7|7	C	16|16	C	11|11	C	10|10	C	19|19	A	5|5	A	13|13	A
Chr1	22202797	C	C	7|7	Y	6,5|11	T	9|9	T	16|16	C	7|7	C	16|16	T	13|13	T	16|16	T	14|14	T	15|15	T	18|18	T	16|16	C	14|14	C	19|19	T	16|17	T	13|13	C	10|10	C	18|18	T	16|16	C	14|14	C	15|15	C	11|11	C	19|19	C
Chr1	22203379	T	T	10|10	W	2,5|7	A	12|12	A	11|11	T	7|7	T	15|15	A	11|11	A	10|10	A	14|14	A	17|17	A	14|14	A	8|8	T	9|9	T	14|14	A	9|9	A	18|18	T	13|13	T	10|10	A	16|16	T	22|22	T	23|23	T	12|12	T	11|11	T
Chr1	22656189	T	C	4|5	Y	4,4|8	C	5|6	Y	6,2|8	C	6|7	Y	4,2|6	T	6|6	T	7|7	T	3|3	T	7|7	C	3|4	T	4|4	C	5|6	C	7|7	C	4|5	T	8|8	Y	9,2|11	C	3|4	Y	6,3|9	Y	7,4|11	C	2|3	C	7|7	Y	4,5|9	Y
Chr1	22744792	C	C	19|19	Y	8,10|18	T	14|14	C	5|5	C	10|10	C	18|18	T	10|10	T	14|14	T	18|18	T	18|18	T	12|12	T	12|12	T	15|15	C	10|10	C	13|13	T	23|23	C	10|10	C	12|12	T	18|18	C	12|12	C	18|18	C	19|19	C	18|18	C
Chr1	22805654	C	T	10|11	Y	4,6|10	C	12|12	T	9|10	Y	1,6|7	T	12|13	C	11|11	C	11|11	C	7|7	C	4|4	C	16|16	C	7|7	C	9|9	T	12|12	T	9|10	C	8|8	T	10|12	T	10|12	C	12|12	T	8|8	T	9|9	T	17|17	T	9|9	T
Chr1	22900033	C	G	15|15	S	5,5|10	C	9|9	G	10|10	G	11|11	G	10|10	C	14|14	C	17|17	C	10|10	C	20|20	C	11|11	C	11|11	C	11|11	G	16|16	G	12|12	C	13|13	G	8|8	G	8|8	C	13|13	G	10|10	G	13|13	G	12|12	G	5|5	G
Chr1	23343352	T	T	6|6	T	13|14	C	11|11	T	7|7	T	8|8	T	14|14	C	12|12	T	13|13	C	5|5	C	9|9	C	14|14	C	8|8	C	9|9	C	8|8	T	12|12	C	5|5	T	13|13	T	12|12	C	6|6	T	7|7	T	10|10	T	10|10	T	16|16	T
Chr1	23344436	G	G	7|7	R	8,7|15	A	11|11	G	12|12	G	10|10	G	20|20	A	7|7	G	15|16	A	8|8	A	10|10	A	17|17	A	12|12	A	10|10	A	8|8	G	19|19	A	10|10	G	11|11	G	17|17	A	10|10	G	6|6	G	15|15	G	14|14	G	12|12	G
Chr1	23492990	C	C	7|7	C	16|16	C	10|10	C	9|9	C	15|15	C	16|16	T	9|9	C	12|12	T	15|15	T	5|5	C	13|13	C	12|12	T	9|9	T	18|18	T	14|14	C	11|11	C	11|11	C	14|14	C	12|12	C	22|22	T	13|13	C	15|15	C	10|10	C
Chr1	23628207	T	T	10|10	T	10|10	T	10|10	T	8|8	T	4|4	T	11|11	C	15|15	T	11|11	C	11|11	C	13|13	T	12|12	T	9|9	T	11|11	C	10|10	C	13|13	T	11|11	T	18|18	T	5|5	T	13|13	T	16|16	C	8|8	T	9|9	T	16|16	T
Chr1	23873934	T	A	8|8	A	15|15	A	10|11	A	10|11	W	11,2|13	A	11|12	A	7|7	A	11|11	A	8|8	A	9|9	A	10|11	W	5,1|6	T	8|8	A	8|9	W	8,1|9	A	17|17	W	5,1|6	A	7|7	A	8|8	A	12|12	A	9|9	A	8|8	A	11|12	A
Chr1	23888888	C	T	10|10	T	12|12	T	5|5	T	7|7	T	14|14	T	18|18	T	13|13	T	7|7	T	7|7	Y	1,6|7	T	11|11	T	15|15	C	5|5	T	9|9	T	7|7	T	15|15	T	13|13	T	9|9	T	10|10	T	17|17	T	10|10	T	10|10	T	7|7	T
Chr1	24017192	C	C	8|8	C	12|12	C	10|10	C	13|13	C	10|10	C	6|6	T	8|8	C	12|12	C	8|8	T	13|13	C	13|13	C	11|11	T	5|5	T	12|12	T	7|7	C	13|13	C	12|12	C	14|14	C	15|15	C	11|11	T	6|6	C	11|11	C	12|12	C
Chr1	24017426	G	G	20|20	G	8|8	G	16|16	G	13|13	G	12|12	G	9|9	A	8|8	G	8|8	G	12|12	A	9|9	G	13|13	G	15|15	A	6|6	A	6|6	A	13|13	G	14|14	G	11|11	G	7|7	G	21|21	G	21|21	A	5|6	G	13|13	G	14|14	G
Chr1	24505540	T	T	14|14	T	18|18	T	11|11	T	7|8	T	9|9	T	16|16	A	9|9	A	10|10	A	11|11	A	9|9	A	9|9	A	21|21	A	9|9	A	15|15	A	11|11	T	18|18	A	22|22	T	12|12	T	12|12	A	25|25	A	12|12	A	12|12	A	17|17	A
Chr1	24506171	C	C	6|6	C	13|13	C	8|8	Y	9,4|13	C	12|12	C	14|14	T	10|10	T	9|9	T	13|13	T	16|16	T	13|13	T	7|7	T	21|21	T	13|13	T	16|16	C	13|13	T	13|13	C	11|11	C	13|13	T	7|7	T	16|16	T	20|20	T	17|17	T
Chr1	24602964	A	A	8|8	A	27|28	A	19|19	A	17|17	A	14|14	A	16|16	T	15|15	A	13|13	A	21|21	T	11|11	A	9|9	A	10|10	A	10|10	T	16|16	T	10|10	A	11|11	A	15|15	A	12|12	A	19|19	A	21|21	T	23|23	A	20|20	A	18|18	A
Chr1	24729774	G	G	5|5	G	15|15	G	10|10	G	5|5	G	9|9	G	8|8	G	6|6	G	15|15	G	6|6	G	8|8	G	7|7	G	13|13	A	10|10	G	7|7	G	15|15	G	15|15	G	9|9	G	9|9	G	15|15	G	10|10	G	14|15	G	14|14	G	9|9	G
Chr1	24940647	T	T	8|8	T	3|3	T	5|5	W	3,6|9	T	8|8	T	10|10	A	3|3	A	7|7	A	4|4	A	11|11	A	8|8	A	12|12	T	5|5	A	10|10	A	10|10	A	7|7	T	4|4	T	7|7	T	7|7	T	7|7	A	4|4	A	12|12	A	8|8	T
Chr1	24947055	A	A	11|11	A	12|12	A	16|16	R	11,6|17	A	12|12	A	23|23	G	15|15	G	16|16	G	12|12	G	14|14	G	8|8	G	18|18	A	15|15	G	10|10	G	13|13	G	11|11	A	10|10	A	13|13	A	11|11	A	13|13	G	15|15	G	12|12	G	13|13	A
Chr1	25478207	T	Y	4,3|7	Y	3,6|9	T	4|5	Y	5,6|11	C	3|4	Y	3,7|10	Y	4,3|7	Y	5,5|10	T	3|4	Y	3,7|10	Y	2,2|4	Y	2,6|8	T	8|10	T	3|4	Y	6,7|13	Y	3,4|7	Y	5,8|13	Y	2,6|8	Y	7,6|13	Y	3,6|9	Y	4,5|9	Y	3,8|11	Y	5,7|12	Y
Chr1	25478930	T	Y	4,6|10	T	5|6	Y	6,3|9	T	6|7	Y	5,3|8	T	4|5	C	3|4	Y	4,4|8	Y	4,3|7	Y	6,5|11	Y	5,5|10	Y	2,5|7	T	4|4	Y	5,5|10	C	11|12	Y	3,4|7	Y	7,4|11	Y	4,3|7	Y	5,5|10	Y	3,5|8	Y	4,6|10	T	3|4	T	5|6	Y
Chr1	25508689	C	C	16|16	C	14|14	C	30|30	C	27|27	C	17|17	C	31|31	C	23|23	C	25|25	C	28|28	C	28|28	C	29|29	C	13|13	A	24|24	C	23|23	C	24|24	C	19|19	C	25|25	C	31|31	C	31|31	C	34|34	C	29|29	C	29|29	C	33|33	C
Chr1	25536647	T	T	8|8	T	12|12	T	6|6	T	13|13	T	6|6	T	9|9	T	6|6	T	5|5	T	3|3	T	20|20	T	9|9	T	11|11	T	9|9	T	5|5	T	7|7	T	11|11	A	11|11	T	8|8	T	8|8	A	14|14	T	5|5	T	4|4	T	12|12	A
Chr1	25824037	T	T	3|4	T	3|4	T	14|16	T	5|6	T	3|3	Y	4,5|9	Y	2,5|7	T	4|5	T	2|3	C	4|4	Y	3,2|5	T	3|4	Y	3,3|6	Y	2,5|7	Y	3,5|8	Y	2,3|5	Y	2,4|6	Y	3,5|8	Y	4,6|10	Y	3,10|13	Y	2,7|9	Y	3,3|6	Y	3,5|8	T
Chr1	25897507	T	T	8|8	T	12|12	T	17|17	T	12|12	T	11|11	T	17|17	T	13|13	T	10|10	T	15|15	T	18|18	T	9|9	T	13|13	C	11|11	T	15|15	T	14|14	T	13|13	C	12|12	T	9|9	T	18|18	C	10|10	T	12|12	T	22|22	T	15|15	C
Chr1	26136476	T	T	10|10	T	18|18	T	8|8	W	9,6|15	T	10|10	A	7|7	A	11|11	A	8|8	T	11|11	T	7|7	A	12|12	A	10|10	T	12|12	T	11|11	A	8|8	T	7|7	A	13|13	A	7|7	T	9|9	T	15|15	A	18|18	A	14|14	A	15|15	A
Chr1	26138860	C	C	15|15	C	19|19	C	14|14	Y	8,11|19	C	11|11	T	13|13	T	12|12	T	10|10	C	13|13	C	16|16	T	13|13	T	14|14	C	14|14	C	13|13	T	22|22	C	13|13	T	11|11	T	13|13	C	19|19	C	9|9	T	14|14	T	13|13	T	16|16	T
Chr1	26455889	T	T	9|9	T	16|16	T	11|11	K	12,5|17	T	13|13	G	10|10	G	14|14	G	9|9	T	9|10	T	10|10	G	8|8	G	17|17	T	12|12	T	17|17	G	10|10	T	15|15	G	10|10	G	10|10	T	8|8	T	10|10	G	14|14	G	15|15	G	8|8	G
Chr1	26458114	G	G	8|8	G	12|12	G	9|9	R	9,7|16	G	11|11	A	12|12	A	8|8	A	8|8	G	10|10	G	12|12	A	6|6	A	5|5	G	3|3	G	10|10	A	12|12	G	17|17	A	11|11	A	16|16	G	15|15	G	13|13	A	17|17	A	20|20	A	9|9	A
Chr1	26925238	A	A	16|16	A	18|18	A	16|16	A	14|14	A	12|12	A	13|13	A	8|8	A	12|12	A	9|9	A	8|8	T	5|5	T	15|15	A	7|7	A	15|15	A	8|8	A	13|13	A	17|17	T	13|13	A	11|11	A	12|12	A	11|11	T	20|20	A	13|13	A
Chr1	26927625	G	G	8|8	G	17|17	G	11|11	G	13|13	G	9|9	G	12|12	G	10|10	G	16|16	G	9|9	G	11|11	A	13|13	A	9|9	G	11|11	G	10|10	G	9|9	G	12|12	G	12|12	A	7|7	G	16|16	G	11|11	G	22|22	A	23|23	G	15|15	G
Chr1	27118412	T	T	12|12	T	11|11	T	10|10	A	20|20	T	11|13	T	15|16	A	15|15	A	15|15	T	7|7	T	10|10	A	16|17	A	24|24	T	14|14	T	24|24	T	19|19	T	15|16	A	8|8	A	18|18	T	22|24	A	20|22	A	17|18	A	9|9	A	13|13	A
Chr1	27191826	G	G	8|8	G	13|13	G	14|14	A	12|12	G	14|14	G	11|11	G	10|10	G	10|10	G	9|9	G	10|10	A	14|14	A	12|12	G	7|7	G	14|14	G	16|16	G	12|12	A	9|9	A	20|20	G	14|14	A	11|11	G	9|9	A	18|18	A	13|13	A
Chr1	27370268	C	C	7|7	C	13|13	C	12|12	G	8|8	C	4|4	C	7|7	C	5|5	C	4|4	C	7|7	C	10|10	C	7|7	C	9|9	C	11|11	C	6|6	C	9|9	C	15|15	G	10|10	C	6|6	C	14|14	C	5|5	C	7|7	C	5|5	G	10|10	G
Chr1	27400492	T	T	3|3	T	5|5	T	10|10	C	5|5	T	6|6	T	9|9	T	4|4	T	6|6	T	9|9	T	13|13	T	11|11	T	7|7	T	7|7	T	7|7	T	6|6	T	12|12	C	11|11	T	9|9	T	7|7	T	3|3	T	6|6	T	5|5	C	20|20	C
Chr1	27842816	G	R	4,9|13	R	8,12|20	G	6|7	R	4,4|8	R	6,14|20	R	4,4|8	R	5,6|11	G	3|4	G	9|11	A	3|4	R	4,15|19	R	2,4|6	R	4,4|8	R	3,11|15	R	6,9|15	G	6|7	R	6,13|19	R	2,7|9	R	4,5|9	R	3,5|8	R	5,5|10	R	7,9|16	R	5,5|10	G
Chr1	27876025	T	G	9|9	G	10|10	G	7|7	G	6|6	G	6|6	T	4|4	G	5|5	G	12|12	G	6|6	G	5|5	T	12|12	T	1|1	G	8|8	G	5|5	G	3|3	G	11|11	G	4|4	T	6|6	G	15|15	G	5|5	G	7|7	T	6|6	G	10|10	G
Chr1	27908101	A	G	11|11	G	10|10	G	14|14	G	10|10	G	4|4	A	11|11	G	11|11	G	16|16	G	12|12	G	13|13	A	5|5	A	13|13	G	8|8	G	13|13	G	11|11	G	12|12	G	16|16	A	7|7	G	12|12	G	8|8	G	6|6	A	9|9	G	8|8	G
Chr1	28143736	T	A	3|3	W	2,2|4	W	2,3|5	W	2,4|6	W	3,2|5	T	4|5	T	3|3	T	5|6	T	5|5	T	4|5	T	12|12	T	7|7	W	2,3|5	W	2,6|8	W	2,2|4	T	2|3	W	2,3|5	T	11|11	W	3,5|8	W	2,4|6	W	4,3|7	T	7|7	W	3,3|6	W
Chr1	28286953	G	G	4|7	G	6|9	R	2,2|8	G	1|7	N	0|6	A	3|9	G	5|9	R	3,3|7	A	3|4	R	2,3|5	G	8|8	G	10|10	G	3|5	G	6|11	R	4,5|11	R	5,6|13	G	5|10	G	9|9	R	5,6|15	G	11|18	R	4,6|12	G	9|9	R	2,4|9	R
Chr1	28471719	T	A	12|12	W	8,6|14	T	7|7	T	10|10	A	16|16	T	10|10	T	10|10	T	7|7	T	8|8	T	11|11	T	10|10	T	15|15	A	12|12	A	10|10	A	11|11	T	18|18	T	12|12	T	8|8	T	14|14	T	9|9	T	11|11	T	13|13	T	15|15	T
Chr1	28720473	A	A	10|10	A	19|19	A	5|5	A	13|13	A	10|10	A	5|5	A	11|11	A	14|14	A	11|11	A	16|16	G	11|11	G	5|5	A	11|11	A	10|10	A	13|13	G	18|19	A	19|19	G	11|11	A	15|15	A	18|18	A	10|10	G	12|12	A	11|11	A
Chr1	28721514	A	A	10|10	A	9|9	A	8|8	A	16|16	A	5|5	A	8|8	A	5|5	A	12|12	A	7|7	A	8|8	G	9|9	G	6|6	A	10|10	A	9|9	A	16|16	G	6|6	A	7|7	G	6|6	A	9|9	A	9|9	A	12|12	G	9|9	A	11|11	A
Chr1	29003267	C	T	13|13	T	9|10	C	10|10	C	12|12	T	10|10	T	12|12	C	10|10	C	8|8	C	13|13	C	11|11	T	5|5	T	17|17	C	9|9	C	12|12	T	16|16	T	13|13	C	7|7	T	12|12	C	16|16	C	9|9	C	7|7	T	13|13	C	11|11	C
Chr1	29059570	G	G	10|10	G	16|16	G	16|16	A	12|12	G	12|12	G	6|6	A	3|3	A	9|9	A	9|9	A	9|9	G	11|11	G	13|13	A	7|7	A	12|12	G	12|12	G	9|9	A	8|8	G	16|16	G	11|11	G	14|15	A	8|8	G	19|19	A	14|14	A
Chr1	29115085	G	G	11|11	G	10|10	G	7|7	T	12|12	G	9|9	G	7|7	T	8|8	T	11|11	T	10|10	T	11|11	G	10|10	G	8|8	T	6|6	T	4|4	G	3|3	G	14|14	T	13|13	G	10|10	G	6|6	G	6|6	T	7|7	G	8|8	T	7|7	T
Chr1	29116380	A	A	13|13	A	14|14	A	12|12	G	14|14	A	8|8	A	7|7	G	7|7	G	10|10	G	3|3	G	8|8	A	11|11	A	13|13	G	6|6	G	9|9	A	10|10	A	10|10	G	6|6	A	11|11	A	11|11	A	11|11	G	16|16	A	5|5	G	4|4	G
Chr1	29563904	C	T	12|12	Y	2,3|5	C	13|13	T	10|10	T	7|7	C	6|6	C	7|7	C	5|5	C	3|3	C	4|4	T	11|11	T	17|17	C	9|9	C	6|6	T	7|7	T	10|10	T	16|16	T	12|12	C	10|10	T	8|8	C	9|9	T	15|15	T	14|14	T
Chr1	29564523	A	G	6|6	R	3,10|13	A	8|8	G	13|13	G	6|6	A	8|8	A	6|6	A	12|12	A	7|7	A	6|6	G	7|7	G	7|7	A	17|17	A	10|10	G	11|11	G	8|8	G	17|17	G	17|17	A	10|10	G	7|7	A	7|7	G	5|5	G	10|10	G
Chr1	29782018	G	A	16|16	R	14,7|21	G	21|21	A	16|16	A	11|11	G	11|11	G	14|14	G	12|12	G	17|17	G	18|18	A	11|11	A	12|12	G	11|11	G	19|20	A	7|7	A	15|15	A	17|17	A	11|11	G	13|13	A	12|12	G	18|18	A	12|12	A	14|14	A
Chr1	29787550	G	A	16|16	R	13,2|15	G	11|11	A	14|14	A	13|13	G	19|19	G	7|7	G	8|8	G	15|15	G	16|16	A	11|11	A	19|19	G	9|9	G	10|11	A	14|14	A	21|21	A	17|17	A	13|13	G	12|12	A	8|8	G	14|14	A	17|17	A	13|13	A
Chr1	30097166	C	C	8|8	T	4|4	T	8|8	C	13|13	T	8|8	C	9|9	T	4|4	T	3|3	Y	1,7|8	T	7|7	C	9|9	C	9|9	T	4|4	Y	1,4|5	T	11|11	C	10|10	C	7|7	C	7|7	T	8|9	T	11|11	T	7|7	T	11|11	C	13|13	C
Chr1	30243171	A	A	8|8	W	2,11|13	T	12|13	A	9|9	T	14|14	A	4|4	T	6|6	T	4|4	T	9|9	W	2,9|11	A	11|11	A	6|6	A	3|3	T	8|8	T	11|11	A	13|13	A	9|9	A	5|5	T	13|13	T	8|8	T	12|12	T	13|13	A	13|13	A
Chr1	30423894	G	R	4,5|9	G	3|5	R	7,6|14	R	6,4|11	G	3|5	R	4,3|8	R	5,7|13	R	2,4|7	R	3,6|10	R	5,5|12	R	10,4|15	R	5,1|6	R	4,3|7	A	6|9	G	1|4	R	5,6|12	G	5|6	R	4,1|6	R	2,4|6	R	2,6|8	R	4,4|9	R	3,3|7	R	8,2|12	R
Chr1	30472709	T	T	20|20	K	4,3|7	T	20|20	G	14|14	G	17|17	T	16|16	G	14|14	T	15|15	T	11|11	T	15|15	T	10|10	T	14|14	T	6|6	T	9|9	G	10|10	T	12|12	T	12|12	T	10|10	T	18|18	G	20|20	T	16|16	G	14|14	T	22|22	T
Chr1	30718005	T	T	13|13	C	14|14	C	14|14	C	10|10	C	8|8	T	7|7	C	6|6	T	11|11	T	9|9	T	13|13	T	10|10	T	6|6	T	8|8	T	7|7	T	8|8	T	14|14	T	10|10	T	12|12	C	13|13	C	14|14	T	10|10	C	10|10	T	12|12	T
Chr1	30898119	T	T	14|14	C	13|13	C	14|14	C	12|12	C	16|16	T	17|17	C	11|11	T	18|18	T	9|9	T	10|10	T	4|4	T	8|8	C	10|10	T	9|9	T	14|14	T	17|17	T	20|20	T	13|13	C	13|13	C	11|11	T	16|16	C	15|16	T	13|13	T
Chr1	30926106	C	C	7|7	T	4|4	T	7|7	T	14|14	T	12|12	C	10|10	T	7|7	C	3|3	C	4|4	C	16|16	C	11|11	C	8|8	T	13|13	C	8|8	C	5|5	C	6|6	C	10|10	C	12|12	T	11|11	T	5|5	C	9|9	T	8|8	C	13|13	C
Chr1	31050278	A	C	5|5	A	16|16	A	10|10	A	9|9	A	6|6	A	11|11	C	9|9	C	7|7	C	7|7	C	10|10	C	5|5	C	12|12	A	8|8	C	7|7	C	9|10	C	11|11	C	12|12	C	10|10	A	13|13	C	8|8	C	9|9	A	9|9	C	15|15	C
Chr1	31467906	C	C	9|9	C	11|11	C	10|10	C	15|15	C	11|11	C	12|12	T	9|9	T	7|7	T	6|6	T	10|10	T	14|14	T	8|8	C	4|4	T	11|11	T	11|11	T	15|15	T	7|7	C	11|11	C	9|9	T	10|10	T	11|11	C	15|15	T	11|11	T
Chr1	31468634	A	A	11|11	A	9|9	A	16|16	A	17|17	A	10|10	A	12|12	G	5|5	G	9|9	G	12|12	G	15|15	G	21|21	G	11|11	A	7|7	G	14|14	G	9|9	G	4|4	G	11|11	A	12|12	A	17|17	G	11|11	G	11|11	A	14|14	G	13|13	G
Chr1	31504221	T	T	8|8	T	14|14	T	12|12	T	10|10	T	11|11	T	17|17	A	4|4	A	6|6	A	4|4	A	6|6	A	11|11	A	7|7	T	10|10	A	10|10	A	7|7	A	12|12	A	7|7	T	12|12	T	8|8	A	5|5	A	9|9	T	11|11	A	11|11	A
Chr1	31513180	T	T	10|10	T	9|9	T	12|12	T	17|17	T	11|11	T	15|15	C	10|10	C	11|11	C	6|6	C	8|8	C	8|8	C	11|11	T	9|9	C	14|14	C	6|6	C	12|12	C	8|8	T	13|13	T	10|10	T	9|9	C	15|15	T	16|16	C	11|11	C
Chr1	31844387	T	T	12|12	K	5,7|12	G	12|12	T	15|15	T	7|7	T	18|18	T	7|7	T	7|7	T	13|13	T	11|11	G	12|12	G	10|10	G	8|8	T	13|13	T	15|15	G	12|13	G	6|6	T	6|6	G	9|9	G	15|15	T	15|15	T	15|15	G	12|12	G
Chr1	31895137	T	T	9|9	Y	7,5|12	C	14|14	C	11|11	T	8|8	T	10|10	T	11|11	T	7|7	T	7|7	T	10|10	C	13|13	C	13|13	C	12|12	T	8|8	T	8|8	C	16|16	C	10|10	C	12|12	C	14|14	C	5|5	T	19|19	C	13|13	C	15|15	C
Chr1	32252077	A	A	11|11	A	19|19	A	16|16	C	13|13	A	14|14	A	14|14	C	18|18	C	14|14	C	13|13	C	19|19	A	10|10	C	13|13	A	14|15	C	8|8	A	18|18	C	11|11	A	8|8	C	10|10	A	19|19	C	21|21	A	11|11	C	11|11	A	14|14	A
Chr1	32252592	A	A	10|10	A	11|11	A	11|11	G	6|6	A	6|6	A	10|10	G	6|6	G	13|13	G	12|12	G	4|4	A	12|12	G	15|15	A	7|7	G	5|5	A	10|10	G	14|14	A	15|15	G	14|14	A	14|14	G	24|24	A	9|9	G	15|15	A	12|12	A
Chr1	32420368	G	G	8|8	G	13|13	G	18|18	A	10|10	G	9|9	G	14|14	G	14|14	G	15|15	G	9|9	G	15|15	G	9|9	A	15|15	G	23|23	G	11|11	G	14|14	A	7|7	G	10|10	A	16|16	G	16|16	A	14|14	G	15|15	A	17|17	G	11|11	G
Chr1	32421980	T	T	11|11	T	9|9	T	11|11	A	11|11	T	16|16	T	13|13	T	15|15	T	8|8	T	8|8	T	11|11	T	12|12	A	13|13	T	16|16	T	12|12	T	10|10	A	21|21	T	11|11	A	4|4	T	9|9	A	12|12	T	6|6	A	15|15	T	8|8	T
Chr1	32708018	T	T	13|13	T	9|10	T	9|9	C	14|14	T	6|6	T	15|15	C	9|9	C	12|12	C	7|7	C	8|8	C	11|11	C	11|11	T	14|14	C	4|4	C	10|10	C	6|6	C	19|19	C	10|10	T	9|9	C	11|11	C	13|13	C	8|8	C	15|15	C
Chr1	32715471	G	G	9|9	G	11|11	G	13|13	A	9|9	G	4|4	G	13|13	A	8|8	A	6|6	A	3|3	A	11|11	A	3|3	A	19|19	G	8|8	A	8|8	A	7|7	A	9|9	A	16|16	A	5|5	G	7|7	A	7|7	A	8|8	A	9|9	A	6|6	A
Chr1	33121207	G	G	16|16	G	15|15	G	13|13	G	11|11	G	12|12	G	12|12	A	5|5	G	8|8	G	18|18	G	8|8	G	11|11	G	10|10	A	13|13	G	9|9	A	12|13	G	14|14	G	10|10	G	11|11	G	15|15	G	9|9	A	11|11	G	14|14	G	14|14	G
Chr1	33125309	T	T	19|19	T	13|13	T	16|16	T	7|7	T	14|14	T	16|16	G	10|10	T	8|8	T	5|5	T	16|16	T	14|14	T	19|19	G	15|15	T	16|16	G	9|10	T	13|13	T	26|26	T	14|14	T	16|16	T	19|19	G	13|13	T	10|10	T	10|10	T
Chr1	33361691	A	A	9|9	A	8|8	A	13|13	A	12|12	A	11|11	A	14|14	G	5|5	A	11|11	A	15|15	A	12|12	A	16|16	A	12|12	A	9|9	A	11|11	G	20|20	A	13|13	A	14|14	A	4|4	A	11|11	A	12|12	G	9|9	A	12|12	A	12|12	A
Chr1	33396963	G	G	17|17	G	10|10	G	10|11	G	6|6	G	10|10	G	14|14	A	10|10	G	8|8	G	12|12	G	14|14	G	15|15	G	11|11	G	11|11	G	9|9	A	13|13	G	11|11	G	11|11	G	13|13	G	10|10	G	8|8	A	9|9	G	15|15	G	11|11	G
Chr1	33760110	A	A	7|7	R	7,10|17	A	13|13	A	11|11	A	8|8	A	11|11	G	4|4	G	10|10	G	7|7	G	5|5	G	8|8	G	13|13	G	6|6	G	13|13	G	5|5	A	9|9	G	8|8	G	13|13	A	13|13	G	12|12	G	15|15	A	18|18	G	15|15	G
Chr1	33850474	G	G	16|16	S	7,16|23	G	17|17	G	10|10	G	13|13	S	13,5|18	C	15|15	G	15|15	C	15|15	G	18|18	C	12|12	C	16|16	G	9|9	G	14|14	C	9|9	G	11|11	G	9|9	C	13|13	G	10|10	C	14|14	C	18|18	G	11|11	G	14|14	G
Chr1	33937643	C	C	14|14	M	10,2|12	C	10|10	C	13|13	C	19|19	M	2,4|6	A	13|13	C	12|12	A	10|10	C	12|12	A	12|12	A	12|12	C	8|8	C	12|13	A	12|12	C	15|15	C	18|18	A	23|23	C	15|15	A	13|13	C	17|17	C	14|14	C	23|23	C
Chr1	33941554	G	G	8|8	R	10,4|14	G	12|12	G	6|6	G	7|7	G	4|4	A	10|10	G	10|10	A	7|7	G	9|9	G	4|4	G	14|14	G	8|8	G	8|8	A	9|9	G	19|19	G	6|6	G	11|11	G	10|10	G	12|12	G	18|18	G	14|14	G	7|7	G
Chr2	47820	A	A	12|12	A	13|14	T	12|12	T	16|16	A	6|6	T	10|10	A	10|10	A	10|10	T	13|13	A	5|5	T	10|10	T	13|13	T	11|11	A	13|13	T	8|8	A	15|15	T	12|12	T	15|15	T	19|19	T	8|8	T	13|13	A	12|12	T	16|16	T
Chr2	101883	A	A	10|10	R	14,7|21	R	5,5|10	R	4,13|17	A	16|16	R	5,9|14	A	19|19	A	15|15	R	3,5|8	A	21|21	R	3,7|10	R	5,13|18	R	4,13|17	A	14|14	R	9,13|22	A	20|20	G	11|13	R	4,10|14	R	4,13|17	G	12|15	G	14|17	A	18|18	R	5,9|14	G
Chr2	314740	A	A	18|18	R	9,10|19	G	15|15	A	9|9	A	13|13	G	20|20	A	8|8	A	11|11	G	11|11	A	11|11	A	14|14	A	22|22	G	14|14	A	13|13	G	14|14	A	21|21	A	8|8	A	17|17	G	8|8	A	17|17	G	12|12	A	20|20	A	16|16	A
Chr2	572679	G	G	6|6	G	3|4	A	14|14	G	14|14	G	6|6	A	11|11	G	7|7	G	9|9	A	8|8	G	10|10	G	6|6	G	18|18	A	16|16	G	3|3	A	8|8	G	8|8	G	9|9	G	9|9	A	6|6	G	9|9	A	7|7	G	10|10	G	8|8	G
Chr2	673490	G	T	9|9	K	7,7|14	G	14|14	T	15|15	T	15|15	G	12|12	T	9|9	T	10|10	G	15|15	T	13|13	T	9|9	T	9|9	G	11|11	T	12|12	G	9|9	G	20|20	T	8|8	T	18|18	G	13|13	G	10|10	G	10|10	G	12|12	T	16|16	T
Chr2	712353	C	A	10|10	M	14,7|21	C	11|11	A	11|11	A	8|8	C	15|15	A	7|7	A	6|6	C	15|15	A	22|22	A	12|12	A	10|10	C	15|15	A	11|11	C	11|11	C	15|15	A	20|20	A	14|14	C	10|10	C	15|15	C	24|24	C	12|12	A	20|20	A
Chr2	1147351	C	S	4,8|12	S	5,13|18	G	12|12	C	21|22	S	4,7|11	G	11|11	S	3,9|12	C	10|11	G	10|10	G	11|11	S	3,7|10	S	4,9|13	G	14|15	C	12|14	G	15|15	S	5,11|16	S	4,11|15	S	4,10|14	G	22|22	C	13|14	G	16|16	C	9|11	S	5,7|12	S
Chr2	1156516	G	A	11|11	G	13|13	G	17|17	G	13|13	A	11|11	G	18|18	A	9|9	A	12|12	G	15|15	G	13|13	A	14|14	A	16|16	G	10|10	A	12|12	G	8|8	G	19|19	A	10|10	A	20|20	G	9|9	G	11|11	G	22|22	G	16|16	A	10|10	A
Chr2	1356708	G	T	4|4	G	14|14	G	5|5	G	7|7	T	6|6	T	13|13	T	10|10	T	6|6	T	11|11	T	12|12	T	9|9	T	9|9	T	5|5	T	8|8	T	14|14	G	17|17	T	9|9	T	8|8	G	10|10	G	6|6	T	10|10	G	8|8	T	9|9	T
Chr2	1357159	A	G	5|5	A	16|16	A	13|13	A	12|12	G	10|10	G	17|17	G	13|13	G	12|12	G	9|9	G	9|9	G	13|13	G	10|10	G	17|18	G	12|12	G	12|12	A	18|18	G	13|13	G	13|13	A	13|13	A	8|8	G	14|14	A	8|9	G	20|21	G
Chr2	1553378	C	C	8|8	C	9|9	C	9|9	C	9|9	A	8|8	C	16|16	A	14|14	A	7|7	A	9|9	A	4|4	A	13|13	A	12|12	A	7|7	A	6|6	A	10|10	C	7|7	A	11|11	A	11|11	C	19|19	C	9|9	A	8|8	A	9|9	A	9|9	A
Chr2	1558224	C	C	7|7	C	11|11	C	13|13	C	18|18	T	11|11	C	19|19	T	17|17	T	9|9	T	10|10	T	18|18	T	18|18	T	16|16	T	8|8	T	13|13	T	14|14	C	13|13	T	10|10	T	15|15	C	12|12	C	20|20	T	18|18	T	12|12	T	20|20	T
Chr2	2072608	A	A	14|14	A	11|11	A	24|24	A	19|19	A	9|9	G	14|14	A	13|13	A	10|10	A	14|14	A	14|14	A	17|17	A	14|14	A	16|16	A	16|16	A	8|8	A	17|17	A	12|12	A	18|18	A	19|19	G	19|19	A	18|18	A	15|15	A	15|15	A
Chr2	2099081	A	A	9|9	R	4,9|13	A	9|9	A	18|18	G	6|6	A	14|14	G	10|10	G	8|8	A	6|6	G	12|12	A	10|10	A	10|10	A	7|7	G	3|3	A	5|5	A	11|11	A	11|11	A	11|11	A	12|12	A	18|18	A	18|18	A	12|12	A	11|11	A
Chr2	2127559	C	C	13|13	M	6,7|13	A	7|7	A	14|14	C	12|12	A	5|5	C	11|11	C	18|18	A	9|9	C	12|12	A	11|11	A	13|13	A	12|12	C	19|19	A	16|16	C	13|13	A	18|18	A	16|16	A	13|13	A	11|11	A	13|13	C	8|8	A	14|15	A
Chr2	2138734	T	T	15|15	T	10|10	T	11|11	A	10|10	T	5|5	A	11|11	T	8|8	T	4|4	A	11|11	T	10|10	A	11|11	A	7|7	T	4|4	T	11|11	A	13|13	T	13|13	A	8|8	A	14|14	T	12|12	A	13|13	A	9|9	T	11|11	A	12|12	A
Chr2	2572754	G	G	13|13	G	10|10	G	17|17	C	14|14	G	6|6	C	16|16	G	7|7	G	11|11	C	11|11	G	19|19	C	25|25	C	7|7	C	14|14	G	13|13	C	16|16	C	19|19	C	9|9	C	19|19	G	13|13	C	12|12	C	22|22	G	16|16	C	20|20	C
Chr2	2573269	T	T	7|7	T	13|13	T	15|15	C	13|13	T	13|13	C	14|14	T	15|15	T	9|9	C	9|9	T	17|17	C	17|17	C	11|11	C	19|19	T	10|10	C	19|19	C	21|21	C	15|15	C	12|12	T	12|12	C	17|17	C	18|18	T	21|21	C	12|12	C
Chr2	2854028	T	T	4|4	T	10|10	T	12|12	C	6|6	T	13|13	C	9|9	T	13|13	T	9|9	T	13|13	T	13|13	C	13|13	C	14|14	C	9|9	T	6|6	C	15|15	C	10|10	C	14|14	C	16|16	T	14|14	C	12|12	C	8|8	T	8|8	C	16|16	C
Chr2	2994113	A	A	9|9	A	11|11	A	5|5	C	14|14	A	12|12	A	6|6	A	15|15	A	8|8	A	5|5	A	10|10	C	8|8	C	7|7	A	7|7	A	8|8	C	8|8	C	13|13	C	14|14	C	9|9	A	14|14	C	19|19	C	17|17	A	18|18	C	15|15	C
Chr2	3027762	G	G	5|5	G	10|11	G	10|10	A	9|9	G	7|7	G	12|12	G	8|8	G	10|10	G	11|11	G	11|11	A	9|9	A	14|14	G	12|12	G	9|9	A	9|9	A	9|9	A	5|5	A	11|11	G	8|8	A	11|11	A	9|9	G	10|10	A	12|12	A
Chr2	3028014	C	C	12|12	C	8|8	C	9|9	A	13|13	C	9|9	C	18|18	C	7|7	C	4|4	C	13|13	C	7|7	A	16|16	A	9|9	C	13|13	C	12|12	A	8|8	A	9|9	A	10|10	A	10|10	C	14|14	A	9|10	A	15|15	C	11|11	A	13|13	A
Chr2	3421002	A	A	12|12	A	7|7	A	12|12	T	6|6	A	6|6	T	4|4	A	14|14	A	9|9	A	8|8	A	5|5	T	8|8	T	8|8	A	11|11	A	11|11	T	5|6	T	8|8	W	1,4|5	T	10|10	A	11|11	T	4|4	T	10|10	T	6|6	T	12|12	T
Chr2	3421004	A	A	12|12	A	9|9	A	12|12	T	6|6	A	6|6	T	5|5	A	15|15	A	9|9	A	9|9	A	5|5	T	8|8	T	8|8	A	11|11	A	12|12	T	6|6	T	8|8	T	5|5	T	10|10	A	11|11	T	3|3	T	9|9	T	6|6	T	12|12	T
Chr2	3720535	T	C	10|10	Y	7,9|16	C	17|17	T	17|17	T	13|13	T	17|17	C	6|6	C	13|13	C	10|10	C	13|13	T	15|15	T	20|20	C	12|12	C	14|14	T	12|12	T	10|10	T	22|22	T	21|21	C	18|18	T	11|11	T	17|17	T	17|17	T	13|13	T
Chr2	3856202	C	G	20|20	S	3,10|13	G	10|10	C	5|5	C	11|11	C	12|12	G	4|4	G	15|15	G	9|9	G	7|7	C	8|8	C	9|9	G	7|7	G	4|4	C	14|14	C	19|19	C	10|10	C	13|13	G	17|17	C	13|13	C	10|10	C	12|12	C	8|8	C
Chr2	3919027	G	K	3,4|7	K	4,3|7	K	7,2|9	K	7,2|9	K	4,3|7	K	2,2|4	K	3,2|5	G	4|5	K	6,2|8	K	4,3|7	K	4,3|7	G	5|6	K	6,3|9	T	3|4	K	7,5|12	K	8,3|11	K	3,4|7	K	2,6|8	G	9|10	K	3,4|7	G	5|6	K	5,2|7	K	2,2|4	G
Chr2	3992974	A	A	10|10	W	2,7|9	A	17|17	T	7|7	T	9|9	A	10|10	A	10|10	A	4|4	A	8|8	A	8|8	T	14|15	W	2,8|10	A	14|14	A	8|8	A	10|10	T	18|18	T	17|17	T	12|13	A	12|12	A	14|14	A	11|11	T	13|13	T	10|10	T
Chr2	4219901	G	G	10|10	R	5,7|12	G	12|12	A	13|13	A	7|7	G	20|20	G	9|9	G	6|6	G	10|10	G	9|9	A	16|16	A	12|12	G	8|8	G	6|6	G	13|13	A	9|10	A	7|7	A	7|7	G	9|9	A	10|10	G	15|15	A	9|9	A	7|7	A
Chr2	4350047	C	C	9|9	C	9|9	C	15|15	C	16|16	C	11|11	C	13|13	C	10|10	C	14|14	C	15|15	C	9|9	C	12|12	C	15|15	C	9|9	C	10|10	C	11|11	C	9|9	C	8|8	C	14|14	C	5|5	A	11|11	C	18|18	C	16|16	C	11|11	C
Chr2	4543027	G	G	8|8	R	4,6|10	A	7|7	G	10|10	G	3|3	G	5|5	G	10|10	A	8|8	G	9|9	G	7|7	G	9|9	G	12|12	G	5|5	G	8|8	A	15|15	G	13|13	G	11|11	G	9|9	A	15|15	G	11|11	A	12|12	G	16|16	G	11|11	G
Chr2	4762981	G	G	10|11	R	2,6|8	A	5|5	A	8|8	G	6|7	A	8|8	G	6|6	G	7|7	G	8|8	G	15|15	G	13|13	G	4|4	G	6|6	G	6|6	G	10|10	G	10|10	G	8|8	G	10|10	A	4|4	A	12|12	G	10|10	G	7|7	G	10|10	G
Chr2	5067058	G	G	11|11	G	12|12	G	13|13	A	8|8	A	3|3	G	11|11	A	5|5	G	14|14	G	12|13	A	14|14	A	10|10	A	12|12	G	7|7	A	12|12	G	9|9	A	11|11	A	11|11	A	8|8	G	13|13	G	19|19	G	11|11	A	13|13	A	10|10	A
Chr2	5067581	C	C	12|12	C	13|13	C	24|24	T	14|14	T	10|10	C	13|13	T	14|14	C	6|6	C	12|12	T	10|10	T	13|13	T	10|10	C	7|7	T	12|12	C	13|13	T	15|15	T	8|8	T	6|6	C	10|10	C	12|12	C	17|17	T	8|8	T	9|9	T
Chr2	5107308	T	T	12|12	T	19|19	T	9|9	C	13|13	C	9|9	T	12|12	C	15|15	T	13|13	T	5|5	C	13|13	C	18|18	C	19|19	T	13|13	C	17|17	T	13|13	C	12|12	C	16|16	C	15|15	T	16|16	T	12|12	T	8|8	C	19|19	C	17|17	C
Chr2	5115669	T	T	9|9	T	13|13	T	14|14	C	11|11	C	15|15	T	15|15	C	10|10	T	12|12	T	10|10	C	8|8	C	9|9	C	11|11	T	13|13	C	14|14	T	16|16	C	17|17	C	16|16	C	14|14	T	8|8	T	10|10	T	11|11	C	13|13	C	5|5	C
Chr2	5586853	T	T	7|7	T	5|5	T	7|7	T	6|6	G	7|7	G	3|3	G	7|7	T	7|7	T	4|4	G	4|4	T	7|7	T	10|10	T	9|9	G	12|12	T	11|11	T	5|5	T	8|8	T	11|11	T	9|9	T	11|11	T	7|7	G	10|10	T	8|8	T
Chr2	5597422	C	T	6|6	T	11|11	T	10|10	T	8|8	C	9|9	C	12|12	C	11|11	T	9|9	T	3|3	C	12|12	T	13|13	T	9|9	T	8|8	C	10|10	T	8|8	T	10|10	T	10|10	T	7|7	T	8|8	C	8|8	T	9|9	C	9|9	T	10|10	T
Chr2	5717558	G	A	3|3	G	8|9	G	3|3	G	6|6	A	5|5	A	5|5	A	5|5	A	4|4	A	6|6	A	3|3	G	4|4	G	4|4	G	2|3	A	5|5	A	7|7	G	7|7	G	7|7	G	6|6	G	4|4	G	11|11	A	5|5	A	6|6	G	5|5	G
Chr2	5737730	T	C	12|12	T	9|9	T	14|14	T	20|20	C	12|12	C	11|11	C	6|6	C	13|13	C	11|11	C	9|9	T	10|10	T	17|17	T	10|10	C	9|9	C	9|9	T	15|15	T	19|19	T	17|17	T	11|11	T	7|7	C	23|23	C	19|19	T	15|15	T
Chr2	6129620	T	T	14|14	T	15|15	T	13|14	C	12|12	T	13|13	T	13|13	T	13|13	C	17|17	C	12|12	T	15|15	C	11|11	C	10|10	T	14|14	T	11|11	C	16|16	C	18|18	C	7|7	C	13|13	T	12|12	T	5|5	C	22|22	T	23|23	T	18|18	C
Chr2	6160163	A	A	8|8	A	12|12	A	6|6	G	9|9	A	3|3	A	5|5	A	6|6	G	7|7	G	5|5	A	6|6	G	15|15	G	5|5	A	10|10	A	9|9	G	5|5	G	6|6	G	6|6	G	6|6	A	11|11	A	12|12	G	8|8	A	6|6	A	7|7	G
Chr2	6338152	A	A	11|11	A	11|11	A	12|12	G	4|4	A	4|4	A	13|13	A	8|8	G	4|4	G	8|8	A	13|13	G	13|13	G	9|9	A	9|9	A	9|9	G	5|5	G	4|4	G	11|11	G	9|9	A	17|17	A	12|12	G	6|6	A	12|12	G	5|5	G
Chr2	6358608	A	A	13|13	A	14|14	A	11|11	G	14|14	A	8|8	A	13|14	A	4|4	G	14|14	G	13|13	A	12|12	G	21|21	G	12|12	A	7|7	A	9|9	G	9|9	G	16|16	G	10|10	G	18|18	A	15|15	A	17|17	G	18|18	A	8|8	G	15|15	G
Chr2	6608874	A	A	18|18	A	17|17	A	8|8	T	11|11	A	13|13	A	15|15	A	11|11	A	12|12	A	10|10	A	14|14	T	12|12	T	21|21	A	7|7	A	18|18	A	9|9	T	11|11	T	13|13	T	12|12	A	16|16	A	14|14	A	11|11	A	19|19	T	16|16	T
Chr2	6610522	A	A	9|9	A	11|11	A	15|15	T	16|16	A	12|12	A	15|15	A	10|10	A	13|13	A	12|12	A	12|12	T	11|11	T	13|13	A	12|12	A	13|13	A	20|20	T	15|15	T	10|10	T	21|21	A	10|10	A	9|9	A	14|14	A	13|13	T	13|13	T
Chr2	6942995	G	G	5|5	R	5,6|11	G	12|12	A	11|11	A	10|10	G	14|14	G	10|10	G	9|9	G	6|6	G	12|12	A	11|11	A	6|6	G	4|4	G	14|14	G	12|12	A	7|7	A	11|11	A	9|9	G	11|11	G	10|10	G	15|15	G	14|14	A	12|12	A
Chr2	6943057	C	C	9|9	Y	8,7|15	C	7|7	T	13|13	T	8|8	C	15|15	C	7|7	C	11|11	C	14|14	C	13|13	T	9|9	T	8|8	C	6|6	C	10|10	C	12|12	T	10|10	T	10|10	T	8|8	C	13|13	C	10|10	C	13|13	C	11|11	T	15|15	T
Chr2	7338160	C	C	4|4	M	6,2|8	C	4|4	A	9|9	A	10|10	C	13|13	C	5|5	C	7|7	C	4|4	C	10|10	A	12|12	A	8|8	C	6|6	C	9|9	C	11|11	A	13|13	A	4|4	A	9|9	C	10|10	C	12|12	C	8|8	C	10|10	A	7|7	A
Chr2	7338472	G	G	14|14	G	5|6	G	14|14	A	4|4	A	5|5	G	18|18	G	12|12	G	17|17	G	13|13	G	10|10	A	7|7	A	6|6	G	18|18	G	11|11	G	9|9	A	7|7	A	8|8	A	9|9	G	13|13	G	11|11	G	16|16	G	18|18	A	3|3	A
Chr2	7517415	C	C	6|6	Y	2,10|12	C	10|10	T	11|11	T	7|7	C	17|17	C	7|7	C	6|6	C	14|14	C	9|9	T	8|8	T	10|10	C	4|4	C	10|10	C	7|7	T	12|12	T	7|7	T	12|12	C	9|9	C	10|10	C	13|13	C	7|7	T	12|12	T
Chr2	7585699	T	T	9|9	Y	6,2|8	T	10|10	C	8|8	C	3|3	T	10|10	T	6|6	T	14|14	T	8|8	T	10|10	C	15|15	C	8|8	T	7|7	T	13|13	T	12|12	C	7|7	C	6|6	C	9|9	T	8|8	T	9|9	T	10|10	T	9|9	C	12|12	C
Chr2	7804032	C	C	7|7	C	10|10	C	14|14	A	12|12	C	16|16	C	14|14	C	10|10	C	16|16	C	8|8	C	6|6	A	19|19	A	13|13	C	11|11	C	12|12	C	17|17	A	11|11	A	16|16	A	9|9	C	16|16	C	17|17	C	11|11	C	17|17	A	12|12	A
Chr2	7808963	A	A	5|5	A	5|5	A	11|11	C	12|12	A	12|12	A	16|16	A	10|10	A	11|11	A	11|11	A	14|14	C	15|15	C	10|10	A	9|9	A	9|9	A	12|12	C	12|12	C	8|8	C	7|7	A	16|16	A	5|5	A	14|14	A	9|9	C	13|13	C
Chr2	8146857	G	G	12|12	G	9|9	G	12|12	A	16|16	G	7|7	G	9|9	G	8|8	G	6|6	G	12|12	G	12|12	A	6|6	A	17|17	G	12|12	G	13|13	G	14|14	A	18|18	A	10|10	A	17|18	G	17|17	G	14|14	G	16|16	G	13|13	A	9|9	A
Chr2	8157391	T	Y	3,6|9	T	4|4	T	6|7	C	7|7	T	4|4	T	11|12	Y	2,7|9	T	5|5	T	5|6	T	6|7	C	6|6	C	7|7	T	7|8	T	8|9	T	12|14	C	11|11	C	12|12	C	8|8	T	10|12	T	8|9	T	9|9	T	12|14	C	5|5	C
Chr2	8544059	T	K	5,4|9	K	6,3|9	K	6,3|9	K	9,4|13	K	3,2|5	K	12,2|14	K	8,1|9	K	8,2|10	G	3|4	K	5,2|7	T	1|3	G	9|9	K	4,1|5	K	4,2|6	K	4,4|8	G	4|4	K	8,2|10	K	5,3|8	K	7,3|10	G	6|6	K	2,2|4	K	3,3|6	K	8,3|11	K
Chr2	8612944	C	C	9|9	C	9|9	C	13|13	C	10|10	C	7|7	C	10|10	C	8|8	C	12|12	C	5|5	C	14|14	C	16|16	C	13|13	C	6|6	C	12|12	C	12|12	C	11|11	C	6|6	C	8|8	T	11|11	C	13|13	C	12|12	C	13|13	C	14|14	C
Chr2	8870613	C	C	11|11	Y	7,4|11	T	5|5	C	15|15	C	15|15	C	17|17	C	15|15	C	13|13	C	12|12	C	7|7	T	14|14	T	15|15	C	10|10	C	11|11	C	14|14	C	21|21	T	12|12	T	9|9	T	9|9	C	9|9	C	18|18	C	8|8	T	6|6	T
Chr2	8870637	T	T	11|11	Y	3,7|10	C	8|8	T	16|16	T	13|13	T	15|15	T	14|14	T	14|14	T	9|9	T	7|7	C	16|16	C	13|13	T	9|9	T	12|12	T	13|13	T	23|23	C	13|13	C	6|6	C	9|9	T	13|13	T	15|15	T	10|10	C	5|5	C
Chr2	9056711	A	A	7|7	A	4|5	R	2,2|4	A	7|7	R	7,3|10	R	3,4|7	A	5|6	A	5|6	R	7,2|9	R	6,3|9	R	13,5|18	R	8,6|14	R	6,3|9	G	3|4	A	9|11	R	4,6|10	A	10|10	R	6,4|10	R	3,2|5	R	5,2|7	A	7|7	A	10|12	R	9,4|14	A
Chr2	9155313	G	G	16|16	R	6,7|13	A	14|16	A	15|15	G	13|13	G	17|17	G	13|13	G	8|8	G	15|15	G	15|15	A	8|8	A	13|15	G	10|10	G	12|12	G	18|18	A	6|6	A	12|12	A	14|14	A	7|7	G	11|11	G	17|17	G	13|13	A	11|11	A
Chr2	9496840	G	R	3,2|5	R	4,1|5	R	5,3|8	R	8,1|9	G	1|3	G	3|4	R	5,6|11	R	7,2|9	R	2,1|3	R	5,2|7	R	8,4|12	R	4,2|6	R	3,2|5	R	7,1|8	R	3,4|7	A	5|5	R	2,3|5	R	4,3|7	R	3,2|5	R	2,6|8	R	4,4|8	R	3,3|6	R	4,3|7	A
Chr2	9529829	A	M	7,6|13	M	3,10|13	M	9,6|15	M	5,8|13	M	6,8|14	M	2,13|15	M	5,6|11	M	2,6|8	M	2,7|9	M	3,13|16	C	9|10	C	9|10	M	4,5|9	M	4,6|10	A	6|7	M	9,8|17	M	4,2|6	M	7,10|17	M	7,12|19	M	7,10|17	A	5|6	M	3,4|7	M	2,5|7	M
Chr2	9629528	G	G	6|6	R	3,12|15	A	13|13	A	17|17	G	11|11	G	11|11	G	14|14	G	15|15	G	14|14	G	11|11	A	15|15	A	13|13	G	6|6	G	10|10	G	10|10	A	14|14	A	9|9	A	16|16	A	15|15	G	16|16	G	12|12	G	14|14	A	15|15	A
Chr2	9755449	C	Y	1,5|6	C	7|8	Y	7,13|20	Y	5,7|12	Y	10,5|15	Y	5,3|8	Y	9,8|17	Y	7,4|11	Y	5,8|13	Y	10,5|15	Y	10,5|15	Y	10,4|14	Y	5,3|8	Y	6,5|11	Y	7,4|11	Y	7,9|16	T	3|4	Y	6,5|11	Y	2,9|11	Y	9,8|17	Y	8,10|18	Y	7,6|13	Y	3,5|8	Y
Chr2	9954728	C	C	9|9	T	12|13	C	14|14	C	17|17	T	9|10	C	19|19	C	17|17	C	16|16	C	11|11	C	12|12	C	7|7	C	11|11	C	10|10	C	10|10	C	20|20	C	11|11	C	11|11	C	16|16	C	15|15	C	15|15	C	15|15	C	8|8	C	13|13	C
Chr2	9991449	T	T	12|12	T	13|13	T	14|14	A	14|14	T	12|12	T	11|11	T	10|10	T	14|14	T	11|11	T	12|12	A	8|8	A	11|11	T	9|9	T	19|19	T	17|17	A	12|12	A	10|10	A	12|12	T	13|13	T	19|19	T	10|10	T	10|10	A	12|12	A
Chr2	10489102	T	T	10|10	T	22|22	T	9|9	T	8|8	T	11|11	Y	6,9|15	T	15|15	T	12|12	T	9|9	T	19|19	T	13|13	T	17|17	C	7|7	T	11|11	T	18|18	T	14|14	T	8|8	T	20|20	T	6|6	C	17|17	T	13|13	T	7|7	T	17|17	T
Chr2	10489848	G	G	5|5	G	10|10	G	13|13	G	12|12	G	10|10	S	10,6|16	G	6|6	G	10|10	G	6|6	G	10|10	G	14|14	G	10|10	C	10|10	G	10|10	G	16|16	G	14|14	G	16|16	G	13|13	G	13|13	C	14|14	G	10|10	G	21|21	G	16|16	G
Chr2	10720620	T	T	8|8	T	12|12	T	16|16	T	18|18	T	10|10	W	5,9|14	T	13|13	T	6|6	T	13|13	T	10|10	T	13|13	T	9|9	T	15|15	T	10|10	T	11|11	T	19|19	T	9|9	T	8|8	T	14|14	A	13|13	T	18|18	T	17|17	T	20|20	T
Chr2	10721201	A	A	6|6	A	14|14	A	15|15	A	13|13	A	7|7	M	9,4|13	A	12|12	A	14|14	A	15|15	A	14|14	A	10|10	A	10|10	A	8|8	A	21|21	A	21|21	A	15|15	A	11|11	A	9|9	A	15|15	C	9|9	A	11|11	A	12|12	A	14|14	A
Chr2	10893369	A	A	10|10	A	15|15	A	13|13	A	11|11	A	13|13	A	20|20	A	6|6	A	13|13	A	5|5	A	13|13	A	22|22	A	8|8	A	14|14	A	12|12	A	14|14	A	15|15	A	10|10	A	11|11	A	15|15	G	17|17	A	12|12	A	10|10	A	11|11	A
Chr2	11036729	G	G	10|10	G	11|11	G	11|11	G	17|17	G	8|8	G	9|9	G	7|7	G	8|8	G	10|10	A	14|14	G	11|11	G	10|10	G	5|5	A	12|12	G	6|6	G	12|12	G	7|7	G	8|8	G	10|10	G	12|12	G	6|6	G	18|18	G	9|9	G
Chr2	11100163	T	T	8|8	T	16|16	T	13|13	T	18|18	T	22|22	T	17|17	T	5|5	T	16|16	T	14|14	T	16|16	T	18|18	T	16|16	T	11|11	T	16|16	T	15|15	T	8|8	T	15|15	T	14|14	T	11|11	C	15|15	T	21|21	T	13|13	T	14|14	T
Chr2	11100534	T	T	10|10	T	8|8	T	10|10	T	12|12	T	14|14	T	6|6	T	3|3	T	7|7	T	11|11	T	12|12	T	8|8	T	9|9	T	7|7	T	13|13	T	15|15	T	11|11	T	17|17	T	13|13	T	6|6	G	16|16	T	14|14	T	11|11	T	10|10	T
Chr2	11464384	A	A	5|5	A	7|7	A	4|4	A	4|4	A	6|6	A	9|9	A	5|5	A	6|7	A	8|8	A	6|6	A	6|6	A	12|12	A	9|9	A	7|7	A	9|9	A	12|13	A	6|6	A	12|12	A	11|11	G	13|13	A	9|9	A	10|10	A	12|12	A
Chr2	11478816	T	T	13|13	T	17|17	T	18|18	T	21|21	T	7|7	T	15|15	T	4|4	T	8|8	T	13|13	T	12|12	T	17|17	T	11|11	T	8|8	T	13|13	T	21|21	T	13|13	T	11|11	T	13|13	T	11|11	C	17|17	T	16|16	T	19|19	T	20|20	T
Chr2	11729563	A	R	1,8|9	N	0|8	R	7,3|10	N	0|10	R	2,9|11	G	5|6	A	5|6	G	3|4	A	1|3	R	2,4|6	G	4|4	R	4,5|9	N	0|7	R	3,3|6	R	3,5|8	R	8,6|15	R	2,3|5	R	2,3|5	R	3,4|7	N	0|9	R	5,6|11	R	2,9|11	R	2,6|8	R
Chr2	11731572	T	K	3,5|8	T	8|10	K	3,6|9	K	7,7|14	K	4,9|13	K	9,3|12	K	6,5|11	K	7,8|15	G	8|10	K	5,4|9	G	11|13	K	6,7|13	T	4|5	K	2,4|6	K	8,5|13	K	5,9|14	K	5,4|9	K	7,7|14	K	12,6|18	K	8,6|14	K	7,10|17	K	14,10|24	K	6,3|9	K
Chr2	12068566	A	R	2,4|6	A	3|3	R	3,10|13	A	3|4	A	1|3	G	3|4	R	3,3|6	R	5,6|11	R	1,5|6	G	3|4	R	5,7|12	G	9|10	R	5,3|8	G	7|8	R	3,8|11	R	4,6|10	R	2,6|8	G	3|4	R	3,9|12	N	0|7	R	4,5|9	R	6,6|12	R	1,6|7	R
Chr2	12286340	A	M	4,3|7	M	5,2|7	A	3|4	C	3|4	C	4|4	M	5,4|9	M	5,7|12	M	4,2|6	A	3|4	M	6,4|10	M	8,4|12	M	3,3|6	M	3,3|6	C	3|3	M	5,5|10	M	5,5|10	M	5,6|11	M	4,3|7	M	5,5|10	M	5,10|15	M	5,5|10	M	4,5|9	M	5,10|15	M
Chr2	12523937	C	G	9|10	C	4|5	N	0|9	N	0|9	N	0|11	N	0|18	S	5,4|9	S	10,4|15	N	0|10	S	5,4|9	N	0|16	S	9,2|11	N	0|9	G	3|4	N	0|15	S	2,6|8	S	5,7|13	S	5,2|7	S	10,3|14	S	9,4|14	S	6,6|13	S	8,3|12	S	9,6|16	S
Chr2	12540999	G	G	3|3	R	2,4|6	R	2,7|9	A	3|4	R	2,3|5	G	9|9	R	2,2|4	R	5,3|8	R	2,2|4	G	9|10	R	2,3|5	R	3,2|5	G	2|4	G	3|3	R	6,6|12	R	2,5|7	R	4,2|6	R	2,2|4	R	2,7|9	R	3,7|10	G	6|7	R	4,6|10	G	9|11	R
Chr2	12739618	C	S	3,2|5	S	2,2|5	S	6,1|8	S	10,4|14	S	7,4|11	G	6|7	S	4,3|7	C	1|3	S	5,2|7	G	5|5	G	9|10	S	3,2|5	G	3|3	C	1|3	S	5,1|6	G	3|4	C	1|3	S	6,2|8	S	5,2|8	G	8|9	S	6,2|8	S	10,4|14	G	4|4	S
Chr2	12775699	A	G	11|11	A	17|17	A	17|17	A	12|12	A	16|16	A	12|12	A	12|12	A	10|10	A	11|11	A	10|10	A	16|16	A	12|12	A	16|16	A	10|10	A	13|13	A	10|10	A	18|18	A	7|7	A	9|9	G	16|16	A	13|13	A	11|11	A	19|19	A
Chr2	12988412	C	C	9|9	C	10|10	C	7|7	C	9|9	C	10|10	T	12|12	C	7|7	C	8|8	C	6|6	C	10|10	C	11|11	C	8|8	C	10|10	C	10|10	C	7|7	C	9|9	C	9|9	C	6|6	C	14|14	C	11|11	C	7|7	C	5|5	C	11|11	C
Chr2	12988511	T	T	11|11	T	8|8	T	15|15	T	6|6	T	7|7	G	5|5	T	10|10	T	10|10	T	12|12	T	15|15	T	7|7	T	10|10	T	4|4	T	11|11	T	19|19	T	17|17	T	13|13	T	11|11	T	14|14	T	15|15	T	15|15	T	9|9	T	11|11	T
Chr2	13316141	G	K	3,2|5	K	1,8|9	K	2,4|6	T	4|4	K	3,2|5	K	4,3|7	G	5|5	K	1,5|6	K	2,2|4	K	3,3|6	K	3,2|5	G	3|3	K	4,2|6	G	2|3	K	4,3|7	K	2,6|8	K	2,4|6	G	2|3	K	2,3|5	T	6|7	K	4,6|10	K	4,3|7	G	2|3	G
Chr2	13339583	T	Y	6,6|12	Y	7,3|10	Y	11,6|17	Y	8,5|14	T	8|10	Y	3,2|5	Y	4,4|8	Y	6,2|8	Y	7,6|13	Y	8,7|15	Y	5,8|13	Y	8,2|10	Y	7,4|11	Y	4,5|9	Y	9,5|14	Y	6,6|12	Y	7,6|13	Y	9,8|17	C	12|13	Y	8,4|12	Y	9,12|21	Y	6,3|9	Y	5,2|7	Y
Chr2	13527357	C	C	7|7	C	7|7	C	7|7	C	9|9	C	11|11	T	6|6	C	4|4	C	6|6	C	3|3	C	10|10	C	7|7	C	6|6	C	4|4	C	4|4	C	3|3	C	3|3	C	10|10	C	8|8	C	11|11	C	8|8	C	8|8	C	11|11	C	7|7	C
Chr2	13740433	G	G	3|3	G	8|8	G	13|13	G	10|10	G	4|4	G	14|14	G	8|8	G	11|11	G	10|10	A	9|9	G	8|8	G	9|9	G	5|5	A	9|9	G	8|8	G	16|16	G	8|8	G	11|11	G	11|11	G	9|9	G	11|11	G	11|11	G	14|14	G
Chr2	14070985	C	A	14|14	C	8|8	C	18|18	C	15|15	C	12|12	C	15|15	C	11|11	C	14|15	C	10|10	C	21|21	C	14|14	C	17|17	C	10|10	C	14|14	C	13|13	C	23|23	C	10|10	C	13|13	C	21|21	A	13|13	C	11|11	C	14|14	C	12|12	C
Chr2	14071190	G	A	7|7	G	13|13	G	20|20	G	11|11	G	11|11	G	12|12	G	9|9	G	11|11	G	11|11	G	12|12	G	9|9	G	6|6	G	13|13	G	12|12	G	13|13	G	18|18	G	18|18	G	11|11	G	16|16	A	10|10	G	11|11	G	11|11	G	12|12	G
Chr2	14176578	G	A	6|6	A	13|13	A	20|20	A	11|11	A	7|7	A	12|12	A	4|4	A	7|7	G	7|7	G	15|15	A	17|17	A	8|8	A	6|6	A	8|8	G	4|4	A	13|13	A	7|7	A	21|21	A	6|6	A	12|12	G	8|8	A	14|14	A	11|11	A
Chr2	14272727	G	R	7,4|11	R	6,3|9	R	11,7|18	R	5,5|10	R	5,5|10	R	7,2|9	R	8,7|15	R	5,5|10	R	4,3|7	R	8,6|14	R	5,9|14	R	10,8|18	R	8,4|12	R	5,1|6	R	8,10|18	R	7,2|9	R	6,2|8	R	5,9|14	R	7,4|11	A	3|4	R	5,11|16	R	10,9|19	R	9,6|15	G
Chr2	14624957	T	Y	5,4|9	Y	2,4|6	Y	7,5|12	Y	5,2|7	Y	3,5|8	Y	6,6|12	Y	4,8|12	Y	7,2|9	Y	3,2|5	Y	3,3|6	Y	4,4|8	Y	3,2|5	T	2|3	Y	2,3|5	Y	4,1|5	Y	7,4|11	T	1|3	Y	3,4|7	Y	3,5|8	C	5|5	Y	3,2|5	Y	3,7|10	Y	3,2|5	Y
Chr2	14695530	A	M	9,5|14	M	10,8|18	M	8,8|16	M	5,4|9	M	6,7|13	M	6,8|14	A	3|4	M	9,8|17	M	4,3|7	M	6,5|11	M	4,4|8	M	7,3|10	C	3|3	M	8,8|16	M	5,3|8	A	8|10	M	5,2|7	M	5,5|10	M	4,6|10	M	5,7|12	M	5,5|10	M	3,4|7	M	4,9|13	M
Chr2	14935739	G	T	7|7	T	5|5	T	12|12	T	15|15	T	9|9	T	10|10	G	9|9	G	6|6	G	8|8	G	10|10	T	6|6	T	10|10	T	6|6	G	9|9	G	13|13	T	18|18	T	10|10	T	10|10	T	9|9	T	7|7	G	7|7	T	12|12	T	13|13	T
Chr2	14936386	C	C	11|11	C	8|8	C	13|13	C	6|6	C	3|3	C	13|13	T	9|9	T	5|5	T	5|5	T	5|5	C	3|3	C	7|7	C	7|7	T	7|7	T	3|3	C	11|11	C	10|10	C	9|9	C	10|10	C	10|10	T	4|4	C	11|11	C	15|15	C
Chr2	15004852	A	R	2,2|4	R	3,3|6	R	2,6|8	A	1|3	R	4,4|8	R	2,3|5	R	5,3|8	R	4,3|7	R	3,3|6	R	2,4|6	R	4,8|12	R	2,7|9	A	2|3	R	4,3|7	R	3,4|7	G	7|8	G	3|4	R	4,4|8	R	3,6|9	R	6,7|13	R	2,5|7	R	9,3|12	R	3,4|7	R
Chr2	15017575	C	Y	3,5|8	Y	5,7|12	Y	2,3|5	Y	2,4|6	T	3|4	Y	4,4|8	Y	5,6|11	Y	1,4|5	Y	1,5|6	Y	7,5|12	Y	4,6|10	Y	2,5|7	Y	2,2|4	Y	6,3|9	Y	4,3|7	C	5|6	C	4|5	Y	3,4|7	Y	8,5|13	Y	3,5|8	Y	4,9|13	Y	2,6|8	Y	4,5|9	Y
Chr2	15313503	C	M	5,6|11	M	6,3|9	M	7,4|11	M	2,3|5	M	6,3|9	M	6,2|8	M	7,4|11	N	0|10	M	3,5|8	M	1,2|3	M	7,3|10	A	7|8	M	5,4|9	M	8,4|13	A	8|10	M	4,3|7	C	4|5	N	0|6	M	5,1|6	M	2,6|8	M	6,2|8	M	6,2|8	A	5|6	M
Chr2	15507330	T	T	8|9	T	9|9	T	4|5	T	9|9	T	9|9	C	11|11	T	5|5	T	4|4	T	7|7	T	10|10	T	9|9	T	4|5	T	3|4	T	5|5	T	6|7	T	7|7	T	4|4	T	5|6	N	0|8	T	13|13	T	10|10	T	9|9	T	5|5	T
Chr2	15804468	C	C	10|10	C	8|8	C	9|9	C	8|8	C	5|5	T	14|14	C	11|11	C	6|6	C	13|13	C	11|11	C	13|13	C	4|4	C	12|12	C	10|10	C	12|12	C	16|16	C	16|16	C	10|10	C	12|12	C	16|16	C	17|17	C	12|12	C	13|13	C
Chr2	15804637	T	T	6|6	T	12|12	T	14|14	T	6|6	T	17|17	G	7|7	T	12|12	T	15|15	T	6|6	T	7|7	T	13|13	T	8|8	T	10|10	T	17|17	T	10|10	T	12|12	T	8|8	T	13|13	T	11|11	T	18|18	T	18|18	T	19|19	T	13|13	T
Chr2	16188409	C	A	14|14	M	12,7|19	M	9,5|14	M	8,4|12	M	5,5|10	M	6,4|10	M	5,9|14	M	11,4|15	M	12,6|18	C	6|7	M	5,4|9	C	3|4	M	5,5|10	M	3,4|7	M	8,12|20	M	6,6|12	M	7,8|15	M	9,6|15	M	13,6|19	A	11|11	M	8,7|15	M	8,6|14	M	8,5|13	M
Chr2	16188470	A	R	4,3|7	R	3,6|9	R	8,6|14	R	5,3|8	R	5,3|8	R	6,6|12	R	6,5|11	R	3,11|14	R	4,2|6	R	8,3|11	A	11|13	R	5,3|8	R	5,3|8	R	3,6|9	R	9,3|12	G	3|4	R	3,6|9	R	6,4|10	R	4,6|10	R	5,6|11	R	4,5|9	R	5,3|8	R	2,5|7	R
Chr2	16231218	A	G	7|7	A	19|19	A	7|7	A	8|8	A	13|13	A	11|11	A	10|10	A	9|9	A	6|6	A	6|6	A	9|9	A	12|12	A	8|8	A	12|12	A	12|12	A	13|13	A	6|6	A	10|10	A	10|10	G	11|11	A	12|12	A	11|11	A	13|13	A
Chr2	16231267	A	G	11|11	A	17|17	A	5|5	A	9|9	A	10|10	A	7|7	A	9|9	A	11|11	A	7|7	A	11|11	A	12|12	A	13|13	A	12|12	A	17|17	A	15|15	A	10|10	A	8|8	A	11|11	A	9|9	G	18|18	A	11|11	A	13|13	A	14|14	A
Chr2	16511751	A	R	3,2|5	R	4,6|10	R	4,9|13	R	5,6|11	R	5,6|11	R	3,7|10	R	2,2|4	A	7|8	R	4,2|6	R	1,6|7	R	4,8|12	G	5|6	R	4,5|9	R	1,6|7	R	2,8|10	R	3,9|12	R	2,8|10	R	5,3|8	R	4,5|9	R	5,6|11	R	4,6|10	R	4,8|12	R	4,7|11	R
Chr2	16542414	A	M	5,2|7	M	6,4|10	N	0|8	M	10,3|13	M	3,2|5	M	5,3|8	N	0|8	M	4,5|9	M	3,2|5	M	4,2|6	M	7,2|9	N	0|10	C	3|4	M	1,5|6	M	3,2|5	M	4,4|8	A	3|4	M	3,4|7	M	6,2|8	M	6,6|12	A	1|3	M	6,3|9	M	6,3|9	M
Chr2	16949336	T	T	14|14	T	6|6	T	16|16	T	8|8	T	14|14	G	10|10	T	5|5	T	11|11	T	6|6	T	11|11	T	16|16	T	13|13	T	7|7	T	9|9	T	11|11	T	8|8	T	16|16	T	21|21	T	25|25	T	11|11	T	18|18	T	9|9	T	7|7	T
Chr2	17032858	A	R	4,3|8	R	7,3|10	R	9,4|13	A	12|14	R	8,4|12	A	8|9	R	5,3|8	R	8,3|11	A	2|3	R	9,6|15	A	9|10	R	6,6|12	A	6|7	R	5,2|7	G	3|4	A	8|10	A	12|14	A	6|6	A	10|11	A	10|10	A	3|4	R	7,2|9	R	9,3|12	A
Chr2	17156241	C	A	3|4	M	4,2|6	M	3,9|12	M	6,9|15	M	2,4|6	M	7,14|22	M	7,7|14	M	2,4|6	C	5|6	M	11,5|16	M	4,3|7	M	3,5|8	M	5,2|7	M	6,5|11	M	7,6|13	M	6,3|9	M	3,8|11	M	12,9|21	M	3,3|6	M	6,4|10	M	8,9|17	M	7,7|14	M	11,3|14	M
Chr2	17191747	G	A	5|6	R	9,7|16	R	9,11|20	G	8|10	R	5,7|12	R	9,4|13	R	7,10|17	R	13,6|19	R	7,4|11	R	9,5|14	R	8,12|20	R	3,9|12	R	6,10|16	R	9,11|20	R	6,3|9	R	10,10|20	R	3,5|8	R	5,8|13	R	15,6|21	R	12,12|24	R	5,6|11	R	5,10|15	R	11,2|13	R
Chr2	17426867	A	R	6,8|14	R	2,6|8	R	8,11|19	R	8,6|14	R	4,12|16	R	11,14|25	R	4,7|11	R	3,8|11	A	5|6	R	5,5|10	R	3,7|10	R	7,10|17	R	4,12|16	R	4,10|14	R	6,9|15	G	10|11	R	3,3|6	R	4,11|15	R	7,8|15	R	6,14|20	R	5,14|19	R	7,11|18	R	4,11|15	R
Chr2	17475893	C	Y	4,3|7	Y	2,4|6	Y	8,6|14	Y	11,6|17	Y	2,4|6	Y	4,5|9	Y	1,5|6	C	2|3	T	3|4	Y	6,7|13	Y	5,6|11	Y	8,10|18	Y	4,3|7	Y	6,2|8	Y	3,3|6	Y	3,4|7	Y	7,2|9	Y	4,5|9	Y	6,5|11	Y	7,4|11	Y	7,3|10	Y	9,8|17	Y	7,5|12	Y
Chr2	17889315	A	A	12|12	A	17|17	A	11|11	C	4|4	A	10|10	A	7|7	C	5|5	C	10|10	C	3|3	A	16|16	C	3|3	C	5|5	A	7|7	C	9|9	C	4|4	C	7|7	C	4|4	C	12|12	A	9|9	A	18|18	C	4|4	C	6|6	C	14|14	C
Chr2	17889325	T	T	12|12	T	16|16	T	14|14	G	5|5	T	12|12	T	9|9	G	4|4	G	12|12	G	3|3	T	15|15	G	3|3	G	5|5	T	8|8	G	10|10	G	5|5	G	5|5	G	3|3	G	12|12	T	11|11	T	16|16	G	5|5	G	6|6	G	13|13	G
Chr2	18001124	T	T	10|10	T	10|10	T	10|10	T	11|11	T	5|5	C	14|14	T	9|9	T	3|3	T	9|9	T	18|18	T	9|9	T	7|7	T	11|11	T	12|12	T	10|10	T	7|7	T	9|9	T	9|9	T	13|13	T	13|13	T	10|10	T	15|15	T	11|11	T
Chr2	18264603	T	A	17|17	T	12|12	T	14|14	T	15|15	T	19|19	T	11|11	T	9|9	T	9|9	T	13|13	T	21|21	T	17|17	T	17|17	T	13|13	T	13|13	T	22|22	T	9|9	T	9|9	T	7|7	T	15|15	T	18|18	T	22|22	T	16|16	T	15|15	T
Chr2	18387252	A	A	14|14	A	13|13	A	9|9	A	13|13	A	10|10	A	15|15	A	10|10	A	6|6	A	7|7	A	8|8	A	17|17	A	13|13	A	5|5	A	8|8	A	9|9	A	10|10	A	11|11	A	10|10	A	13|13	T	13|13	A	12|12	A	13|13	A	9|9	A
Chr2	18388105	C	C	7|7	C	9|9	C	11|11	C	13|13	C	14|14	C	17|17	C	15|15	C	13|13	C	12|12	C	13|13	C	14|14	C	11|11	C	7|7	C	13|13	C	13|13	C	10|10	C	9|9	C	16|16	C	12|12	T	19|19	C	13|13	C	6|6	C	15|15	C
Chr2	18697636	G	G	2|3	G	9|9	G	11|11	G	8|8	G	4|4	G	12|12	G	4|4	G	8|8	G	7|7	G	9|9	G	7|7	G	6|6	G	5|5	G	16|17	G	8|8	G	11|11	G	11|11	G	11|11	G	13|13	A	3|3	G	10|10	G	12|12	G	8|8	G
Chr2	19035931	C	C	11|11	C	13|13	C	15|15	C	14|14	C	12|12	C	17|17	C	14|14	C	13|13	C	11|11	C	8|8	C	22|22	C	6|6	C	11|11	C	17|17	C	11|11	C	11|11	C	11|11	C	18|18	C	15|15	T	18|18	C	14|14	C	13|13	C	24|24	C
Chr2	19166648	A	A	14|14	A	6|6	A	5|5	A	6|6	A	9|9	A	13|13	A	14|14	A	8|8	A	7|7	A	12|12	A	12|12	A	11|11	A	4|4	A	14|14	A	11|11	A	10|10	A	8|8	A	8|8	A	9|9	G	11|11	A	7|7	A	9|9	A	11|11	A
Chr2	19219907	T	T	9|9	T	9|9	T	9|9	T	13|13	T	11|11	T	14|14	T	14|14	T	11|11	T	7|7	T	3|3	T	15|15	T	6|6	T	5|5	T	15|15	T	15|15	T	17|17	T	4|4	T	8|8	T	8|8	C	11|11	T	12|12	T	16|16	T	13|13	T
Chr2	19242853	A	A	8|8	A	9|9	A	3|3	A	6|6	A	10|10	A	9|9	A	10|10	A	9|9	A	6|6	A	12|12	A	11|11	A	11|11	A	13|13	A	8|8	A	11|11	A	16|16	A	11|11	A	5|5	A	6|6	G	9|9	A	12|12	A	16|16	A	9|9	A
Chr2	19703595	G	G	7|7	G	7|7	G	7|8	A	9|9	G	4|4	G	9|10	A	4|4	A	5|5	A	9|9	G	8|8	G	4|4	A	7|7	G	4|4	A	5|5	A	7|7	A	4|4	G	4|5	A	7|7	G	11|11	G	7|7	A	6|6	A	9|9	G	7|7	G
Chr2	19783662	A	R	11,4|15	R	11,3|14	R	10,3|13	R	4,7|11	R	7,2|9	R	9,3|12	R	7,4|11	R	7,4|11	R	10,4|14	R	10,4|14	G	13|13	R	7,4|11	R	5,3|8	R	5,4|9	R	7,4|11	A	10|12	G	11|11	R	5,8|13	A	9|11	A	9|10	R	9,3|12	A	16|20	G	10|11	G
Chr2	20074321	A	A	3|3	A	12|12	A	8|8	G	10|10	A	6|6	A	7|7	A	8|8	G	8|8	G	8|8	A	8|8	A	9|9	G	11|11	A	6|6	G	10|10	G	15|15	G	10|10	A	10|10	G	11|11	A	12|12	A	10|10	G	15|15	G	16|16	A	11|11	A
Chr2	20091549	C	C	10|10	C	4|4	C	8|8	T	14|14	C	7|7	C	12|12	C	14|14	T	8|8	T	5|5	C	9|9	C	9|9	T	10|10	C	8|8	T	7|7	T	11|11	T	8|8	C	12|12	T	15|15	C	10|10	C	15|15	T	13|13	T	11|11	C	14|14	C
Chr2	20203641	T	C	7|8	C	6|7	Y	7,2|9	Y	11,3|14	C	8|9	T	11|11	Y	4,2|6	Y	10,4|14	C	5|6	C	10|10	T	15|15	Y	7,3|10	C	4|4	Y	11,2|13	Y	8,4|12	Y	9,3|12	T	14|15	C	14|17	Y	11,4|15	C	7|8	Y	7,4|11	Y	8,4|12	T	13|13	T
Chr2	20315089	A	A	13|15	R	6,2|8	R	8,4|12	R	6,4|11	R	2,8|10	R	4,6|10	R	7,4|11	R	4,3|8	A	9|11	G	3|4	R	4,6|10	R	6,4|10	A	2|3	R	4,3|7	R	4,4|8	R	8,3|11	R	4,4|8	A	6|7	R	10,4|14	R	4,3|7	R	4,3|7	R	8,6|14	R	9,3|12	R
Chr2	20657054	C	C	10|10	C	13|13	C	12|12	T	6|6	C	10|10	C	16|16	C	8|8	T	14|14	T	10|10	C	9|9	T	8|8	T	11|11	C	14|14	T	10|10	T	14|14	T	5|5	T	18|18	T	9|9	C	6|6	C	7|7	T	14|14	T	13|13	T	13|13	T
Chr2	20742520	T	T	7|7	T	7|7	T	13|13	C	11|11	T	10|10	T	4|4	T	13|13	C	8|8	C	9|9	T	11|11	C	10|10	C	10|10	T	12|12	C	8|8	C	15|15	C	11|11	C	15|15	C	10|10	T	16|16	T	6|6	C	19|19	C	13|13	C	11|11	C
Chr2	20743014	C	C	11|11	C	11|11	C	12|12	T	16|16	C	10|10	C	11|11	C	10|10	T	12|12	T	8|8	C	16|16	T	14|14	T	10|10	C	14|14	T	11|11	T	11|11	T	14|14	T	9|9	T	18|18	C	20|20	C	15|15	T	12|12	T	15|15	T	16|16	T
Chr2	21104313	G	T	3|3	G	5|5	G	11|11	T	3|3	G	6|6	T	7|7	G	8|8	T	6|6	T	8|8	G	11|11	G	10|10	T	7|7	G	7|7	T	3|3	T	10|10	T	5|5	G	6|6	T	7|7	G	9|9	G	7|7	T	7|7	T	8|8	G	5|5	G
Chr2	21104594	G	A	8|8	G	13|13	G	14|14	A	6|6	G	7|7	A	8|8	G	3|3	A	6|6	A	7|7	G	8|8	G	10|10	A	11|11	G	16|16	A	6|6	A	12|12	A	16|16	G	14|14	A	12|12	G	13|13	G	10|11	A	8|8	A	6|6	G	15|15	G
Chr2	21300999	G	A	8|8	G	14|14	G	11|11	A	6|6	G	11|11	G	11|11	G	13|13	A	14|14	A	10|10	G	10|10	G	15|15	A	10|10	G	11|11	A	13|13	A	15|15	A	20|21	A	12|12	A	13|13	G	11|11	G	14|14	A	22|22	A	12|12	G	12|12	A
Chr2	21301828	T	G	11|11	T	12|12	T	8|8	G	10|10	T	7|7	T	15|15	T	7|7	G	9|9	G	10|10	T	11|11	T	12|12	G	14|14	T	6|6	G	12|12	G	8|8	G	15|15	G	5|5	G	13|13	T	4|4	T	7|7	G	12|12	G	11|11	T	6|6	G
Chr2	21655999	A	G	12|12	A	10|10	A	11|11	G	15|15	A	9|9	A	15|15	A	8|8	G	10|10	G	12|12	A	14|14	A	12|12	G	9|9	A	20|20	G	17|17	G	20|20	G	12|13	G	9|9	G	11|11	A	16|16	A	7|7	G	10|10	G	11|11	A	11|11	G
Chr2	21747190	C	Y	1,4|5	C	9|9	C	11|11	T	11|11	C	10|10	C	13|13	C	11|11	T	11|11	T	9|9	C	4|4	C	15|15	T	7|7	C	8|8	T	7|7	T	9|9	T	10|10	T	8|8	T	13|14	C	11|11	C	7|7	T	16|16	Y	2,10|12	C	10|10	T
Chr2	21914695	A	C	8|8	A	15|15	A	16|16	C	12|12	A	8|8	A	10|10	A	13|13	C	12|12	C	10|10	C	11|11	A	14|14	C	10|10	A	11|11	C	15|15	C	15|15	M	5,6|11	C	13|13	C	13|13	A	21|21	A	18|18	C	12|12	C	14|14	A	14|14	C
Chr2	21915387	A	T	11|11	A	8|8	A	13|13	T	14|14	A	14|14	A	14|14	A	10|11	T	18|18	T	12|12	T	11|11	A	12|12	T	12|12	A	11|11	T	15|15	T	12|12	W	7,9|16	T	14|14	T	10|10	A	14|14	A	13|13	T	13|14	T	19|19	A	11|11	T
Chr2	22215722	A	A	5|5	A	8|8	A	12|12	T	17|17	A	9|9	A	10|10	A	8|8	A	12|12	T	5|5	T	6|6	T	6|6	T	15|15	A	11|11	T	10|10	T	9|9	T	9|9	T	8|8	T	17|17	A	13|13	A	11|11	T	12|12	T	19|19	T	14|14	T
Chr2	22233505	C	C	15|15	C	14|14	C	17|17	A	6|6	C	9|9	C	14|14	C	7|7	C	14|14	A	11|11	A	16|16	A	6|6	A	10|10	C	11|11	A	11|11	A	13|13	A	17|17	A	16|16	A	10|10	C	8|8	C	9|9	A	12|12	A	10|10	A	12|12	A
Chr2	22573090	A	A	12|12	A	12|12	A	14|14	T	14|14	A	9|9	A	7|7	A	12|12	A	8|8	T	8|8	T	14|14	T	18|18	T	17|17	A	15|15	T	18|18	T	11|11	T	9|9	T	16|16	T	16|16	A	12|12	A	19|19	T	19|19	T	9|9	T	11|11	T
Chr2	22886498	A	A	14|14	A	15|15	A	9|9	T	14|14	A	10|10	A	12|12	A	10|10	A	18|18	T	10|10	T	10|10	T	13|13	T	15|15	A	11|11	T	11|11	T	15|15	T	9|9	T	17|17	T	22|22	A	11|11	A	16|16	T	19|19	T	16|16	T	17|17	T
Chr2	23101287	C	C	7|7	C	11|11	C	10|10	C	9|9	C	12|12	C	13|13	C	8|8	C	11|11	A	8|8	A	13|13	A	12|12	A	15|15	C	4|5	A	10|10	A	9|9	A	14|14	A	5|5	A	8|8	C	7|7	C	10|10	M	7,1|8	A	18|18	A	12|12	A
Chr2	23113076	A	A	26|26	A	15|15	A	9|9	A	13|13	A	7|7	A	15|15	A	10|10	A	10|10	C	14|14	C	11|11	C	12|12	C	20|20	A	13|13	C	10|10	C	10|10	C	15|15	C	12|12	C	17|17	A	17|17	A	14|15	C	12|12	C	12|12	C	10|10	C
Chr2	23441297	A	A	7|7	A	5|5	A	10|10	A	12|12	A	8|8	A	13|13	A	6|6	A	15|15	T	18|18	T	9|9	T	7|7	T	6|6	A	11|11	T	8|8	A	15|15	T	14|14	T	14|14	T	9|9	A	11|11	A	16|16	T	12|13	A	12|12	T	12|12	T
Chr2	23763272	T	T	11|11	W	6,4|10	A	15|15	T	13|13	T	6|6	T	3|3	W	2,4|6	A	5|6	T	7|7	T	10|10	T	8|8	T	13|13	T	11|11	T	13|13	A	14|15	T	16|16	T	11|11	T	13|13	A	9|9	T	12|12	T	11|11	T	9|9	T	9|9	T
Chr2	24290564	G	G	10|10	G	10|10	G	9|10	G	19|19	G	13|13	G	12|12	A	8|8	G	8|8	A	9|9	A	15|15	A	8|8	A	16|16	A	14|14	A	9|9	G	14|14	A	15|15	A	9|9	A	13|13	G	13|13	G	15|15	A	11|11	G	26|26	A	13|13	A
Chr2	24290602	G	G	8|8	G	11|11	G	10|10	G	18|18	G	7|7	G	3|3	A	12|12	G	5|5	A	11|11	A	10|10	A	6|6	A	11|11	A	5|5	A	8|8	G	12|12	A	12|12	A	11|11	A	9|9	G	15|15	G	16|16	A	8|8	G	18|18	A	9|9	A
Chr2	24373688	A	A	15|15	A	7|7	A	14|14	A	14|14	A	7|7	A	21|21	G	9|9	A	6|6	G	6|6	G	9|9	G	21|21	G	9|9	G	13|13	R	1,6|7	A	13|13	R	10,6|16	G	9|9	G	14|14	A	18|18	A	16|16	G	11|12	A	9|9	G	15|15	G
Chr2	24493443	G	G	6|6	G	7|7	G	15|15	G	17|17	G	10|10	G	6|6	A	7|7	G	9|9	A	7|7	A	15|15	A	9|9	A	6|6	A	8|8	A	11|11	G	13|13	R	6,5|11	A	16|16	A	9|9	G	14|14	G	12|12	A	17|17	G	14|14	A	6|6	A
Chr2	24518665	T	T	13|13	T	15|15	T	11|11	T	12|12	T	7|7	T	13|13	C	7|7	T	13|13	C	7|7	C	13|13	C	17|17	C	9|9	C	10|10	C	8|8	T	9|9	Y	2,5|7	C	12|12	C	15|15	T	10|10	T	14|14	C	15|15	T	15|15	C	11|11	C
Chr2	24557620	C	C	6|6	C	16|16	C	10|10	C	15|15	C	12|12	C	8|8	A	9|10	C	10|10	A	9|9	A	15|15	A	8|8	A	9|9	A	10|10	A	10|10	C	9|9	C	5|6	A	11|11	A	15|15	C	8|8	C	7|7	A	16|16	C	8|8	A	10|10	A
Chr2	24704099	C	C	8|8	C	11|11	C	10|10	C	8|8	C	10|10	C	9|9	T	16|16	C	11|11	T	9|9	T	6|6	T	5|5	T	10|10	T	12|12	T	10|10	C	11|11	Y	4,8|12	T	11|11	T	14|14	C	4|4	C	5|5	T	15|15	C	11|11	T	8|8	T
Chr2	24751497	A	A	9|9	A	16|16	A	12|12	A	5|5	A	10|10	A	18|18	G	7|7	A	9|9	G	6|6	G	9|9	G	11|11	G	10|10	G	6|6	G	7|7	A	14|14	R	4,9|13	G	7|7	G	7|7	A	9|9	A	10|10	G	9|9	A	5|5	G	9|9	G
Chr2	24773035	G	G	10|10	G	6|6	G	11|11	G	9|9	G	16|16	G	9|9	A	6|6	G	9|9	A	8|8	A	10|10	A	6|6	A	12|12	A	7|7	A	13|13	G	4|4	G	10|11	A	9|9	A	5|5	G	11|11	G	5|5	A	6|6	G	12|12	A	10|10	A
Chr2	24830110	T	T	11|11	T	9|9	T	16|16	T	14|14	T	8|8	T	13|13	C	16|16	T	11|11	C	9|9	C	9|9	C	12|12	C	17|17	C	11|11	C	10|10	T	10|10	Y	10,7|17	C	15|15	C	13|13	T	13|13	T	15|15	T	14|14	T	12|12	C	15|15	C
Chr2	24843410	A	A	10|10	A	11|11	A	14|14	A	8|8	A	6|6	A	5|5	G	7|7	A	8|8	G	7|7	G	9|9	G	12|12	G	10|10	G	11|11	G	10|10	A	11|11	R	4,10|14	G	7|7	G	11|11	A	12|12	A	8|8	A	9|9	A	10|10	G	11|11	G
Chr2	24877311	T	T	8|8	T	11|11	T	16|16	T	12|12	T	12|12	T	9|9	C	13|13	T	8|8	C	13|13	C	10|10	C	13|13	C	6|6	C	14|14	C	13|13	T	18|18	Y	6,10|16	C	10|10	C	11|11	T	12|12	T	8|8	T	19|19	T	16|16	C	9|9	C
Chr2	24886838	C	C	6|6	C	7|7	C	7|7	C	6|6	C	6|6	C	8|8	T	4|4	C	5|5	T	5|5	T	5|5	T	10|10	T	10|10	T	8|8	T	3|3	C	11|11	Y	4,2|6	T	8|8	T	10|10	C	7|7	C	6|6	C	6|6	C	8|8	T	8|8	T
Chr2	24925413	T	T	13|13	T	8|8	T	11|11	T	14|14	T	10|10	T	12|12	C	6|6	T	5|5	C	8|8	C	9|9	C	8|8	C	11|11	C	10|10	C	4|4	T	14|14	Y	3,3|6	C	12|12	C	9|9	T	15|15	T	13|13	T	10|10	T	6|6	C	6|6	C
Chr2	24938248	C	C	10|10	C	16|16	C	9|9	C	13|13	C	14|14	C	7|7	T	12|12	C	7|7	T	14|14	T	11|11	T	12|12	T	7|7	T	8|8	T	10|10	C	13|13	Y	5,10|15	T	15|15	T	11|11	C	13|13	C	12|12	C	16|16	C	10|10	T	14|14	T
Chr2	25417121	G	G	12|12	K	8,3|11	T	8|8	G	17|17	G	14|15	G	15|15	G	11|11	T	10|10	G	14|14	G	19|19	T	20|20	T	11|11	G	16|16	G	8|8	T	13|13	K	6,8|14	T	15|15	G	12|12	T	19|19	G	12|12	T	14|14	T	10|10	T	17|17	T
Chr2	25756254	G	G	3|3	G	7|7	G	8|8	G	17|17	G	7|7	A	11|11	A	10|10	G	11|11	A	9|9	A	6|6	A	8|8	A	7|7	G	10|10	G	6|6	G	8|8	A	5|5	A	8|8	G	10|10	G	8|8	G	8|8	G	8|8	A	8|8	A	3|3	A
Chr2	25803283	G	G	8|8	G	13|13	G	4|4	G	14|14	G	9|9	G	20|20	C	7|7	G	12|12	C	11|11	C	10|10	C	14|14	C	10|10	G	7|7	G	9|9	G	15|15	C	15|15	C	11|11	G	17|17	G	14|14	G	13|13	G	10|10	C	11|11	C	8|8	C
Chr2	25803563	C	C	6|6	C	13|13	C	10|10	C	13|13	C	5|5	C	13|13	T	5|5	C	5|5	T	7|7	T	12|12	T	7|7	T	10|10	C	3|3	C	9|10	C	14|14	T	11|11	T	9|9	C	10|10	C	9|9	C	5|5	C	12|12	T	7|7	T	10|10	T
Chr2	26112393	C	C	5|5	S	5,4|9	G	13|13	C	13|13	C	7|7	C	9|9	G	9|9	G	8|8	G	7|7	G	12|12	G	9|9	G	7|7	C	14|14	G	8|8	G	11|11	C	13|13	G	8|8	C	10|10	G	12|12	C	6|6	G	8|8	G	11|11	G	9|9	G
Chr2	26115323	C	C	9|9	C	8|8	C	14|14	C	14|14	C	7|7	C	7|7	C	8|8	C	6|6	T	7|7	T	10|10	T	6|6	T	12|12	C	10|10	C	10|11	C	15|15	C	13|13	T	6|6	C	13|13	C	13|13	C	14|14	C	19|19	T	13|13	T	12|12	T
Chr2	26400809	A	A	12|12	A	5|5	A	11|11	A	19|19	A	9|9	T	19|19	A	7|8	T	13|13	T	8|8	T	15|15	T	10|10	T	9|9	A	13|13	A	12|12	A	13|13	A	18|18	T	13|13	A	11|11	A	16|16	A	19|20	A	13|13	T	21|21	T	14|14	T
Chr2	26401181	G	G	11|11	G	11|11	G	18|18	G	15|15	G	10|10	T	12|12	G	9|9	T	8|8	T	6|6	T	8|8	T	13|13	T	17|17	G	9|9	G	19|19	G	11|11	G	14|14	T	12|12	G	15|15	G	20|20	G	16|16	G	12|12	T	15|15	T	19|19	T
Chr2	26775576	C	C	6|6	C	14|14	C	9|9	C	14|14	C	9|10	C	13|13	C	18|18	T	7|7	T	12|12	T	7|7	T	7|7	T	18|18	C	8|8	C	9|9	C	11|11	T	12|12	T	11|11	C	9|9	C	16|16	C	14|14	C	10|10	T	10|10	T	12|12	T
Chr2	26778178	C	C	10|10	C	7|7	C	10|10	C	13|14	C	7|7	C	12|12	C	15|15	G	4|4	G	9|9	G	12|12	G	6|6	G	12|12	C	16|16	C	18|18	C	11|11	G	14|14	G	13|13	C	14|14	C	11|11	C	17|17	C	5|5	G	17|17	G	10|10	G
Chr2	27002172	A	A	14|14	A	7|7	A	9|9	A	16|16	A	8|8	A	12|13	A	8|8	C	13|13	C	8|8	C	8|8	C	11|11	C	8|8	A	13|14	A	11|11	A	10|10	C	11|11	C	13|13	A	13|13	A	4|4	A	12|12	A	12|12	C	9|9	C	13|13	C
Chr2	27003201	T	T	9|9	T	17|17	T	15|15	T	18|18	T	12|12	T	9|9	T	17|17	A	9|9	A	8|8	A	4|4	A	13|13	A	11|11	T	11|11	T	11|11	T	10|10	A	25|25	A	9|9	T	6|6	T	9|9	T	17|17	T	9|9	A	14|14	A	8|8	A
Chr2	27444331	C	C	10|10	C	13|13	C	14|14	C	16|16	C	14|14	C	10|10	C	12|12	T	9|9	T	17|17	T	9|9	T	16|16	T	12|12	C	7|7	C	16|16	C	12|12	T	10|10	T	5|5	C	12|12	C	19|19	C	15|15	C	12|12	T	13|13	T	12|12	T
Chr2	27447434	T	T	13|13	T	14|14	T	7|7	T	5|5	T	10|10	T	10|10	T	9|9	A	6|6	A	7|7	A	7|7	A	6|6	A	18|18	T	8|8	T	7|7	T	6|6	A	15|15	A	12|12	T	14|14	T	12|12	T	10|10	T	8|8	A	6|6	A	11|11	A
Chr2	27616943	T	C	9|9	Y	6,3|9	T	19|19	C	8|8	C	14|14	C	16|16	C	12|12	T	13|13	T	8|8	T	11|11	T	7|7	T	9|9	C	10|10	C	7|7	C	5|5	T	18|18	T	12|12	C	13|13	T	13|13	C	13|13	C	12|12	T	6|6	T	14|14	T
Chr2	27634057	A	C	11|11	M	5,6|11	A	13|13	C	19|19	C	11|11	C	19|19	C	11|11	A	11|11	A	7|7	A	12|12	A	15|15	A	17|17	C	10|10	C	8|8	C	12|12	A	13|13	A	12|12	C	14|14	A	20|20	C	18|18	C	10|10	A	18|18	A	10|10	A
Chr2	27915380	A	A	10|10	A	11|11	A	19|19	A	17|17	A	19|19	A	20|20	A	12|12	G	5|5	G	7|7	G	10|10	G	12|12	G	22|22	A	18|18	A	7|7	G	13|13	G	9|9	G	7|7	A	16|16	A	6|6	A	12|12	A	12|12	A	7|7	G	23|23	G
Chr2	27915419	A	A	5|5	A	7|7	A	21|21	A	15|15	A	15|15	A	16|16	A	9|9	C	7|7	C	13|13	C	10|10	C	16|16	C	15|15	A	10|10	A	15|15	C	13|13	C	12|12	C	15|15	A	16|16	A	14|14	A	11|11	A	15|15	A	6|6	C	21|21	C
Chr2	28231079	T	W	4,4|8	A	11|11	A	14|14	A	9|9	A	10|10	T	14|14	T	6|6	A	9|9	A	8|8	A	5|5	A	12|12	A	7|7	A	6|6	T	14|14	T	14|14	A	15|15	A	13|13	A	13|13	A	6|6	A	15|15	T	11|11	A	8|8	A	9|9	A
Chr2	28231347	T	Y	4,3|7	C	11|11	C	4|4	C	12|12	C	10|10	T	17|17	T	10|10	C	7|7	C	7|7	C	7|7	C	13|13	C	9|9	C	8|8	T	14|14	T	11|11	C	15|15	C	14|14	C	14|14	C	15|15	C	10|10	T	16|16	C	7|7	C	12|12	C
Chr2	28568308	T	Y	5,5|10	C	10|10	C	10|10	C	7|7	C	10|10	T	6|6	C	7|7	C	5|5	C	9|9	C	9|9	C	13|13	C	8|8	C	5|5	C	10|10	C	11|11	C	9|9	C	6|6	C	4|4	C	9|9	C	8|8	C	11|11	C	7|7	C	8|8	C
Chr2	28651134	C	Y	6,11|17	C	13|13	C	11|11	C	16|16	C	8|8	T	15|15	C	14|14	C	10|10	C	13|13	C	14|14	C	12|12	T	15|15	C	11|11	C	8|8	C	8|8	C	9|9	C	13|13	C	8|8	C	13|13	C	16|16	C	10|10	C	13|13	C	11|11	C
Chr2	29026181	C	Y	3,5|8	C	21|21	C	15|15	C	9|9	C	9|9	C	17|17	C	12|12	T	9|9	T	11|11	T	10|10	C	10|10	C	14|14	C	10|10	C	15|15	T	13|13	C	15|15	C	9|9	C	14|14	C	15|15	T	13|13	T	17|17	C	16|16	C	9|9	C
Chr2	29070139	T	Y	5,5|10	T	14|14	T	24|24	T	10|10	T	7|7	T	15|15	T	11|11	C	12|12	C	7|7	C	13|13	T	15|15	T	19|19	T	12|12	T	14|14	C	11|11	T	13|14	T	11|11	T	13|13	T	9|9	C	13|13	C	14|14	T	13|13	T	11|11	T
Chr2	29386867	C	T	13|13	C	13|13	C	14|14	T	12|12	C	10|10	C	15|15	C	12|12	T	10|10	T	9|9	T	14|14	T	7|7	T	14|14	C	8|8	C	15|15	T	16|16	T	19|19	T	11|11	T	15|15	C	20|21	T	8|8	T	17|17	T	12|12	T	11|11	T
Chr2	29386898	G	T	11|11	G	12|12	G	18|18	T	14|14	G	12|12	G	19|19	G	13|13	T	9|9	T	9|9	T	10|10	T	11|11	T	12|12	G	10|10	G	12|12	T	13|13	T	16|16	T	11|11	T	11|11	G	18|19	T	8|8	T	13|13	T	14|14	T	15|15	T
Chr2	29426023	T	W	7,5|12	T	8|8	T	9|9	T	9|9	T	8|8	T	8|8	T	8|8	A	6|6	A	14|14	A	11|11	T	16|16	T	14|14	T	5|5	T	10|10	A	6|6	T	14|14	T	15|15	T	11|11	T	15|15	A	10|10	A	14|14	T	11|11	T	7|7	T
Chr2	29426399	T	Y	10,5|15	T	13|13	T	9|9	T	12|12	T	13|13	T	13|13	T	5|5	C	4|4	C	11|11	C	11|11	T	4|5	T	12|12	T	10|10	T	8|8	C	16|16	T	12|12	T	14|14	T	13|13	T	15|15	C	15|15	C	19|19	T	12|12	T	14|14	T
Chr2	29954282	T	T	13|13	W	3,4|7	A	17|18	T	9|9	T	7|7	A	4|4	T	8|8	T	10|10	T	12|12	T	6|6	A	5|5	A	13|13	T	10|10	T	7|7	T	9|9	T	15|15	T	11|11	T	7|7	A	11|11	T	13|13	T	17|17	T	10|10	T	6|6	T
Chr2	29954285	T	T	13|13	W	3,4|7	A	16|17	T	8|8	T	7|7	A	4|4	T	6|6	T	10|10	T	12|12	T	5|5	A	5|5	A	14|14	T	8|8	T	6|6	T	8|8	T	15|15	T	11|11	T	7|7	A	13|13	T	12|12	T	16|16	T	11|11	T	6|6	T
Chr2	30137780	G	G	9|9	G	11|11	G	13|13	C	4|4	G	9|9	G	4|4	C	8|8	C	9|9	C	5|5	C	8|8	G	15|15	G	8|8	G	8|8	C	11|11	C	13|13	G	10|10	C	9|9	G	7|7	G	14|14	G	9|9	C	15|15	C	12|12	C	6|6	C
Chr2	30139705	A	A	10|10	A	11|11	A	7|7	G	3|3	A	5|5	A	7|7	G	14|14	G	12|12	G	5|5	G	10|10	A	7|7	A	7|7	A	11|11	G	11|11	G	11|11	A	9|9	G	8|8	A	9|9	A	13|13	A	9|9	G	9|9	G	13|13	G	12|12	G
Chr2	30469251	T	K	7,4|11	K	6,5|11	T	6|6	G	7|7	G	10|10	T	14|14	G	9|9	G	10|10	G	6|6	G	9|9	T	9|9	T	13|13	T	10|10	G	5|5	G	10|10	T	14|14	G	11|11	T	10|10	T	12|12	G	8|8	G	16|16	G	10|10	G	10|10	G
Chr2	30470039	T	W	5,4|9	W	6,7|13	T	10|10	A	10|10	A	4|4	T	9|9	A	12|12	A	8|8	A	12|12	A	9|9	T	15|15	T	10|10	T	12|12	A	14|14	A	17|17	T	9|9	A	10|10	T	9|9	T	12|12	A	13|13	A	15|15	A	11|11	A	17|17	A
Chr2	30738631	G	G	9|9	R	4,5|9	A	9|9	G	11|11	G	13|13	A	14|14	G	11|11	G	5|5	A	9|9	G	10|10	A	7|7	A	9|9	G	8|8	G	6|6	A	8|8	A	11|11	G	15|15	A	10|10	A	6|6	G	13|13	A	10|10	G	12|12	G	13|13	G
Chr2	30738840	A	A	7|7	M	6,2|8	C	6|6	A	14|14	A	3|3	C	8|8	A	4|4	A	6|6	C	8|8	A	16|16	C	6|6	C	4|4	A	10|10	A	5|5	C	10|10	C	7|7	A	12|12	C	16|16	C	7|7	A	9|9	C	8|8	A	9|9	A	12|12	A
Chr2	30948288	C	C	10|10	C	11|11	C	20|20	C	21|21	C	10|10	A	13|14	C	7|7	C	13|13	A	6|6	C	13|13	A	17|17	A	8|8	C	12|12	C	8|8	A	19|19	A	13|13	C	12|12	A	15|15	A	18|18	C	21|21	A	15|15	A	18|18	C	15|15	C
Chr2	30949316	T	T	14|14	T	12|13	T	26|26	T	13|13	T	12|12	C	19|19	T	14|14	T	11|11	C	12|12	T	9|9	C	13|13	C	16|16	T	14|14	T	17|17	C	13|13	C	12|12	T	11|11	C	21|21	C	15|15	T	25|25	C	13|13	C	16|16	T	10|10	T
Chr2	31302861	G	T	5|5	K	8,3|11	T	8|8	T	12|12	G	3|3	T	14|14	T	11|11	T	12|12	G	6|6	T	16|16	G	10|10	G	2|2	G	4|4	G	9|9	G	14|14	T	16|16	T	14|14	G	8|8	G	14|14	G	9|9	G	6|6	G	12|12	T	8|8	T
Chr2	31302900	A	C	9|9	M	13,5|18	C	12|12	C	13|13	A	7|7	C	10|10	C	12|12	C	14|14	A	8|8	C	14|14	A	9|9	A	5|5	A	9|9	A	8|8	A	15|15	C	19|19	C	7|7	A	9|9	A	15|15	A	9|9	A	9|9	A	11|11	C	6|6	C
Chr2	31501761	G	G	10|10	R	12,10|22	G	8|8	G	12|12	A	10|10	G	11|11	G	17|17	G	9|9	A	8|8	G	7|7	G	7|7	G	11|11	A	7|7	G	9|9	A	15|15	G	12|12	G	15|15	G	13|13	A	10|10	A	21|21	A	19|19	G	12|12	G	10|10	G
Chr2	31756283	C	T	11|11	C	10|10	C	7|7	T	6|6	C	14|14	T	9|9	C	4|4	C	8|8	C	4|4	C	10|10	T	10|10	T	13|13	T	7|7	C	7|7	C	11|11	T	13|13	T	8|8	T	6|6	C	8|8	C	12|12	C	8|8	T	13|13	T	15|15	T
Chr2	31863033	G	R	5,3|8	G	7|8	G	4|5	G	6|6	G	3|4	R	3,4|7	G	6|7	R	4,5|9	R	4,4|8	G	2|3	R	3,6|9	R	4,4|8	R	2,3|5	A	3|4	G	5|6	R	4,4|8	R	3,4|7	G	5|5	R	4,5|9	R	2,2|4	R	2,6|8	R	5,7|12	G	2|3	G
Chr2	32008841	C	C	13|13	T	9|9	T	4|4	C	15|15	T	14|15	C	11|11	C	6|6	C	8|8	C	5|5	C	10|10	C	9|9	C	15|15	T	5|5	C	11|11	T	16|16	C	11|11	C	9|9	C	8|8	T	12|12	T	9|9	T	12|12	C	11|11	C	11|11	C
Chr2	32257381	G	R	3,4|7	A	9|10	G	11|11	G	16|16	A	6|6	G	8|8	G	12|12	G	7|7	G	4|4	G	8|8	G	10|10	G	8|8	A	10|10	G	9|9	A	5|5	G	8|8	G	7|7	G	9|9	G	15|15	A	14|14	A	8|8	G	10|10	G	14|14	G
Chr2	32283210	C	C	4|4	Y	8,3|11	Y	6,2|8	C	2|3	C	8|10	C	3|3	C	2|3	C	6|6	Y	4,2|6	Y	6,2|8	Y	4,3|7	Y	7,5|12	C	2|3	Y	7,2|9	Y	3,3|6	Y	3,4|7	C	4|5	Y	5,3|8	Y	5,2|7	C	8|9	Y	8,5|13	Y	6,4|10	T	3|4	C
Chr2	32426669	A	R	4,4|8	R	3,5|8	A	7|7	A	15|15	G	6|6	A	8|8	A	8|8	A	10|10	A	4|4	A	13|13	A	9|9	A	4|4	G	10|10	A	6|6	G	10|10	A	13|13	A	9|9	A	10|10	A	12|12	G	14|14	G	16|16	A	11|11	A	6|6	A
Chr2	32426876	G	R	4,6|10	R	12,5|17	G	11|11	G	9|9	A	8|8	G	6|6	G	11|11	G	5|5	G	15|15	G	9|9	G	12|12	G	7|7	A	9|9	G	12|12	A	8|8	G	12|12	G	10|10	G	16|16	G	17|17	A	11|11	A	10|10	G	19|19	G	11|11	G
Chr2	32741018	C	T	8|10	Y	2,6|8	Y	4,5|9	T	8|8	T	8|10	T	4|4	Y	2,7|9	T	5|5	T	7|8	T	6|6	Y	3,5|8	T	9|11	Y	2,4|6	C	2|3	T	6|7	Y	5,7|12	Y	4,11|15	Y	7,9|16	T	6|7	T	7|7	Y	3,8|11	T	9|9	Y	3,4|7	T
Chr2	32813660	G	A	13|14	R	6,12|18	A	15|15	A	16|16	G	8|8	R	2,9|11	G	11|11	G	12|12	G	13|13	G	10|10	G	13|13	G	15|15	A	10|10	G	9|9	A	8|8	A	13|13	A	11|11	A	10|10	A	11|11	G	11|11	A	14|14	A	16|16	A	18|18	A
Chr2	33016684	G	T	7|7	K	10,4|14	T	14|14	T	9|9	G	13|13	G	7|7	G	11|11	G	8|8	G	4|4	G	14|14	G	13|13	G	11|11	T	11|11	G	7|7	G	12|12	T	13|13	T	13|13	T	9|9	K	3,8|11	G	5|6	G	10|10	T	19|19	T	11|11	T
Chr2	33025351	G	A	15|15	R	7,5|12	A	14|14	A	12|12	G	8|8	G	11|11	G	11|11	G	8|8	G	11|11	G	16|16	G	18|18	G	16|16	A	7|7	G	14|14	G	16|16	A	21|21	A	11|11	A	14|14	R	16,5|21	G	18|18	G	21|21	A	20|20	A	19|19	A
Chr2	33411552	T	T	12|12	C	16|16	C	9|9	C	13|13	C	10|10	T	9|11	T	7|7	T	11|11	T	12|12	T	13|13	T	11|11	T	12|12	C	12|12	T	10|10	T	13|13	C	12|12	C	8|8	C	13|13	C	22|22	C	13|13	T	13|13	C	11|11	C	7|7	C
Chr2	33419792	T	T	10|10	G	12|12	G	10|10	G	11|11	G	7|7	K	5,9|14	T	13|13	T	11|11	T	11|11	T	8|8	T	12|12	T	14|14	G	14|14	T	12|12	T	7|7	G	13|13	G	12|12	G	10|10	G	11|11	G	13|13	T	17|17	G	8|8	G	11|11	G
Chr2	33711075	C	A	11|11	C	13|13	C	8|8	C	12|12	C	16|16	M	8,4|12	A	5|5	A	7|7	A	11|11	A	11|11	A	12|12	A	12|12	C	9|9	A	13|13	A	8|8	C	14|14	C	15|15	C	19|19	C	16|16	C	9|9	A	12|12	C	11|11	C	11|11	C
Chr2	33711941	C	A	10|10	C	14|14	C	5|5	C	13|13	C	8|8	M	10,4|14	A	15|15	A	12|12	A	8|8	A	17|17	A	14|14	A	11|11	C	11|11	A	14|14	A	11|11	C	11|11	C	13|13	C	9|9	C	20|20	C	13|13	A	6|6	C	16|16	C	9|9	C
Chr2	34114044	G	G	11|11	G	9|9	G	15|15	T	11|12	G	19|19	K	4,7|11	T	5|5	T	13|13	T	8|8	T	7|7	G	14|14	G	10|10	T	12|12	T	9|9	G	3|3	T	14|14	G	11|11	T	14|14	G	7|7	G	14|14	T	7|7	G	7|7	G	10|10	G
Chr2	34114699	A	A	7|7	A	15|15	A	10|10	G	11|11	A	12|12	R	8,2|10	G	14|14	G	9|9	G	12|12	G	12|12	A	11|11	A	8|8	G	12|12	G	9|9	A	9|9	G	15|15	A	20|20	G	18|18	A	16|16	A	9|9	G	12|12	A	13|13	A	11|11	A
Chr2	34211816	T	T	3|3	T	6|7	A	7|7	A	10|10	T	3|3	T	8|10	A	7|7	A	6|6	A	9|9	A	9|9	T	6|6	T	2|2	A	6|6	A	4|4	A	7|7	A	6|6	A	5|5	A	7|7	A	8|8	T	9|9	A	6|6	A	10|10	A	7|7	A
Chr2	34215946	T	T	8|8	T	14|16	G	13|13	G	13|13	T	9|9	K	6,8|14	G	9|9	G	13|13	G	7|7	G	11|11	T	9|9	T	5|5	G	11|11	G	14|14	G	11|11	G	15|15	G	11|11	G	13|13	G	13|13	T	16|16	G	12|12	G	8|8	G	13|13	G
Chr3	271790	G	G	8|8	K	13,2|15	T	13|13	G	16|16	G	11|11	G	10|10	T	12|12	G	9|9	T	11|11	G	8|8	G	12|13	G	10|10	G	7|7	T	12|12	G	17|17	T	16|16	G	9|9	T	19|19	T	24|24	G	10|10	T	6|6	T	7|7	G	8|8	G
Chr3	271988	G	G	16|16	R	7,10|17	A	12|12	G	14|14	G	14|14	G	8|8	A	8|8	G	12|12	A	5|5	G	13|13	G	12|12	G	12|12	G	5|5	A	12|12	G	13|13	A	25|25	G	12|12	A	18|18	A	24|24	G	18|18	A	20|20	A	13|13	G	8|8	G
Chr3	301854	A	A	12|12	W	7,5|12	T	13|13	A	20|20	A	15|15	A	10|10	T	11|11	A	23|23	T	11|11	A	14|14	A	13|13	A	9|9	A	11|11	T	13|13	A	13|13	T	11|11	A	15|15	T	15|15	T	19|19	A	14|14	T	24|24	T	21|21	A	19|19	A
Chr3	301998	C	C	14|14	M	7,11|18	A	13|13	C	12|12	C	12|12	C	18|18	A	17|17	C	9|9	A	7|7	C	10|10	C	10|10	C	7|7	C	13|13	A	14|14	C	14|14	A	10|10	C	19|20	A	18|18	A	8|8	C	14|14	A	9|9	A	12|12	C	16|16	C
Chr3	664254	G	G	12|12	S	8,4|12	G	13|13	C	7|7	C	11|11	C	6|6	G	7|7	C	13|13	G	6|6	C	9|9	C	11|11	C	9|9	G	9|9	G	12|12	C	9|9	G	13|13	C	6|6	G	14|14	G	9|9	G	13|13	G	8|8	G	11|11	C	18|18	C
Chr3	807861	A	T	12|12	W	5,6|11	A	14|14	T	15|15	T	14|14	T	11|11	A	9|9	T	17|17	A	11|11	T	10|10	W	1,8|9	T	12|13	A	13|13	A	13|13	T	11|11	A	16|16	T	10|10	A	10|10	A	12|12	A	16|16	A	11|11	A	16|16	T	19|20	T
Chr3	902202	T	A	6|6	W	3,2|5	T	7|7	A	6|6	A	4|4	A	3|3	T	7|7	A	4|4	T	3|3	A	6|6	A	7|7	A	7|7	W	6,1|7	T	6|6	A	3|3	T	9|9	A	4|4	T	5|5	T	3|3	A	7|7	T	8|8	T	14|14	A	6|6	A
Chr3	924254	G	C	9|9	G	16|16	G	20|20	C	12|12	G	12|12	C	13|13	G	13|13	C	18|18	G	10|10	C	14|14	C	13|13	C	9|9	G	11|11	G	10|10	C	12|12	G	8|8	C	13|13	G	14|14	G	10|10	C	14|14	G	12|12	G	11|11	C	13|13	C
Chr3	1219925	T	G	12|12	T	23|23	T	12|12	G	10|10	T	17|17	G	12|12	T	12|12	G	14|14	T	8|8	G	13|13	G	12|12	G	14|14	T	12|12	T	21|21	G	12|12	T	13|13	G	9|9	T	18|18	T	13|13	G	19|19	T	18|18	T	18|18	G	19|19	G
Chr3	1221051	A	G	9|9	A	14|14	A	10|10	G	17|17	A	3|3	G	10|10	A	19|19	G	15|15	A	14|14	G	11|11	G	9|9	G	8|8	A	11|11	A	11|11	G	9|9	A	11|11	G	8|8	A	13|13	A	17|17	G	7|7	A	8|8	A	10|10	G	15|15	G
Chr3	1601993	T	A	17|17	T	8|8	T	5|5	T	12|12	T	11|11	A	11|11	T	11|11	A	13|13	T	13|13	A	7|7	A	13|13	A	11|11	T	13|13	T	11|11	A	12|12	T	12|12	A	12|12	T	14|14	T	19|19	A	14|14	T	7|7	T	16|16	A	14|14	A
Chr3	1602037	G	A	15|15	G	6|6	G	9|9	G	15|15	G	12|12	A	15|15	G	16|16	A	16|16	G	12|12	A	11|11	A	18|18	A	10|10	G	12|12	G	13|13	A	8|8	G	13|13	A	16|16	G	16|16	G	16|16	A	14|14	G	10|10	G	16|16	A	17|17	A
Chr3	1895225	T	A	12|12	W	6,6|12	A	19|19	T	15|15	T	11|11	A	8|8	T	11|11	A	10|10	T	6|6	A	10|10	A	17|17	A	12|12	T	11|11	T	13|13	A	12|12	T	16|16	A	11|11	T	8|9	A	13|13	A	13|13	T	12|12	T	9|9	A	10|10	A
Chr3	1895392	C	A	13|13	M	3,2|5	A	19|19	C	13|13	C	10|10	A	13|13	C	14|14	A	14|14	C	9|9	A	17|17	A	8|8	A	6|6	C	6|6	C	11|11	A	11|11	C	13|13	A	12|12	C	13|13	A	18|18	A	12|12	C	13|14	C	9|9	A	13|13	A
Chr3	2100514	G	A	8|8	R	5,9|14	A	11|11	G	14|14	G	9|9	G	6|7	G	10|10	G	6|6	G	9|9	A	15|15	G	8|8	G	10|10	G	13|13	G	14|14	A	18|18	G	17|17	A	9|9	G	11|11	A	20|20	A	14|14	G	9|9	G	11|11	A	11|11	A
Chr3	2125617	A	T	12|12	W	14,5|19	T	13|13	A	19|19	A	17|17	W	7,2|9	A	4|4	A	15|15	A	7|7	T	16|16	A	6|6	A	15|15	A	8|8	A	10|10	T	13|13	A	12|12	T	13|13	A	8|8	T	20|20	T	12|12	A	9|9	A	13|14	T	18|18	T
Chr3	2440807	A	A	5|5	A	3|3	A	3|3	A	5|5	A	8|8	A	6|6	T	5|5	T	3|3	T	6|6	A	5|5	T	5|5	T	4|4	A	6|6	T	4|4	A	3|3	T	9|9	A	7|7	A	8|8	A	10|10	A	7|7	T	9|9	A	9|9	A	7|7	A
Chr3	2528277	A	R	3,6|9	R	4,5|9	R	2,2|4	A	6|7	R	1,6|7	R	2,7|9	G	3|4	R	6,6|12	G	6|6	R	4,7|11	R	3,7|10	R	4,6|10	R	2,9|11	R	2,5|7	R	2,3|5	R	8,6|14	R	6,7|13	R	3,5|8	R	6,10|16	R	2,8|10	R	3,8|11	R	3,6|9	R	6,6|12	A
Chr3	2719657	G	G	11|12	K	10,6|16	K	6,6|12	K	5,2|7	G	10|12	K	6,3|9	G	6|7	K	5,3|8	K	6,3|9	T	4|4	K	6,5|11	K	4,2|6	K	5,2|7	K	6,2|8	G	7|8	G	6|6	K	6,3|9	K	9,3|12	G	10|10	K	4,2|6	K	6,2|8	K	6,3|9	G	8|10	G
Chr3	2845335	G	G	12|12	G	13|13	G	11|11	G	11|11	G	15|15	G	13|13	G	8|8	G	10|10	G	11|11	G	9|9	G	12|12	G	9|9	G	6|6	G	11|11	G	17|17	G	19|19	G	7|7	G	11|11	G	21|21	A	12|12	G	8|8	G	7|7	G	7|7	G
Chr3	3235626	C	T	10|10	C	14|14	C	12|12	C	7|7	C	11|11	C	9|9	C	13|13	C	11|11	C	14|14	C	11|11	C	10|10	C	21|21	C	9|9	C	10|10	C	14|14	C	11|11	C	8|8	C	12|12	C	10|10	C	8|8	C	15|15	C	17|17	C	10|10	C
Chr3	3385990	G	K	3,2|5	G	11|13	K	2,5|7	K	5,3|8	K	1,7|8	K	3,5|8	K	2,4|6	K	5,3|8	K	7,3|10	K	6,4|10	T	3|4	K	6,2|8	G	6|7	G	6|7	K	3,4|7	K	2,2|4	K	4,3|7	G	1|3	G	3|4	K	8,3|11	K	3,2|5	G	6|7	K	2,5|7	G
Chr3	3543649	C	C	2|3	C	4|5	Y	7,4|11	Y	8,3|11	Y	3,3|6	Y	4,4|8	Y	5,2|7	C	6|7	Y	6,2|8	Y	3,5|8	T	4|4	C	3|4	Y	4,2|6	Y	4,4|8	Y	2,5|7	Y	3,5|8	Y	4,3|7	C	4|4	C	5|5	C	5|6	Y	3,3|6	C	7|8	Y	10,4|14	Y
Chr3	3671705	C	C	3|3	C	17|17	C	17|17	C	10|10	C	13|13	C	19|19	C	14|14	C	8|8	C	8|8	C	7|7	C	12|12	C	12|12	C	10|10	C	12|12	C	11|11	C	16|16	A	11|11	C	9|9	C	12|12	C	10|10	C	18|18	C	15|15	C	15|15	A
Chr3	3816756	G	G	11|11	R	6,4|10	G	6|7	G	12|12	A	4|4	G	14|14	G	10|10	G	13|13	G	8|8	G	7|7	G	7|7	G	9|9	G	9|9	G	14|14	G	11|11	G	15|15	G	15|15	G	14|14	G	17|17	G	11|11	G	10|10	G	9|9	G	10|10	G
Chr3	4004340	G	G	6|6	G	11|11	G	9|9	G	16|16	G	8|8	G	7|7	T	9|9	T	8|8	G	10|10	G	10|10	T	8|8	T	7|7	G	11|11	T	12|12	T	13|13	T	6|6	G	14|14	T	11|11	G	10|10	G	12|12	T	7|7	T	8|8	T	11|11	G
Chr3	4091476	A	A	16|16	A	12|13	A	12|12	A	23|23	A	15|15	A	15|15	A	11|11	A	11|11	A	12|12	A	10|10	A	10|10	A	17|17	A	17|17	A	8|8	G	6|6	A	14|14	A	5|5	A	12|12	A	16|16	A	15|15	A	16|16	A	13|13	A	12|12	A
Chr3	4247120	T	C	6|6	Y	4,3|7	N	0|8	T	1|3	Y	2,2|4	C	3|4	Y	4,1|5	C	10|11	C	6|6	Y	3,3|6	C	9|10	Y	5,2|7	Y	4,6|10	Y	6,4|10	Y	5,3|8	Y	3,2|5	Y	5,2|7	Y	4,3|7	Y	7,1|8	C	5|5	Y	7,2|9	Y	6,4|10	Y	5,4|9	Y
Chr3	4468260	A	A	7|8	A	12|14	A	6|6	A	11|12	A	8|9	A	5|6	T	8|8	A	6|6	A	8|8	A	13|13	A	8|8	A	5|5	A	6|6	W	1,6|8	T	7|8	A	11|12	A	6|6	A	6|6	A	8|9	A	13|16	W	1,4|5	A	7|8	A	5|6	A
Chr3	4608200	T	T	10|10	Y	4,2|6	T	9|9	T	3|3	C	3|3	T	3|3	C	5|5	T	4|4	T	6|6	T	8|8	T	9|9	T	6|6	C	5|5	C	7|7	C	4|4	T	7|7	T	6|6	T	7|7	T	5|5	T	7|7	C	9|9	T	8|8	T	11|11	T
Chr3	4608739	C	C	10|10	Y	6,5|11	C	13|13	C	14|14	T	8|8	C	10|10	T	6|6	C	7|7	C	7|7	C	15|15	C	7|7	C	9|9	T	13|13	T	11|11	T	11|11	C	15|15	C	7|7	C	8|8	C	11|12	C	12|12	T	16|16	C	14|14	C	8|8	C
Chr3	4924084	T	T	12|12	Y	5,8|13	T	17|17	T	12|12	C	11|11	T	16|16	T	12|12	T	10|10	T	17|17	T	14|14	T	10|10	T	14|14	C	14|14	T	8|8	T	13|13	T	20|20	T	13|13	T	10|10	T	13|13	T	12|12	T	11|11	T	14|14	T	14|14	T
Chr3	4925066	T	T	13|13	K	8,5|13	T	9|9	T	19|19	G	9|9	T	7|7	T	11|11	T	11|11	T	15|15	T	11|11	T	14|14	T	9|9	G	9|9	T	13|13	T	13|13	T	9|9	T	15|15	T	9|9	T	13|13	T	10|10	T	14|14	T	12|12	T	10|10	T
Chr3	5290659	A	A	6|6	A	17|17	A	6|6	A	7|7	A	19|19	A	13|13	T	7|7	A	10|10	A	8|8	A	12|12	A	17|17	A	13|13	A	15|15	T	8|8	T	15|15	A	17|17	A	14|14	A	11|11	A	17|17	A	12|12	T	9|9	A	22|22	A	12|12	A
Chr3	5297589	A	A	6|6	A	17|17	A	10|10	A	7|7	A	17|17	A	19|19	G	11|11	A	12|12	A	8|8	A	13|13	A	8|8	A	6|6	A	12|12	G	10|10	G	8|8	A	9|9	A	12|12	A	13|13	A	10|10	A	10|10	G	18|18	A	13|13	A	16|16	A
Chr3	5663971	G	G	9|9	G	7|7	G	9|9	G	15|15	G	8|8	R	3,13|16	A	7|7	G	11|11	G	12|12	G	12|12	G	18|18	G	14|14	A	10|10	A	7|7	A	17|17	G	7|7	G	23|23	G	11|11	G	14|14	G	16|16	A	11|11	G	8|8	G	7|7	G
Chr3	5679185	C	C	9|9	C	13|13	C	8|8	C	15|15	C	12|12	Y	5,3|8	T	6|6	C	5|5	C	6|6	C	8|8	C	7|7	C	15|15	T	7|7	T	11|11	T	10|10	C	12|12	C	6|6	C	9|9	C	12|12	C	9|9	T	10|10	C	9|9	C	14|14	C
Chr3	5766922	A	A	9|9	A	13|14	R	7,2|9	A	9|10	A	10|11	A	13|13	G	12|12	A	13|13	R	4,3|7	A	12|14	R	11,5|16	R	4,3|7	A	8|8	G	12|12	G	9|9	R	8,3|11	A	11|12	R	10,3|13	R	10,5|15	R	9,5|14	G	9|9	R	7,4|11	R	11,3|14	R
Chr3	5766992	T	T	8|10	T	17|18	T	9|10	T	11|11	T	5|5	T	12|12	C	3|3	T	5|6	T	10|12	T	14|14	T	6|7	T	7|7	T	9|9	C	8|8	C	8|8	T	10|12	Y	3,10|13	T	9|10	T	9|9	T	6|7	C	7|8	T	9|9	T	15|16	T
Chr3	6108396	T	T	9|9	T	17|17	T	11|11	T	12|12	T	10|10	C	14|14	T	10|10	T	12|12	T	15|15	T	11|11	T	14|14	T	10|10	C	18|18	T	10|10	T	15|15	T	9|9	T	12|12	T	8|8	T	14|14	T	15|15	T	15|15	T	17|17	T	9|9	T
Chr3	6108767	A	A	18|18	A	18|18	A	16|16	A	11|11	A	8|8	T	10|10	A	9|9	A	10|10	A	9|9	A	18|18	A	8|8	A	13|13	T	16|16	A	12|12	A	7|7	A	16|16	A	13|13	A	13|13	A	13|13	A	11|11	A	12|12	A	19|19	A	13|13	A
Chr3	6399655	T	T	15|15	T	14|14	T	17|17	T	14|14	T	7|7	T	10|10	C	11|11	T	19|19	T	8|8	T	19|19	T	18|18	T	15|15	C	9|9	C	9|9	C	15|15	T	14|14	T	15|15	T	16|16	T	16|16	T	15|15	C	18|18	T	15|15	T	17|17	T
Chr3	6464966	C	C	11|11	C	6|6	C	16|16	C	18|18	C	11|11	C	13|13	G	9|9	C	8|8	C	6|6	C	17|17	C	11|11	C	9|9	G	10|10	G	7|7	G	11|11	C	17|17	C	12|12	C	22|22	C	16|16	C	6|6	G	19|19	C	5|5	C	8|8	C
Chr3	6667443	T	T	4|4	T	11|11	T	4|4	T	7|7	T	7|7	T	8|8	T	8|8	T	7|7	T	5|5	T	9|9	T	16|16	T	3|3	C	8|8	T	4|4	T	9|9	T	11|11	T	4|4	T	7|7	T	9|9	T	3|3	T	8|8	T	10|10	T	5|5	T
Chr3	6705456	C	C	10|10	C	18|18	C	13|13	C	13|13	C	10|10	C	8|8	T	7|7	C	9|9	C	11|11	C	7|7	C	11|11	C	12|12	C	8|8	C	6|6	T	11|11	C	12|12	C	8|8	C	14|14	C	8|8	C	11|11	T	13|13	C	5|5	C	11|11	C
Chr3	6930174	C	A	9|9	C	15|15	C	19|19	C	13|13	C	15|15	A	13|13	A	11|11	C	14|14	C	11|11	C	9|9	C	14|14	C	15|15	C	9|9	C	13|13	A	8|8	C	13|13	C	14|14	C	13|13	C	18|18	A	12|12	A	7|7	C	11|11	A	12|12	C
Chr3	6944153	T	C	10|10	T	19|19	T	14|14	T	17|17	T	15|15	C	14|14	C	8|8	T	14|14	T	11|11	T	17|17	T	15|15	T	8|8	T	9|9	T	9|9	C	8|8	T	18|18	T	14|14	T	12|12	T	12|12	C	16|16	C	11|11	T	20|20	C	21|21	T
Chr3	7410629	C	C	7|7	C	13|13	C	19|19	C	15|15	C	11|11	C	16|16	C	7|7	C	15|15	C	16|16	C	13|13	C	14|14	C	15|15	A	15|15	C	8|8	C	19|19	C	19|19	C	8|8	C	11|11	C	11|12	A	6|6	C	11|11	C	13|13	C	16|16	C
Chr3	7456200	T	T	18|18	T	17|17	T	6|6	T	17|17	T	13|13	T	12|12	T	10|10	T	8|8	T	15|15	T	7|7	T	17|17	T	11|11	C	9|10	T	9|9	T	14|15	T	15|15	T	10|10	T	16|16	T	8|8	C	11|11	T	12|12	T	15|15	T	16|16	T
Chr3	7567336	T	T	20|20	T	12|12	T	17|17	C	11|11	T	12|12	T	15|15	T	11|11	T	10|10	T	12|12	T	18|18	C	8|8	C	18|18	C	10|10	T	12|12	C	19|19	T	11|11	C	15|15	C	16|16	T	10|10	C	23|23	C	20|20	C	13|13	C	18|18	C
Chr3	7567529	C	C	11|11	C	13|13	C	18|18	T	16|16	C	7|7	C	19|19	C	12|12	C	10|10	C	18|18	C	16|16	T	14|14	T	13|13	T	7|7	C	18|18	T	16|16	C	13|13	T	16|16	T	18|18	C	18|18	T	18|18	T	19|19	T	11|11	T	21|21	T
Chr3	7853112	A	A	12|12	A	9|9	A	12|12	A	14|14	A	5|5	A	9|9	A	9|9	T	10|10	A	13|13	T	6|6	A	15|15	T	13|13	T	7|7	A	12|12	T	16|16	A	18|18	A	15|15	T	7|7	A	5|5	T	9|9	T	12|12	T	14|14	A	11|11	T
Chr3	7890199	T	T	15|15	T	12|12	T	22|22	T	24|24	T	18|18	T	19|19	T	10|10	C	6|6	T	10|10	C	7|7	T	13|13	C	13|13	C	9|9	T	12|12	C	10|10	T	14|14	T	16|16	C	14|14	T	18|18	C	11|11	C	14|14	C	6|6	T	11|11	C
Chr3	8107183	T	T	9|9	T	17|17	T	19|19	A	16|16	T	14|14	T	12|12	T	9|9	A	15|15	T	12|12	A	8|8	A	15|15	T	12|12	A	13|13	T	12|12	A	14|14	T	17|17	A	15|15	A	18|18	T	19|19	A	16|16	A	14|14	A	15|15	A	26|27	T
Chr3	8107497	C	C	13|13	C	14|14	C	18|18	T	15|15	C	13|13	C	15|15	C	16|16	T	14|14	C	12|12	T	10|10	T	22|22	C	13|13	T	15|15	C	8|8	T	16|16	C	19|19	T	14|14	T	19|19	C	13|13	T	15|15	T	19|19	T	10|10	T	20|20	C
Chr3	8540859	C	Y	4,4|8	C	2|3	Y	3,7|10	Y	1,7|8	Y	5,11|16	Y	3,4|7	Y	1,5|6	Y	1,2|3	Y	1,4|5	Y	5,7|12	Y	3,6|9	T	10|11	Y	1,6|7	Y	5,5|10	Y	2,3|5	Y	6,4|10	Y	3,3|6	Y	2,6|8	Y	4,8|12	Y	3,2|5	Y	3,4|7	Y	8,5|13	Y	3,8|11	Y
Chr3	8583133	G	R	3,9|12	G	2|3	G	8|10	R	6,13|19	A	3|4	R	6,12|18	R	3,6|9	R	4,10|14	R	7,7|14	R	7,11|18	R	2,6|8	R	4,8|12	R	2,4|6	R	2,3|5	R	3,9|12	R	5,10|15	R	4,6|10	R	3,8|11	R	6,4|10	R	3,6|9	R	4,7|11	R	3,11|14	R	8,16|24	R
Chr3	8722445	C	C	12|12	C	12|12	C	20|20	T	21|21	C	4|4	C	19|19	C	10|10	T	13|13	C	8|8	T	11|11	T	16|16	C	16|16	C	9|9	C	16|16	T	19|19	C	17|17	C	16|16	T	15|15	C	11|11	C	15|15	T	15|15	T	12|12	C	12|12	C
Chr3	8722683	C	C	11|11	C	12|12	C	11|11	T	16|16	C	8|8	C	16|16	C	12|12	T	21|21	C	8|8	T	7|7	T	13|13	C	16|16	C	11|11	C	8|8	T	18|18	C	16|16	C	17|17	T	14|14	C	16|16	C	5|5	T	15|15	T	15|15	C	15|15	C
Chr3	9245699	T	Y	3,8|11	T	12|14	T	11|13	T	9|9	T	8|9	T	10|12	Y	5,1|6	T	11|12	C	7|7	Y	3,7|10	Y	2,7|9	Y	2,3|5	Y	2,2|4	C	6|6	Y	2,6|8	T	10|11	Y	2,5|7	T	8|10	T	8|9	Y	4,8|12	Y	3,7|10	Y	3,6|9	Y	3,4|7	Y
Chr3	9289505	A	A	13|13	R	7,8|15	G	11|11	G	14|14	A	9|9	A	18|18	A	6|6	G	18|18	A	12|12	G	9|9	G	7|7	G	16|16	A	10|10	A	15|15	G	15|15	A	6|6	G	14|14	G	17|17	G	11|11	G	18|18	G	10|10	G	16|16	G	22|22	G
Chr3	9314841	A	A	9|9	A	10|10	A	8|8	A	5|5	A	6|6	A	8|8	C	5|5	A	5|5	C	4|4	A	8|8	A	6|6	A	9|9	A	3|3	C	5|5	A	9|9	A	7|7	A	9|9	A	9|9	A	8|8	A	12|12	A	6|6	A	7|7	A	9|9	A
Chr3	9316135	C	C	5|5	C	16|16	C	17|17	C	17|17	C	7|7	C	5|5	T	7|7	C	18|18	T	10|10	C	12|12	C	18|18	C	9|9	C	4|4	T	13|13	C	12|12	C	14|14	C	13|13	C	16|16	C	16|16	C	14|14	C	17|17	C	11|11	C	21|21	C
Chr3	9618648	G	G	12|12	S	6,3|9	C	10|10	C	10|10	G	7|7	C	21|21	C	15|15	G	14|14	C	9|9	G	7|7	C	13|13	C	5|5	G	14|14	C	13|13	G	7|7	G	9|9	C	8|8	C	13|13	C	12|12	G	16|16	G	16|16	C	12|12	C	12|12	C
Chr3	9692660	G	G	9|9	G	6|6	G	12|12	G	6|6	G	8|8	G	6|6	G	7|7	T	11|11	G	6|6	T	11|11	G	14|14	G	9|9	G	9|9	G	4|4	T	10|10	G	13|13	G	7|7	G	7|7	G	7|7	T	10|10	T	10|10	G	6|6	G	5|5	G
Chr3	9932556	A	A	9|9	A	4|4	G	9|9	G	7|7	A	5|5	G	13|13	G	7|7	G	5|5	A	8|8	G	8|8	G	8|8	G	5|5	A	7|7	G	5|5	G	6|6	A	10|10	G	3|3	G	4|4	G	12|12	G	6|6	G	6|6	G	12|12	G	5|5	G
Chr3	9932557	T	T	9|9	T	4|4	C	9|9	C	6|6	T	5|5	C	13|13	C	7|7	C	5|5	T	8|8	C	9|9	C	8|8	C	5|5	T	7|7	C	5|5	C	6|6	T	10|10	C	3|3	C	5|5	C	12|12	C	6|6	C	6|6	C	12|12	C	5|5	C
Chr3	10312636	T	T	22|22	T	17|19	G	8|8	G	19|19	T	29|29	G	15|15	G	10|10	G	16|16	T	27|27	G	16|16	G	10|10	T	54|54	T	32|32	G	12|12	G	11|11	T	33|33	T	29|29	G	17|17	G	17|17	G	20|20	G	10|10	G	16|16	T	39|39	T
Chr3	10312996	G	G	29|29	R	6,12|18	A	11|11	A	12|12	G	27|27	A	14|14	A	15|15	A	16|16	G	33|33	A	19|19	A	12|12	G	38|38	G	27|27	A	17|17	A	14|14	G	36|36	G	38|38	A	14|14	A	13|13	R	8,1|9	A	10|10	A	16|16	G	53|53	G
Chr3	10623916	T	T	8|8	T	10|10	T	12|12	T	10|10	T	13|13	T	14|14	C	6|6	C	11|11	T	9|9	C	13|13	T	15|15	T	16|16	T	10|10	C	8|8	C	16|16	T	14|14	T	16|16	T	9|9	T	19|19	C	14|14	C	8|8	T	12|12	T	15|15	T
Chr3	10625701	T	T	9|9	T	14|14	T	16|16	T	12|12	T	9|9	T	15|15	G	13|13	G	17|17	T	10|10	G	8|8	T	15|15	T	11|11	T	11|11	G	11|11	G	20|20	T	9|9	T	10|10	T	23|23	T	12|12	G	10|10	G	12|12	T	11|11	T	17|17	T
Chr3	11064120	T	T	13|13	Y	10,6|16	T	22|22	T	19|19	C	8|8	T	14|14	T	11|11	T	12|12	T	11|11	T	17|17	T	16|16	T	12|12	T	7|7	T	11|11	T	10|10	T	14|14	T	11|11	T	16|16	T	18|18	C	11|11	T	10|11	T	15|15	T	27|27	T
Chr3	11065624	A	A	6|6	T	10|10	A	15|15	A	8|8	T	17|17	A	12|12	A	15|15	A	13|13	A	5|5	A	13|13	A	12|12	A	10|10	A	11|11	A	10|10	A	17|17	A	12|12	A	8|8	A	11|11	A	10|10	T	13|14	A	10|10	A	8|8	A	10|10	A
Chr3	11154480	T	T	4|4	Y	5,3|8	T	7|7	T	7|7	C	13|13	T	13|13	T	9|9	T	13|13	T	7|7	T	11|11	T	19|19	T	12|12	T	9|9	T	9|9	T	17|17	T	9|9	T	8|8	T	13|13	T	9|9	C	14|14	T	10|10	T	23|23	T	12|12	T
Chr3	11155868	A	A	15|15	M	4,7|11	A	16|16	A	15|15	C	11|11	A	7|7	A	8|8	A	9|9	A	11|11	A	17|17	A	10|10	A	5|5	A	12|12	A	8|8	A	17|17	A	23|23	A	11|11	A	10|11	A	15|15	C	12|12	A	12|12	A	18|18	A	14|14	A
Chr3	11558819	G	G	18|18	G	14|14	G	12|12	G	12|12	G	11|11	G	14|14	G	17|17	A	8|8	G	15|15	A	20|20	G	12|12	G	10|10	G	16|16	A	12|12	A	14|14	G	19|19	G	11|11	G	16|16	G	13|13	A	20|20	A	15|15	G	16|16	G	8|8	G
Chr3	11560616	C	C	11|11	C	17|17	C	21|21	C	9|9	C	14|14	C	16|16	C	8|8	G	10|10	C	13|13	G	11|11	C	11|11	C	17|17	C	12|12	G	13|13	G	9|9	C	10|10	C	11|11	C	10|10	C	15|15	G	13|13	G	15|15	C	17|17	C	16|16	C
Chr3	11701113	C	C	6|6	C	9|9	C	7|7	C	12|12	C	7|7	C	19|19	C	6|6	T	10|10	C	8|8	T	9|9	C	13|13	C	10|10	C	11|11	T	8|8	T	6|6	C	17|17	C	12|12	C	8|8	C	16|16	T	10|10	T	17|18	C	7|7	C	13|13	C
Chr3	11702450	T	T	9|9	T	12|12	T	19|19	T	10|10	T	11|11	T	10|10	T	7|7	C	8|8	T	9|9	C	13|13	T	10|10	T	15|15	T	8|8	C	8|8	C	11|11	T	16|17	T	7|7	T	12|12	T	9|9	C	14|14	C	8|8	T	11|11	T	16|16	T
Chr3	12036070	C	C	12|12	C	12|12	C	13|13	C	20|20	C	5|5	C	12|12	C	11|11	T	16|16	C	11|11	T	11|11	C	10|10	C	9|9	C	15|15	T	10|10	T	9|9	C	14|15	C	9|9	C	19|19	C	15|15	T	10|10	T	22|22	C	13|13	C	11|11	C
Chr3	12195811	T	T	15|15	Y	4,4|8	T	10|10	T	7|7	C	5|5	T	12|12	T	8|8	T	10|10	T	8|8	T	17|17	T	18|18	T	12|12	T	9|9	T	14|14	T	6|6	T	12|12	T	10|10	T	12|12	T	12|12	C	9|9	T	18|18	T	20|20	T	17|17	T
Chr3	12350497	T	T	5|5	K	3,6|9	T	8|8	T	10|10	G	12|12	T	11|11	T	6|6	T	6|6	T	5|5	T	11|11	T	17|17	T	12|12	T	6|6	T	8|8	T	8|8	T	8|8	T	8|8	T	11|11	T	12|12	G	11|11	T	12|12	T	11|11	T	9|9	T
Chr3	12351288	A	A	9|9	R	1,6|7	A	6|6	A	4|4	G	11|11	A	13|13	A	9|9	A	12|12	A	10|10	A	11|11	A	15|15	A	12|12	A	7|7	A	9|9	A	12|12	A	8|8	A	15|15	A	18|18	A	10|10	G	9|9	A	12|12	A	11|11	A	17|17	A
Chr3	12605846	T	T	10|10	Y	2,5|7	T	6|6	T	5|5	C	6|6	T	9|9	T	8|8	T	5|5	T	5|5	T	7|7	T	8|8	T	15|15	T	9|9	T	7|7	T	15|15	T	12|12	T	11|11	T	11|11	T	9|9	C	12|12	T	9|9	T	9|9	T	9|9	T
Chr3	12605995	A	A	9|9	G	5|5	A	7|7	A	12|12	G	3|3	A	9|9	A	8|8	A	10|10	A	11|11	A	9|9	A	16|16	A	10|10	A	5|5	A	9|9	A	12|12	A	10|10	A	7|7	A	8|8	A	22|22	G	17|17	A	4|4	A	10|10	A	13|13	A
Chr3	12969961	G	G	8|8	K	4,3|7	G	8|9	G	6|6	T	8|8	G	9|9	G	5|5	G	8|8	G	6|6	G	8|8	G	10|10	G	7|7	G	8|8	G	11|11	G	14|14	G	11|11	G	9|9	G	10|10	G	8|8	T	3|3	G	11|11	G	13|13	G	9|9	G
Chr3	13098820	T	T	9|9	Y	7,4|11	T	7|7	T	8|8	C	8|8	T	18|18	T	9|9	T	8|8	T	8|8	T	13|13	T	12|12	T	6|6	T	11|11	T	8|8	T	11|11	T	13|13	T	7|7	T	10|10	T	20|20	C	6|6	T	8|8	T	11|11	T	12|12	T
Chr3	13249363	T	Y	5,2|7	Y	2,5|7	Y	4,9|13	Y	5,2|7	T	10|11	T	15|17	Y	3,6|9	Y	5,2|7	Y	6,6|12	Y	8,5|13	T	13|15	Y	2,1|3	Y	5,6|11	C	3|4	Y	6,11|17	T	11|13	T	8|10	T	11|12	Y	6,8|14	Y	6,7|13	Y	7,7|14	Y	6,8|14	Y	6,8|14	T
Chr3	13249944	A	A	6|6	R	5,7|12	A	4|4	A	6|6	G	8|8	A	14|14	A	5|5	A	2|3	A	5|5	A	8|9	A	8|8	A	6|6	A	8|8	A	7|7	R	5,2|7	R	6,2|8	R	6,2|8	A	11|12	A	10|12	G	15|15	A	17|19	A	10|10	R	7,2|9	A
Chr3	13574212	T	T	5|5	Y	6,11|17	Y	4,12|16	Y	9,8|17	Y	3,7|10	Y	8,7|15	Y	6,2|8	Y	10,4|14	Y	6,7|13	C	5|5	Y	8,5|13	Y	7,6|13	Y	5,4|9	Y	5,7|12	Y	2,3|5	T	9|10	Y	2,4|6	Y	7,7|14	Y	7,5|12	Y	6,10|16	Y	9,7|16	Y	3,8|11	Y	11,7|18	C
Chr3	13700487	A	R	11,4|15	R	3,7|10	R	6,6|12	R	7,5|12	R	6,2|8	R	4,11|15	R	4,2|6	R	4,3|7	R	11,3|14	R	8,5|13	R	7,2|9	R	5,2|7	R	3,4|7	G	3|4	R	12,6|18	R	6,6|12	R	6,5|11	R	10,3|13	R	8,6|14	R	6,8|14	R	12,6|18	A	5|6	R	7,3|10	R
Chr3	13939574	T	T	7|8	Y	6,3|9	Y	7,1|8	C	5|5	Y	4,4|8	N	0|9	Y	5,2|7	Y	8,7|15	C	3|4	T	4|5	Y	5,1|6	Y	6,3|9	Y	6,3|9	Y	4,2|6	Y	5,2|7	Y	7,2|9	C	5|5	Y	5,5|10	Y	4,4|8	Y	4,2|6	T	2|3	Y	5,2|7	Y	4,2|6	Y
Chr3	14032239	A	W	2,7|9	W	3,7|10	W	2,4|6	W	2,7|9	T	4|5	W	5,3|8	W	7,2|9	W	3,5|8	A	4|5	W	5,4|9	W	3,2|5	T	6|6	W	4,6|10	W	3,5|8	W	6,2|8	W	2,9|11	T	3|4	W	2,3|5	T	3|3	W	4,4|8	W	4,7|11	W	7,5|12	W	3,10|13	W
Chr3	14190976	T	Y	2,3|5	T	1|3	Y	4,3|7	Y	3,8|11	T	7|8	Y	2,7|9	Y	2,2|4	Y	3,5|8	Y	3,6|9	Y	3,5|8	Y	3,4|7	Y	5,4|9	Y	3,5|8	T	6|6	Y	3,4|7	Y	7,3|10	Y	4,4|8	Y	2,2|4	Y	4,3|7	T	1|3	Y	2,3|5	T	3|4	C	4|4	Y
Chr3	14190977	A	R	3,2|5	A	1|3	R	3,4|7	A	9|11	R	6,2|8	R	5,4|9	R	3,2|5	R	6,2|8	R	7,3|10	R	5,3|8	R	4,3|7	R	4,5|9	R	6,2|8	A	6|6	R	5,3|8	R	3,7|10	R	4,4|8	R	2,2|4	R	3,4|7	A	1|3	R	3,2|5	A	3|4	G	3|4	R
Chr3	14445931	A	R	5,6|11	R	5,2|7	R	5,3|8	R	4,2|6	R	2,2|4	R	4,6|10	R	4,5|9	R	3,6|9	R	3,4|7	R	6,3|9	R	6,5|11	R	3,3|6	A	2|3	R	3,5|8	R	3,4|7	R	4,3|7	G	3|4	R	4,4|8	R	1,4|5	R	4,4|8	R	3,4|7	R	4,6|10	R	5,4|9	R
Chr3	14671424	C	C	7|8	S	6,5|11	S	5,5|10	S	6,3|9	S	5,7|12	S	4,8|12	S	6,1|7	S	4,6|10	S	5,7|12	S	7,3|10	S	3,2|5	S	5,5|10	S	7,5|12	S	2,1|3	S	5,6|11	S	6,10|16	G	5|5	S	5,1|6	S	5,6|11	S	6,8|14	S	7,8|15	S	8,6|14	S	5,5|10	S
Chr3	14893929	A	R	9,8|17	R	4,4|8	R	8,9|17	R	4,3|7	R	5,7|12	R	8,8|16	R	4,4|8	G	3|4	R	7,4|11	R	5,5|10	R	10,5|15	R	5,5|10	R	3,6|9	R	8,7|15	R	5,3|8	R	12,10|22	A	5|5	R	9,8|17	R	9,6|15	R	10,7|17	R	13,9|22	N	0|14	R	8,7|15	R
Chr3	14894070	T	Y	2,3|5	Y	3,5|8	Y	8,7|15	Y	5,4|9	T	3|4	C	9|10	N	0|9	Y	5,2|7	Y	5,3|8	C	4|4	Y	6,5|11	C	5|5	Y	4,2|6	Y	6,2|8	Y	2,4|6	Y	5,5|10	Y	2,7|9	Y	4,4|8	Y	8,4|12	Y	3,6|9	Y	2,4|6	C	3|4	Y	8,2|10	C
Chr3	15101201	A	A	6|6	A	13|13	A	17|17	A	17|17	A	18|18	G	14|14	A	6|6	A	11|11	A	7|7	A	15|15	G	11|11	A	7|7	A	11|11	A	17|17	A	14|14	A	21|21	A	15|15	G	9|9	A	16|16	A	16|16	A	9|9	G	13|13	A	15|15	A
Chr3	15111354	T	T	5|6	Y	3,8|11	Y	3,11|14	Y	2,7|9	T	9|11	Y	3,5|8	T	4|4	Y	5,7|12	T	2|3	Y	3,7|10	C	4|4	T	9|10	Y	3,6|9	T	11|13	T	8|9	Y	3,11|14	Y	2,7|9	Y	3,8|11	T	5|6	T	5|5	Y	3,9|12	Y	6,4|10	Y	3,11|14	Y
Chr3	15328199	T	G	9|9	G	7|7	G	9|10	K	7,1|8	G	9|10	K	8,1|9	T	1|3	K	6,1|7	G	4|4	G	17|17	G	12|13	G	9|9	G	5|5	K	6,1|7	G	11|12	G	8|8	G	8|8	G	9|10	K	13,3|16	K	8,3|11	G	11|12	K	6,1|7	G	11|11	K
Chr3	15402510	T	Y	6,6|12	C	3|4	Y	6,13|19	Y	6,7|13	Y	5,10|15	T	3|4	C	5|6	Y	9,7|16	Y	5,2|7	Y	3,5|8	Y	3,4|7	Y	8,9|17	Y	5,3|8	Y	8,8|16	Y	4,10|14	Y	7,10|17	Y	1,2|3	Y	4,7|11	Y	6,7|13	Y	8,7|15	Y	7,4|11	Y	6,5|11	Y	6,8|14	Y
Chr3	15745782	T	Y	5,1|6	Y	4,2|6	Y	4,2|6	C	3|4	C	5|5	Y	5,3|8	Y	4,3|7	Y	5,3|8	C	5|5	Y	8,4|12	Y	5,3|8	Y	4,2|6	Y	2,3|5	Y	3,4|7	Y	3,2|5	Y	6,2|8	Y	4,1|5	Y	4,1|5	Y	6,2|8	Y	6,2|8	T	3|4	Y	3,4|7	Y	2,3|5	Y
Chr3	15760501	G	R	5,4|9	A	6|7	A	4|5	R	3,3|6	A	10|11	R	6,2|8	R	6,2|8	R	7,4|11	R	4,3|7	R	6,5|11	R	4,5|9	G	3|3	R	6,7|13	R	5,4|9	R	7,1|8	R	8,7|15	R	5,2|7	R	6,6|12	R	7,3|10	R	11,4|15	R	2,5|7	R	6,3|9	R	9,4|13	R
Chr3	16149693	A	C	5|5	M	2,6|8	M	3,6|9	A	3|3	M	5,2|7	M	4,4|8	M	3,11|14	A	2|3	M	3,7|10	C	3|4	N	0|10	M	3,3|6	M	3,3|6	M	3,2|5	M	3,5|8	M	1,4|5	M	1,4|5	M	4,8|12	M	1,7|8	M	4,8|12	M	3,12|15	M	4,7|11	M	3,8|11	M
Chr3	16149785	C	M	7,5|12	M	2,6|8	M	2,6|8	M	1,2|3	M	6,2|8	A	3|4	M	3,6|9	M	6,4|10	M	3,4|7	M	2,9|11	M	3,8|11	M	4,5|9	M	2,10|12	M	4,5|9	C	5|5	M	3,5|8	M	5,4|9	M	3,6|9	M	4,3|7	M	5,7|12	M	6,4|10	M	3,5|8	M	8,8|16	M
Chr3	16209729	A	R	5,5|10	R	3,5|8	R	7,9|16	A	6|7	G	3|4	R	5,7|12	R	4,4|8	G	6|7	R	3,2|5	R	4,7|11	R	3,4|7	R	3,8|11	R	4,2|6	R	3,5|8	R	6,6|12	R	6,9|15	R	7,4|11	R	4,7|11	R	6,10|16	R	5,8|13	R	8,5|13	R	7,6|13	R	4,6|10	R
Chr3	16494497	A	A	5|6	A	5|5	A	6|7	A	9|11	R	3,2|5	A	8|9	A	4|4	G	3|4	A	3|3	A	6|6	A	11|11	A	10|10	A	4|5	A	4|4	A	4|4	A	7|8	A	5|5	A	4|5	A	10|12	A	8|9	A	9|10	A	9|9	A	6|6	A
Chr3	16574689	G	N	0|6	K	6,4|10	N	0|9	K	4,7|11	K	5,3|8	G	3|3	T	3|4	G	12|13	K	3,4|7	K	7,4|11	G	7|7	N	0|10	K	5,2|7	K	7,6|13	K	5,6|11	G	8|10	K	2,4|6	K	8,4|13	K	4,2|6	K	8,3|11	K	5,5|10	K	11,6|17	G	3|4	K
Chr3	16688567	A	A	2|3	R	1,4|5	R	2,5|7	R	7,9|16	R	4,3|7	R	5,7|12	R	4,5|9	R	6,3|9	N	0|9	R	3,11|14	G	8|9	R	4,11|15	R	1,4|5	R	3,9|12	R	4,5|9	R	9,3|12	R	2,7|9	R	7,5|13	R	2,7|9	R	5,7|12	R	7,5|12	R	5,2|7	R	4,6|10	R
Chr3	16819173	G	G	15|15	G	11|11	G	11|11	G	10|10	G	15|15	G	11|11	G	9|9	G	17|17	T	7|7	T	12|12	G	8|8	G	10|10	T	9|9	T	12|12	G	12|12	G	6|6	G	10|10	G	11|11	G	6|6	G	7|7	G	12|12	G	13|13	G	21|21	G
Chr3	16819461	A	A	6|6	A	12|12	A	15|15	A	20|20	A	17|17	A	9|9	A	14|14	A	18|18	G	6|6	G	15|15	A	18|18	A	14|14	G	10|10	G	14|14	A	14|14	A	13|13	A	16|16	A	7|7	A	23|23	A	19|19	A	18|18	A	12|12	A	18|18	A
Chr3	17108498	A	A	4|5	N	0|6	N	0|7	T	4|5	N	0|7	T	3|3	N	0|5	W	7,2|9	A	2|3	A	0|3	W	4,8|13	N	0|9	N	0|9	N	0|6	N	0|7	W	2,3|5	N	0|6	W	4,2|6	N	0|10	W	5,3|8	T	3|4	N	0|7	A	2|3	W
Chr3	17280833	A	R	4,5|9	R	6,6|12	R	6,4|10	A	8|10	R	4,8|12	R	2,4|6	R	3,2|5	R	6,4|10	G	3|4	R	3,6|9	R	3,5|8	R	3,7|10	R	7,6|13	R	6,4|10	R	6,5|11	R	5,4|9	R	3,9|12	R	2,4|6	R	5,4|9	R	6,6|12	R	6,2|8	R	3,7|10	R	4,3|8	R
Chr3	17456175	T	Y	4,6|10	T	8|10	Y	7,4|11	Y	9,8|17	Y	4,4|8	Y	4,6|10	Y	2,2|4	Y	6,5|11	Y	7,9|16	Y	5,11|16	T	4|5	Y	4,7|11	Y	2,6|8	Y	4,10|14	T	5|6	Y	7,11|18	Y	4,5|9	Y	5,5|10	Y	3,6|9	Y	5,5|10	Y	7,8|15	C	7|8	Y	7,4|11	Y
Chr3	17513465	T	T	7|8	Y	5,8|13	Y	5,4|9	Y	5,2|7	Y	4,3|7	Y	6,9|15	Y	7,3|10	Y	3,8|11	Y	5,8|13	Y	4,3|7	Y	7,1|8	Y	8,7|15	Y	6,4|10	Y	3,4|7	Y	7,7|14	Y	4,5|9	Y	6,7|13	Y	2,5|7	Y	8,11|19	Y	4,15|19	Y	4,5|9	Y	6,5|11	C	3|4	Y
Chr3	17996958	T	T	12|12	Y	12,6|18	T	5|5	T	9|9	C	12|12	Y	7,7|14	T	7|7	T	12|12	T	6|6	T	13|14	T	15|15	T	13|13	C	10|10	T	9|9	T	10|10	T	10|10	T	10|10	T	16|16	T	8|8	T	20|20	T	12|12	T	11|11	T	11|11	T
Chr3	17997506	A	A	7|7	W	6,6|12	A	6|6	A	16|16	T	9|9	W	4,5|9	A	6|6	A	11|11	A	10|10	A	18|18	A	16|16	A	6|6	T	8|8	A	7|7	A	11|11	A	7|7	A	12|12	A	11|11	A	12|12	A	11|11	A	13|13	A	7|7	A	11|11	A
Chr3	18012724	G	G	17|17	S	6,4|10	G	17|17	G	15|15	C	9|9	S	5,5|10	G	10|10	G	8|8	G	12|12	G	12|12	G	11|11	G	18|18	C	9|9	G	12|12	G	13|13	G	10|10	G	13|13	G	8|8	G	17|17	G	19|19	G	18|18	G	14|14	G	13|13	G
Chr3	18015260	G	G	9|9	R	16,9|25	G	14|14	G	15|15	A	11|11	R	5,12|17	G	6|6	G	17|17	G	8|8	G	10|10	G	15|15	G	5|5	A	14|14	G	16|16	G	17|17	G	13|13	G	16|16	G	13|13	G	10|10	G	17|17	G	16|16	G	12|12	G	15|15	G
Chr3	18460026	G	G	6|6	G	11|11	G	7|7	G	6|6	G	8|8	R	6,6|12	G	16|16	G	17|17	G	8|8	G	14|14	G	8|8	G	13|13	A	7|7	G	16|16	G	16|16	G	14|14	G	10|10	G	9|9	G	17|17	G	11|11	G	16|16	G	11|11	G	12|12	G
Chr3	18547315	A	R	1,4|5	R	2,7|9	R	3,5|8	R	2,9|11	R	2,6|8	R	4,6|10	R	2,7|9	R	5,4|9	R	4,5|9	R	6,8|14	R	4,5|9	R	6,3|9	R	6,2|8	R	3,4|7	R	6,4|10	R	2,2|4	R	1,4|5	A	1|3	G	3|4	R	3,5|8	R	2,4|6	R	2,9|11	R	5,3|8	R
Chr3	18647113	A	A	7|7	G	12|13	A	18|18	A	10|10	G	13|13	R	11,7|18	A	17|17	A	13|13	A	10|10	A	20|20	A	12|12	A	14|14	G	15|15	A	14|14	A	22|22	A	11|11	A	12|12	A	8|8	A	5|5	A	13|13	A	14|14	A	13|13	A	15|15	A
Chr3	18647291	T	T	13|13	W	6,5|11	T	12|12	T	16|16	A	15|15	T	12|14	T	15|15	T	18|18	T	10|10	T	11|11	T	24|24	T	17|17	A	13|13	T	9|9	T	16|16	T	13|13	T	18|18	T	14|14	T	12|12	T	28|28	T	23|23	T	18|18	T	16|16	T
Chr3	18946230	T	T	14|14	T	11|11	T	14|14	T	7|7	T	12|12	Y	6,2|8	T	11|11	T	13|13	T	13|13	T	9|9	T	18|18	T	12|12	C	3|3	T	10|10	T	15|15	T	8|8	T	10|10	T	14|14	T	11|11	T	10|10	T	9|9	T	14|14	T	12|12	T
Chr3	19183267	T	T	4|4	T	10|10	T	8|8	T	12|12	T	7|7	K	6,9|15	T	5|5	T	13|13	T	11|11	T	11|11	T	8|8	T	10|10	G	15|15	T	8|8	T	9|9	T	8|8	T	6|6	T	11|11	T	7|7	T	11|11	T	10|10	T	10|10	T	9|9	T
Chr3	19470057	A	C	6|6	A	5|5	A	8|8	A	15|15	A	9|9	A	17|17	C	6|6	C	14|14	C	12|12	A	7|7	A	10|10	C	12|13	A	5|5	A	6|6	C	9|9	A	12|12	C	11|11	A	12|12	A	14|14	C	18|18	C	9|9	A	13|13	C	9|9	C
Chr3	19470096	G	A	5|5	G	6|6	G	7|7	G	13|13	G	11|11	G	10|10	A	9|9	A	14|14	A	11|11	G	7|7	G	11|11	R	7,1|8	G	4|4	G	6|6	A	13|13	G	17|17	A	7|7	G	11|11	G	15|15	A	14|14	A	7|7	G	14|14	A	12|12	A
Chr3	19593411	C	C	11|11	T	12|12	T	14|14	C	13|13	T	13|13	C	14|14	C	10|10	C	16|16	C	12|13	T	10|10	T	20|20	C	8|8	T	9|9	T	9|9	C	19|19	C	7|7	C	12|12	T	8|8	T	11|11	C	18|18	C	8|8	T	15|15	C	18|18	C
Chr3	19593969	T	T	15|15	A	14|14	A	5|5	T	9|9	A	9|9	T	12|12	T	7|7	T	7|7	T	17|17	A	13|13	A	11|11	T	15|15	A	16|16	A	9|9	T	17|17	T	10|10	T	10|10	A	15|15	A	14|14	T	10|10	T	11|11	A	17|17	T	13|13	T
Chr3	20017434	A	G	8|8	A	10|10	A	13|13	A	8|8	A	10|10	A	7|7	A	7|7	A	13|13	A	8|8	A	5|5	A	11|11	A	14|14	A	10|10	A	9|9	A	8|8	A	7|7	A	15|15	A	8|8	A	10|10	G	6|6	A	12|12	A	14|14	A	8|8	A
Chr3	20027688	A	G	12|12	A	4|4	A	8|8	A	11|11	A	11|11	A	11|11	A	9|9	A	12|12	A	6|6	A	7|7	A	6|6	A	8|8	A	4|4	A	10|10	A	14|14	A	8|8	A	9|9	A	13|13	A	14|14	G	23|23	A	10|10	A	7|7	A	9|9	A
Chr3	20126864	T	C	10|10	T	15|15	T	10|10	T	13|13	T	12|12	T	9|9	T	6|6	T	11|11	T	14|14	T	11|11	T	17|17	T	8|8	T	8|8	T	7|7	T	22|22	T	16|16	T	14|14	T	13|13	T	11|11	C	15|15	T	13|13	T	14|14	T	9|9	T
Chr3	20352976	C	Y	4,6|10	T	3|3	Y	3,4|7	T	9|10	Y	2,3|5	Y	5,3|8	Y	2,5|7	Y	2,6|8	Y	2,3|5	Y	3,8|11	C	10|11	Y	2,3|5	Y	2,2|4	Y	3,3|6	Y	5,4|9	Y	4,6|10	C	4|4	T	4|4	Y	5,3|8	Y	6,3|9	Y	6,4|10	Y	10,4|14	Y	4,7|11	Y
Chr3	20483244	A	A	9|9	A	13|13	A	12|12	A	9|9	A	9|9	R	5,5|10	A	8|8	A	12|12	A	12|12	A	6|6	A	15|15	A	14|14	G	10|10	A	10|10	A	9|9	A	14|14	A	14|14	A	15|15	A	21|21	A	17|17	A	17|17	A	11|11	A	16|16	A
Chr3	20483479	C	C	7|7	C	14|14	C	11|11	C	14|14	C	6|6	Y	14,4|18	C	9|9	C	6|6	C	11|11	C	13|13	C	11|11	C	9|9	T	6|6	C	7|7	C	13|13	C	8|8	C	15|15	C	16|16	C	18|18	C	9|9	C	12|12	C	10|10	C	12|12	C
Chr3	20949237	G	G	7|7	R	4,4|8	G	4|4	G	8|8	A	9|9	R	2,7|9	G	7|7	G	10|10	G	6|6	G	8|8	G	11|11	G	3|3	A	5|5	G	6|6	G	12|12	G	11|11	G	10|10	G	8|8	G	13|13	G	14|14	G	11|11	G	10|10	G	7|7	G
Chr3	20967397	C	C	6|6	Y	7,4|11	C	6|6	C	6|6	T	6|6	Y	3,3|6	C	4|4	C	12|12	C	5|5	C	8|8	C	11|11	C	6|6	T	9|9	C	7|7	C	6|6	C	15|15	C	12|12	C	10|10	C	8|8	C	5|5	C	12|12	C	12|12	C	8|8	C
Chr3	21242627	T	T	10|10	W	9,5|14	T	15|15	T	10|10	A	11|11	W	4,9|13	T	7|7	T	15|15	T	6|6	T	16|16	T	13|13	T	11|11	A	9|9	T	13|13	T	12|12	T	14|14	T	15|15	T	13|13	T	12|12	T	11|11	T	18|18	T	14|14	T	16|16	T
Chr3	21243320	A	A	12|12	M	2,9|11	A	8|8	A	15|15	C	13|13	M	10,7|17	A	13|13	A	12|12	A	9|9	A	9|9	A	10|10	A	11|11	C	7|7	A	11|11	A	11|11	A	11|11	A	16|16	A	8|8	A	11|11	A	13|13	A	20|20	A	11|11	A	9|9	A
Chr3	21303699	C	C	12|12	Y	4,11|15	C	17|17	C	20|20	T	7|7	Y	7,6|13	C	11|11	C	5|5	C	12|12	C	13|13	C	16|16	C	23|23	T	12|12	C	16|16	C	22|22	C	15|15	C	15|15	C	19|19	C	17|17	C	19|19	C	14|14	C	14|14	C	19|19	C
Chr3	21432022	G	K	5,4|9	K	4,3|7	K	3,8|11	K	4,3|7	T	3|4	K	5,8|13	K	3,3|6	K	4,5|9	T	3|3	K	5,8|13	K	3,17|20	K	3,8|11	G	2|3	K	4,6|10	K	5,9|14	K	3,3|6	K	4,2|6	K	7,5|12	K	3,2|5	K	6,10|16	K	3,7|10	K	7,2|9	K	5,10|15	K
Chr3	21692870	A	A	4|5	R	4,4|8	R	7,4|11	R	5,2|7	R	5,3|8	A	9|10	R	2,3|5	R	2,2|4	A	4|5	A	3|3	R	6,2|8	R	5,2|7	A	4|5	R	4,2|6	R	6,2|8	R	5,2|7	R	2,4|6	R	6,5|11	R	2,4|6	R	7,2|9	A	9|10	A	3|4	A	5|6	G
Chr3	21744341	T	Y	3,5|8	T	5|5	Y	3,4|7	Y	3,4|7	T	5|5	C	4|5	T	3|3	T	10|11	T	6|7	Y	3,6|9	T	8|9	T	8|8	Y	2,2|4	Y	4,10|14	T	4|5	Y	2,3|5	Y	2,3|5	Y	7,3|10	Y	4,3|7	T	3|4	Y	4,5|9	Y	5,4|9	T	4|4	T
Chr3	22009791	G	R	3,4|7	R	4,6|10	G	6|7	R	7,5|12	R	3,8|11	R	8,3|11	R	3,5|8	R	5,4|9	R	5,3|8	R	6,5|11	R	7,12|19	R	2,5|7	R	3,6|9	R	2,7|9	R	4,5|9	R	4,2|6	R	3,4|7	R	5,4|9	R	7,3|10	R	4,5|9	A	9|11	R	4,7|11	R	4,3|7	R
Chr3	22011331	A	R	4,4|8	R	3,2|5	R	3,4|7	G	5|6	R	2,2|4	R	2,3|5	A	5|5	R	2,5|7	R	6,4|10	R	3,5|8	R	6,3|9	R	2,2|4	G	6|7	A	6|7	A	4|5	R	8,3|11	R	4,4|8	R	2,3|5	R	2,5|7	G	6|7	R	2,2|4	R	2,5|7	R	7,5|12	R
Chr3	22307369	C	G	6|6	C	11|11	C	11|11	C	10|10	C	3|3	C	16|16	C	10|10	C	7|7	C	9|9	C	6|6	C	13|13	C	9|9	C	7|7	C	7|7	C	15|15	C	3|3	C	7|7	C	15|15	C	10|10	G	13|13	C	8|8	C	8|8	C	10|10	C
Chr3	22346497	G	T	9|9	G	12|12	G	12|12	G	13|13	G	11|11	G	15|15	G	14|14	G	9|9	G	3|3	G	15|15	G	9|9	G	13|13	G	9|9	G	9|9	G	16|16	G	10|10	G	13|13	G	14|14	G	12|12	T	14|15	G	15|15	G	9|9	G	14|14	G
Chr3	22552283	C	A	4|4	C	12|12	C	12|12	C	14|14	C	10|10	C	7|7	A	14|14	A	8|8	A	11|11	A	10|10	A	11|11	A	9|9	A	10|10	A	11|11	A	11|11	C	11|11	A	4|4	A	7|7	C	7|7	A	13|13	A	11|11	A	14|14	A	11|11	A
Chr3	22555443	A	G	10|10	A	15|15	A	8|8	A	15|15	A	12|12	A	12|12	G	14|14	G	10|10	G	7|7	G	8|8	G	9|9	G	10|10	G	8|8	G	12|12	G	11|11	A	18|18	G	14|14	G	12|12	A	11|11	G	14|14	G	9|9	G	18|18	G	14|14	G
Chr3	22835613	A	G	16|16	A	13|13	A	8|8	A	16|16	A	8|8	A	9|9	A	10|10	A	10|10	A	15|15	A	10|10	A	13|13	A	15|15	G	11|11	G	10|10	A	12|12	A	14|14	A	18|18	A	17|17	A	14|14	G	17|17	A	12|12	A	17|17	A	11|11	A
Chr3	22973132	C	G	14|14	C	15|15	C	11|11	C	19|19	C	16|16	C	19|19	C	9|9	C	12|12	C	9|9	C	12|12	C	14|14	C	16|16	C	8|8	C	11|11	C	13|13	C	21|21	C	7|8	C	11|11	C	19|19	G	14|14	C	18|18	C	17|17	C	21|21	C
Chr3	23140967	A	G	8|8	A	18|18	A	9|11	A	12|12	A	6|6	A	12|13	A	12|13	G	11|11	A	7|7	A	11|11	A	7|7	A	12|12	G	4|4	A	5|5	A	13|13	A	16|16	A	11|11	A	10|10	A	19|19	A	18|19	A	20|20	A	10|11	A	14|15	A
Chr3	23164001	G	T	21|21	G	11|11	G	6|6	G	11|11	G	16|16	G	12|12	G	9|9	T	9|9	G	6|6	G	10|10	G	12|12	G	18|18	T	10|10	G	10|10	G	11|11	G	10|10	G	12|12	G	15|15	G	14|14	G	17|17	G	13|13	G	7|7	G	9|9	G
Chr3	23657834	T	G	10|10	K	5,3|8	T	17|17	T	14|14	G	14|14	K	8,1|9	G	16|16	T	14|14	G	10|10	G	13|13	G	13|13	G	15|15	G	12|12	G	17|17	G	9|9	T	10|10	G	18|18	T	9|9	T	9|9	G	17|17	G	12|12	T	22|22	G	20|20	G
Chr3	23659148	A	G	10|10	R	3,10|13	A	11|11	A	7|7	G	8|8	G	12|12	G	12|12	A	13|13	G	17|17	G	8|8	G	4|4	G	7|7	G	3|3	G	10|10	G	15|15	A	20|20	G	11|11	A	6|6	A	9|9	G	18|18	G	18|18	A	10|10	G	11|11	G
Chr3	23937542	G	G	11|11	G	14|14	G	20|20	A	10|10	G	11|11	G	18|18	A	8|8	A	14|14	A	9|9	A	17|17	A	7|7	A	9|9	G	13|13	A	16|16	A	18|18	A	11|11	A	8|8	A	14|15	G	6|6	G	13|13	A	17|17	A	12|12	A	19|19	A
Chr3	23938630	T	T	8|8	T	16|16	T	18|18	A	11|11	T	12|12	T	6|6	A	11|11	A	21|21	A	11|11	A	13|13	A	13|13	A	19|19	T	9|9	A	11|11	A	18|18	A	16|16	A	17|17	A	13|13	T	17|17	T	17|17	A	10|10	A	13|13	A	13|13	A
Chr3	24031431	C	C	15|15	C	9|9	C	13|13	T	11|11	C	11|11	C	17|17	T	10|10	T	7|7	T	4|4	T	10|10	T	13|13	T	16|16	C	9|9	T	19|19	T	13|13	T	18|18	T	17|17	T	11|11	C	10|10	C	17|17	T	8|8	T	19|19	T	19|19	T
Chr3	24121527	T	K	5,1|6	K	7,2|9	K	7,4|11	G	6|6	G	3|4	K	5,2|7	G	3|3	K	8,2|10	K	5,2|7	K	5,2|7	K	6,2|8	K	7,2|9	K	7,2|9	K	2,2|4	G	9|9	G	10|11	K	7,1|8	T	2|3	K	14,3|17	K	6,4|10	K	5,3|8	K	4,6|10	K	9,2|11	G
Chr3	24343566	T	T	8|8	T	9|9	T	8|8	G	10|10	T	10|10	T	16|16	G	6|6	G	11|11	G	9|10	G	7|7	G	5|5	G	12|12	T	7|7	G	12|12	G	13|13	G	16|16	G	17|17	T	11|11	T	20|20	T	15|15	G	12|12	T	16|16	G	18|18	G
Chr3	24489225	A	R	3,3|6	R	4,6|10	R	7,7|14	R	4,3|7	R	5,3|8	R	3,6|9	R	5,5|10	R	6,3|9	R	3,2|5	R	8,5|13	R	2,3|5	R	2,6|8	R	7,4|11	R	5,2|7	G	3|4	R	6,4|10	A	5|6	R	9,4|13	R	4,11|15	R	7,2|9	R	4,2|6	R	1,4|5	R	6,6|12	R
Chr3	24685675	G	G	9|9	G	13|13	G	14|14	A	5|5	G	8|8	A	10|10	A	13|14	A	6|6	A	5|5	A	9|9	G	8|8	G	12|12	A	6|6	A	11|11	A	8|8	A	10|10	G	7|7	A	17|17	G	11|11	G	11|11	A	11|11	A	10|10	G	8|8	G
Chr3	24685713	A	A	7|7	A	14|14	A	12|12	T	3|3	A	11|11	T	6|6	T	17|18	T	3|3	T	8|8	T	9|9	A	6|6	A	11|11	T	9|9	T	12|12	T	11|11	T	12|12	A	6|6	T	12|12	A	12|12	A	7|7	T	11|11	T	13|13	A	10|10	A
Chr3	24925010	G	S	5,9|14	S	7,5|12	G	13|16	S	7,3|10	G	4|5	S	6,3|9	S	6,4|10	S	5,5|10	S	6,4|10	S	9,6|15	S	6,6|12	S	7,4|11	S	8,7|15	S	7,3|10	S	9,4|13	S	7,3|10	S	2,5|7	S	6,4|10	S	17,7|24	S	6,5|11	S	7,6|13	G	9|10	C	6|7	G
Chr3	24962459	T	T	6|6	T	6|6	T	3|3	C	3|3	T	4|4	C	5|5	C	4|4	C	6|6	C	6|6	T	6|6	T	6|6	T	1|1	C	7|7	C	9|9	C	5|5	T	5|5	T	9|9	C	8|8	T	6|6	T	9|9	C	7|7	C	11|11	T	8|8	T
Chr3	25200244	T	G	15|15	T	11|11	T	8|8	T	16|16	T	9|9	T	8|8	G	12|12	G	13|13	G	7|7	T	6|6	T	10|10	T	13|13	T	12|12	G	15|15	G	6|6	T	15|15	T	9|9	G	9|9	T	20|20	G	13|13	G	13|13	T	23|23	T	12|12	T
Chr3	25251198	C	C	7|7	M	4,6|10	A	11|11	A	10|10	C	7|7	C	12|12	C	11|11	C	13|13	C	11|11	C	7|7	C	8|8	C	14|14	C	9|9	C	12|12	C	15|15	C	18|18	C	7|7	C	13|13	A	18|19	C	7|7	C	12|12	A	9|9	C	11|11	C
Chr3	25551488	C	T	12|12	C	9|9	C	13|13	C	12|12	C	7|7	C	12|12	C	12|12	C	11|11	C	8|8	C	10|10	C	14|14	C	13|13	T	8|8	C	15|15	C	9|9	C	10|10	C	18|18	T	13|13	C	13|13	T	12|12	C	17|17	C	12|12	C	19|19	C
Chr3	25551594	T	G	5|5	T	9|9	T	15|15	T	9|9	T	9|9	T	12|12	T	6|6	T	5|5	T	9|9	T	10|10	T	13|13	T	11|11	G	7|7	T	9|9	T	19|19	T	9|9	T	12|12	G	14|14	T	12|12	G	9|9	T	14|14	T	13|13	T	11|11	T
Chr3	25877660	A	A	8|8	A	19|19	A	12|12	A	9|9	C	6|6	C	6|6	A	6|6	A	9|9	A	7|7	C	13|13	A	8|8	A	9|9	C	9|9	A	9|9	A	8|8	A	15|15	A	6|6	C	14|14	A	11|11	A	16|16	A	18|18	A	9|9	A	16|16	A
Chr3	26096638	A	A	9|9	R	14,6|20	G	9|10	A	15|15	G	25|25	G	10|10	A	7|7	A	9|9	A	8|8	G	8|8	A	13|13	A	10|10	G	8|8	A	10|10	A	12|12	A	11|11	A	13|13	G	7|7	G	18|18	A	8|8	A	13|13	A	11|11	A	22|22	A
Chr3	26389205	A	A	5|5	A	14|14	A	18|18	A	15|15	T	10|10	T	19|19	A	7|8	A	13|13	A	17|17	T	10|10	A	13|13	A	9|9	A	14|14	A	11|11	A	10|10	A	18|18	A	13|13	T	8|9	A	10|10	A	11|11	A	13|13	A	23|23	A	16|16	A
Chr3	26390441	C	C	13|13	C	9|9	C	11|11	C	9|9	T	7|7	T	8|8	C	7|7	C	16|16	C	10|10	T	11|11	C	9|9	C	21|21	C	13|13	C	16|16	C	11|11	C	13|13	C	12|12	T	14|14	C	17|17	C	9|9	C	14|14	C	15|15	C	19|19	C
Chr3	26653408	G	R	3,8|11	R	2,6|8	R	2,5|7	G	8|10	A	3|4	R	3,5|8	R	2,3|5	R	2,4|6	R	6,6|12	G	8|10	R	4,7|11	R	2,5|7	G	2|3	G	5|5	G	6|6	R	3,2|5	G	8|9	G	10|11	R	4,7|11	R	4,9|13	R	3,7|10	R	4,10|14	R	3,4|7	R
Chr3	26653506	G	S	4,3|7	S	10,4|14	S	8,5|13	S	6,5|11	C	9|9	C	10|10	S	2,3|5	C	8|8	S	10,9|19	C	10|10	S	11,5|16	S	4,5|9	S	3,6|9	G	9|10	S	9,3|12	S	8,5|13	S	9,4|13	C	13|13	S	12,7|19	S	6,3|9	S	6,7|13	S	6,5|11	S	7,3|10	S
Chr3	26813393	C	T	15|15	C	19|19	C	20|20	C	17|17	T	12|12	C	7|7	C	7|7	T	7|7	C	12|12	T	11|11	T	8|8	T	7|7	C	6|6	C	12|12	C	11|11	C	17|17	T	8|8	C	17|17	C	13|13	C	17|17	C	18|18	C	10|10	T	10|10	T
Chr3	26846636	C	C	11|11	C	9|9	C	7|7	T	13|13	T	6|6	C	11|11	C	12|12	T	11|11	C	11|11	T	13|13	T	18|18	T	11|11	C	12|12	C	9|9	C	17|17	T	14|14	T	9|9	T	13|13	C	11|11	C	6|6	C	8|8	T	7|7	T	13|13	T
Chr3	27276289	A	A	11|11	A	10|10	A	17|17	G	7|7	G	9|9	A	10|10	A	12|12	G	17|17	A	9|9	G	8|8	G	16|16	G	15|15	A	11|11	A	7|7	A	19|19	G	12|13	G	12|12	G	18|18	A	8|8	A	16|16	A	15|15	G	9|9	G	10|10	G
Chr3	27277021	C	C	13|13	C	22|22	C	8|8	T	17|17	T	14|14	C	13|13	C	10|10	T	13|13	C	14|14	T	15|15	T	8|8	T	17|17	C	7|7	C	7|7	C	15|15	T	22|22	T	12|12	T	13|13	C	24|24	C	14|14	C	15|15	T	12|12	T	9|9	T
Chr3	27301301	A	A	11|11	A	15|15	A	10|10	G	13|13	G	15|15	A	16|16	A	14|14	G	8|8	A	10|10	G	11|11	G	11|11	G	11|11	A	11|11	A	10|10	A	13|13	G	20|20	G	20|20	G	16|16	A	19|19	A	20|20	A	16|16	G	13|13	G	12|12	G
Chr3	27302576	C	C	9|9	C	6|6	C	9|9	T	10|10	T	10|10	C	4|4	C	7|7	T	11|11	C	8|8	T	4|4	T	6|6	T	16|16	C	12|12	C	6|6	C	17|17	T	9|9	T	8|8	T	11|11	C	7|7	C	13|13	C	17|17	T	4|4	T	9|9	T
Chr3	27757674	A	W	2,5|7	T	6|6	W	3,3|6	W	3,5|8	W	4,4|8	W	2,6|8	A	2|3	W	3,9|12	T	7|7	W	2,2|4	W	2,3|5	W	5,10|15	W	4,6|10	W	3,3|6	W	3,5|8	W	3,4|7	W	4,9|13	W	1,5|6	T	3|4	W	3,5|8	W	3,7|10	W	2,8|10	W	3,3|6	W
Chr3	27856473	G	G	5|5	G	4|4	G	9|9	C	6|6	C	13|13	C	11|11	G	14|14	C	10|10	G	16|16	C	15|15	C	7|7	C	8|8	G	8|8	G	8|8	G	9|9	C	15|15	C	11|11	C	19|19	G	13|13	G	12|12	G	10|10	C	10|10	C	11|11	C
Chr3	27931317	T	T	18|18	T	13|13	A	16|16	A	17|17	A	12|12	A	18|18	T	14|15	A	11|11	T	13|13	A	7|7	A	14|14	A	9|9	T	10|10	T	9|9	T	14|14	A	14|14	A	12|12	A	12|12	A	10|10	T	12|12	T	13|13	A	20|20	W	11,2|13	A
Chr3	27932283	C	C	8|8	C	14|15	T	15|15	T	8|8	T	5|5	T	8|8	C	5|5	T	8|8	C	7|7	T	8|8	T	16|17	T	7|7	C	8|8	C	4|5	C	10|10	T	8|8	T	11|11	T	11|11	T	10|10	C	10|10	C	6|6	T	10|10	T	7|7	T
Chr3	28294790	G	G	12|12	G	10|10	G	8|8	A	9|9	A	12|12	A	9|9	G	7|7	A	11|11	G	10|10	A	11|11	A	13|13	A	9|9	G	7|7	G	17|17	G	8|8	A	14|14	A	13|13	A	15|15	G	12|12	G	16|16	G	15|15	A	13|13	A	13|13	A
Chr3	28295005	C	C	18|18	C	18|18	C	13|13	T	14|14	T	8|8	T	6|6	C	8|8	T	11|11	C	8|8	T	11|11	T	8|8	T	8|8	C	5|5	C	26|26	C	12|12	T	15|16	T	8|8	T	19|19	C	12|12	C	21|21	C	12|12	T	16|16	T	21|21	T
Chr3	28513998	G	G	10|10	G	13|13	G	13|13	A	12|12	A	10|10	A	8|8	G	14|14	A	8|8	G	6|6	A	10|10	A	3|3	A	5|5	G	10|10	G	8|8	G	9|9	A	11|12	A	11|11	A	21|21	G	13|13	G	15|15	G	7|7	A	9|9	A	17|17	A
Chr3	28518256	A	A	13|13	A	11|11	A	14|14	G	13|13	G	9|9	G	12|12	A	11|11	G	15|15	A	8|8	G	13|13	G	16|16	G	15|15	A	11|11	A	11|11	A	21|21	G	12|12	G	12|12	G	15|15	A	10|10	A	11|11	A	16|16	G	13|13	G	13|13	G
Chr3	28800446	G	G	8|8	G	14|14	G	19|19	A	12|12	A	9|9	A	13|13	G	12|12	A	10|10	G	7|7	A	13|13	A	11|11	A	15|15	G	7|7	G	10|10	G	12|12	A	13|13	A	9|9	A	13|13	G	13|13	G	8|8	G	14|14	A	19|19	A	6|6	A
Chr3	28828741	T	T	13|13	T	17|17	T	20|20	A	11|11	A	14|14	A	17|17	T	10|10	A	14|14	T	7|7	A	3|3	A	9|9	A	17|17	T	6|6	T	8|8	T	14|14	A	17|17	A	15|15	A	16|16	T	11|11	T	17|17	T	10|10	A	15|15	A	14|14	A
Chr4	210296	A	G	10|10	R	6,12|18	R	11,3|14	R	7,6|13	G	11|11	R	5,13|18	A	17|20	R	11,4|15	G	13|13	A	19|23	R	15,7|22	R	11,10|21	R	6,6|12	R	8,3|11	G	18|18	G	17|17	R	9,3|12	G	13|13	R	12,15|27	G	14|14	R	9,5|14	G	21|21	R	6,8|14	R
Chr4	246412	C	T	4|4	T	7|7	T	11|11	T	10|10	T	3|3	C	7|7	T	6|6	T	9|9	C	4|4	T	8|8	T	3|3	T	6|6	C	7|7	T	3|3	C	10|10	T	7|7	T	12|12	T	5|5	T	11|11	T	9|9	T	11|11	T	6|6	T	13|13	T
Chr4	470119	G	A	6|6	A	14|14	A	14|14	A	14|14	A	12|12	R	7,8|15	G	11|11	G	18|18	A	20|20	G	12|12	G	10|10	G	13|13	A	21|21	G	11|11	A	25|25	A	15|15	G	8|8	A	16|16	A	14|14	A	12|12	G	17|17	A	10|10	G	10|10	G
Chr4	470726	G	T	9|9	T	9|9	T	10|10	T	7|7	T	12|12	K	8,3|11	G	9|9	G	11|11	T	24|24	G	13|13	G	11|11	G	13|13	T	26|26	G	11|11	T	31|31	T	14|14	G	10|10	T	10|10	T	11|11	T	13|13	G	9|9	T	16|16	G	10|10	G
Chr4	698413	C	C	8|8	C	10|10	C	24|24	C	10|10	C	13|13	C	12|12	T	6|6	T	11|11	T	8|8	T	10|10	T	10|10	T	16|16	C	12|12	T	16|16	T	11|11	C	15|15	T	7|7	C	10|10	C	13|13	C	11|11	T	11|11	C	10|10	T	16|16	T
Chr4	845717	C	C	11|11	Y	9,3|12	T	5|5	C	7|7	C	9|9	C	12|12	C	7|7	C	14|14	C	7|7	C	11|11	C	9|9	C	12|12	C	10|10	C	9|9	C	11|11	C	11|11	C	8|8	C	8|8	T	7|7	C	11|11	C	9|9	C	10|10	C	17|17	C
Chr4	930605	G	G	12|12	G	11|11	G	17|17	A	10|10	G	9|9	G	8|8	A	13|13	A	13|13	G	6|6	A	11|11	A	5|5	A	15|15	G	4|4	A	15|15	G	3|3	G	7|7	A	13|13	G	8|8	G	12|12	G	12|12	A	14|14	G	8|8	A	6|6	A
Chr4	986128	G	G	10|10	A	3|4	A	3|3	A	14|14	G	9|9	G	8|8	A	5|5	A	11|11	G	3|3	A	6|6	A	9|9	A	6|6	G	7|7	A	9|9	G	6|6	G	13|13	A	18|18	G	10|10	A	5|5	G	13|13	A	7|7	G	12|12	R	8,1|9	A
Chr4	1379392	T	T	11|11	K	3,9|12	G	15|15	T	12|12	T	13|13	T	14|14	T	5|5	T	13|13	T	9|9	T	9|9	T	10|10	T	12|12	T	11|11	T	15|15	T	10|10	G	16|17	T	14|14	T	10|10	G	10|10	T	14|14	T	22|22	G	11|11	T	13|13	T
Chr4	1381852	T	T	6|6	C	3|4	C	7|7	T	7|7	T	8|8	T	10|10	T	7|7	T	3|3	T	7|7	T	15|15	T	12|12	T	6|6	T	5|5	T	7|7	T	10|10	C	9|9	T	8|8	T	6|6	C	7|7	T	8|8	T	12|12	C	7|7	T	6|6	T
Chr4	1678717	A	M	2,3|5	M	3,4|7	M	6,6|12	M	4,9|13	M	8,7|15	M	5,6|11	C	13|14	M	9,11|20	M	4,8|12	M	5,3|8	M	7,6|13	M	7,2|9	M	8,9|17	M	2,8|10	M	2,4|6	M	9,4|13	M	6,6|12	M	8,7|15	M	5,4|9	M	4,2|6	A	9|10	M	5,3|8	M	5,4|9	M
Chr4	1711292	C	Y	4,9|13	Y	8,4|12	Y	7,3|10	Y	2,5|7	Y	8,5|13	Y	6,13|19	Y	2,2|4	Y	4,3|7	T	3|4	Y	5,9|14	Y	6,8|14	Y	7,6|13	C	2|3	Y	5,6|11	Y	7,5|12	Y	5,10|15	Y	5,9|14	Y	5,6|11	Y	3,5|8	Y	3,9|12	Y	3,8|11	Y	6,9|15	Y	6,5|11	Y
Chr4	1815055	T	Y	5,3|8	Y	4,2|6	Y	6,2|8	Y	2,4|6	C	3|4	Y	5,4|9	Y	6,1|7	Y	2,4|6	Y	3,3|6	Y	2,3|5	Y	2,3|5	Y	5,7|12	Y	3,2|5	Y	4,5|9	Y	6,3|9	Y	5,4|9	Y	3,4|7	Y	2,4|6	Y	5,2|7	Y	5,3|8	Y	4,4|8	Y	4,4|8	T	6|7	Y
Chr4	1930082	C	Y	4,3|7	T	3|4	Y	2,4|6	Y	3,3|6	Y	4,4|8	Y	2,7|9	Y	3,5|8	N	0|9	Y	3,4|7	T	5|6	Y	3,8|11	Y	4,5|9	Y	2,3|5	C	3|4	N	0|7	Y	2,6|8	Y	2,4|6	T	4|4	Y	8,7|15	T	7|7	Y	3,5|8	T	6|8	Y	3,8|11	Y
Chr4	2145851	C	C	13|13	C	9|9	C	20|20	T	17|17	C	20|20	C	12|12	T	16|16	T	10|10	T	11|11	T	10|10	T	10|10	T	8|8	T	9|9	T	9|9	C	18|18	C	21|21	T	14|14	T	8|8	C	13|13	C	11|11	T	14|14	C	16|16	T	10|10	T
Chr4	2155890	G	G	15|15	G	16|16	G	14|14	A	8|8	G	18|18	G	15|15	A	12|12	A	9|9	A	9|9	A	16|16	A	16|16	A	11|11	A	6|6	A	8|8	G	6|6	G	15|15	A	15|15	A	15|15	G	9|9	G	9|9	A	13|13	G	16|16	A	8|8	A
Chr4	2458158	C	C	15|15	C	12|12	C	18|18	T	16|16	C	12|12	C	12|12	T	13|13	T	13|13	T	9|9	T	9|9	T	14|14	T	17|17	C	19|19	T	12|12	C	12|12	C	13|13	T	6|6	C	16|16	C	19|19	C	20|20	T	14|14	C	22|22	T	17|17	T
Chr4	2585992	A	C	11|11	C	15|15	C	20|20	C	18|18	C	16|16	C	15|15	C	13|13	C	7|7	C	10|10	C	23|23	C	14|14	C	17|17	C	8|8	C	16|16	C	16|16	A	10|10	C	13|13	A	12|12	C	15|15	C	13|13	C	22|22	A	14|14	C	19|19	C
Chr4	2973024	G	A	7|7	A	11|11	A	15|15	G	12|12	A	14|14	A	16|16	G	7|7	G	19|19	G	6|6	G	24|24	G	12|12	G	13|13	A	11|11	G	8|8	A	19|19	G	17|17	G	13|13	G	10|10	A	9|9	A	14|14	G	18|18	G	14|14	G	11|11	G
Chr4	2974189	C	T	5|5	T	14|14	T	12|12	C	12|12	T	11|11	T	13|13	C	9|10	C	4|4	C	11|11	C	10|10	C	15|15	C	11|11	T	5|5	C	9|9	T	18|18	C	8|8	C	6|6	C	13|13	T	19|19	T	11|11	C	12|12	C	16|16	C	13|13	C
Chr4	3088373	A	A	8|8	R	7,3|10	G	14|14	A	16|16	A	8|8	A	5|5	A	4|4	A	10|10	A	4|4	A	11|11	A	11|11	A	9|9	A	4|4	A	5|5	A	8|8	A	15|15	A	4|4	A	13|13	G	10|10	A	12|12	A	9|9	A	13|13	A	10|10	A
Chr4	3289620	C	T	7|7	Y	4,4|8	C	6|6	C	10|10	T	5|5	T	9|9	C	5|5	C	8|8	T	10|10	C	5|5	C	9|9	C	7|7	T	13|13	C	7|7	T	8|8	C	10|10	C	5|5	C	8|8	C	10|10	T	14|14	C	12|12	C	8|8	C	7|7	C
Chr4	3342573	G	A	5|5	R	6,2|8	G	14|14	G	4|4	A	11|11	A	8|8	G	9|9	G	9|9	A	4|4	G	18|18	G	12|12	G	11|11	A	7|7	G	10|10	A	7|7	G	13|13	G	13|13	G	5|5	G	11|11	A	15|15	G	12|12	G	13|13	G	13|13	G
Chr4	3345880	G	A	8|8	A	6|6	A	6|6	G	11|11	A	6|6	A	13|13	G	5|5	G	4|4	A	6|6	G	10|10	G	8|8	G	7|7	A	6|6	G	8|8	A	7|7	G	8|8	G	6|6	G	7|7	A	9|9	A	11|11	G	10|10	G	8|8	G	14|14	G
Chr4	3850247	A	G	5|5	G	7|7	G	11|11	A	7|7	G	6|6	G	3|3	A	13|13	A	14|14	A	14|14	A	11|11	A	11|11	A	16|16	G	13|13	A	10|10	G	13|13	A	18|18	A	10|10	A	16|16	G	10|10	G	11|11	A	24|24	A	17|17	A	21|21	A
Chr4	3850932	G	A	10|10	A	9|9	A	13|13	G	11|11	A	14|14	A	8|8	G	10|10	G	14|14	G	6|6	G	17|17	G	18|18	G	15|15	A	7|7	G	13|13	A	19|19	G	10|10	G	12|12	G	16|16	A	20|20	A	11|11	G	19|19	G	25|25	G	11|11	G
Chr4	3932353	C	C	9|10	C	15|15	C	12|12	T	17|17	C	11|11	C	14|14	T	12|12	T	10|10	T	9|9	T	7|7	T	7|7	T	14|14	C	7|7	T	15|16	C	6|6	C	12|12	T	9|9	T	8|8	C	16|16	C	11|11	T	11|12	C	9|9	T	13|13	T
Chr4	3962171	T	T	12|12	T	8|8	T	9|9	A	9|9	T	6|6	T	5|5	A	14|14	A	11|11	A	7|7	A	4|4	A	5|5	A	10|10	T	7|7	A	10|10	T	11|11	T	13|14	A	9|9	A	8|8	T	10|10	T	6|6	A	4|4	T	11|11	A	9|9	A
Chr4	4236598	C	T	8|8	T	11|11	T	7|7	C	11|11	T	7|7	T	7|7	C	6|6	C	9|9	C	10|10	C	9|9	C	10|10	C	11|11	T	9|9	C	7|7	T	7|7	C	10|10	C	8|8	C	11|11	T	14|14	T	14|14	C	13|13	C	5|5	C	10|10	C
Chr4	4237065	G	T	11|11	T	10|10	T	12|12	G	9|9	T	11|11	T	10|10	G	11|11	G	10|10	G	10|10	G	12|12	G	11|11	G	12|12	T	7|7	G	11|11	T	10|10	G	15|15	G	10|10	G	13|13	T	11|11	T	22|22	G	15|15	G	12|12	G	6|6	G
Chr4	4544835	T	T	4|4	T	13|13	T	13|13	T	11|11	T	8|8	Y	3,11|14	T	10|10	T	15|15	T	8|8	T	17|17	T	13|13	T	10|10	T	13|13	T	4|4	C	11|11	T	8|8	T	10|10	T	13|13	T	16|16	T	13|13	T	13|13	T	9|9	T	7|7	T
Chr4	4545611	C	C	10|10	C	12|12	C	21|21	C	16|16	C	20|20	C	12|12	C	15|15	C	12|12	C	11|11	C	15|15	C	17|17	C	11|11	C	16|16	C	7|7	C	10|10	T	15|15	C	7|7	C	17|17	C	19|19	C	14|14	C	15|15	T	8|8	C	9|9	C
Chr4	5082162	A	A	15|15	A	18|18	A	21|21	A	15|15	A	16|16	A	25|25	A	9|9	A	14|14	A	14|14	A	17|17	A	15|15	A	12|12	A	12|12	A	18|18	A	14|14	G	18|18	A	12|12	A	15|15	A	13|13	A	15|15	A	13|13	G	18|18	A	12|12	A
Chr4	5083908	C	C	12|12	C	10|10	C	16|16	C	12|12	C	13|13	C	21|21	C	13|13	C	14|14	C	11|11	C	16|16	C	19|19	C	12|12	C	11|11	C	4|4	C	7|7	T	15|15	C	15|15	C	13|13	C	15|15	C	7|7	C	18|18	T	9|9	C	15|15	C
Chr4	5104370	G	G	7|7	G	8|8	G	11|11	G	12|12	G	10|10	G	8|8	G	10|10	G	15|15	G	5|5	G	12|12	G	9|9	G	12|12	G	12|12	G	11|11	G	12|12	A	13|13	G	6|6	G	17|17	G	14|14	G	12|12	G	22|22	A	15|15	G	15|15	G
Chr4	5104733	C	C	11|11	C	8|8	C	17|17	C	11|11	C	23|23	C	8|8	C	10|10	C	10|10	C	9|9	C	9|9	C	12|12	C	11|11	C	16|16	C	5|5	C	12|12	A	17|17	C	14|14	C	13|13	C	11|11	C	13|13	C	17|17	A	7|7	C	8|8	C
Chr4	5627574	A	A	8|8	A	12|12	A	11|11	A	13|13	A	14|14	A	11|11	A	9|9	A	8|8	A	12|12	A	11|11	A	7|7	A	14|14	A	11|11	A	10|10	A	7|7	C	13|13	A	13|13	A	5|5	A	12|12	A	6|6	A	12|12	C	15|15	A	6|6	A
Chr4	5627948	A	A	12|12	A	8|8	A	17|17	A	9|9	A	10|10	A	16|16	A	8|8	A	13|13	A	13|13	A	15|15	A	10|10	A	8|8	A	15|15	A	5|5	A	9|9	G	12|12	A	10|10	A	13|13	A	12|12	A	13|13	A	15|15	G	15|15	A	7|7	A
Chr4	5972389	A	C	7|8	A	10|10	A	8|8	A	14|14	A	8|8	C	7|7	A	8|8	A	8|8	A	9|9	A	8|8	A	10|10	A	12|12	A	11|11	A	11|11	A	12|12	A	8|8	A	10|10	A	10|10	A	12|12	C	24|24	A	9|10	A	6|6	A	16|17	A
Chr4	5972527	A	C	9|9	A	18|18	A	11|11	A	10|10	A	8|8	C	12|12	A	10|10	A	6|6	A	7|7	A	15|15	A	13|13	A	12|12	A	8|8	A	12|12	A	16|16	A	17|17	A	11|11	A	16|16	A	21|21	C	10|10	A	15|15	A	11|11	A	11|11	A
Chr4	6024555	C	S	5,12|17	S	10,9|19	G	15|15	C	20|20	S	7,16|23	S	21,4|25	C	14|14	C	20|20	C	20|20	C	28|28	C	26|26	C	19|19	C	15|15	C	18|18	C	30|30	C	30|30	C	24|24	C	26|26	G	21|21	G	16|16	C	33|33	S	9,11|20	C	22|22	C
Chr4	6131075	G	G	6|6	G	5|6	G	10|10	A	8|8	A	4|4	G	6|6	A	6|6	A	8|8	A	7|7	A	8|8	A	11|11	A	6|6	A	7|7	A	5|5	A	3|3	A	10|10	A	5|5	A	3|3	G	14|14	G	8|9	A	8|8	A	11|11	A	7|7	A
Chr4	6307641	A	G	3|3	G	4|4	A	5|5	A	9|9	G	3|3	R	2,3|5	A	4|4	A	5|5	A	4|4	A	6|6	A	7|7	A	5|5	A	4|4	A	3|3	A	9|9	A	7|7	A	8|8	A	10|10	A	5|5	G	5|5	A	5|5	G	11|11	A	6|6	A
Chr4	6489267	A	G	8|8	A	13|13	A	15|15	G	6|6	A	10|10	G	10|10	G	5|5	G	6|6	G	12|12	G	11|11	G	9|9	G	7|7	G	6|6	G	9|9	G	14|14	G	8|8	G	11|11	G	9|9	A	9|9	G	9|9	G	5|5	A	11|11	G	13|13	G
Chr4	6609846	C	C	8|8	Y	4,6|10	C	21|21	T	9|9	T	8|8	C	14|14	T	6|6	T	3|3	T	3|3	T	7|7	T	10|10	T	7|7	T	9|9	T	15|15	T	13|13	T	4|4	T	8|8	T	6|6	C	14|14	C	8|8	T	5|5	T	10|10	T	10|10	T
Chr4	6683346	G	G	11|11	K	6,6|12	G	13|13	T	6|6	T	9|9	G	14|14	T	9|9	T	13|13	T	14|14	T	5|5	T	9|9	T	12|12	T	8|8	T	7|7	T	14|14	T	8|8	T	10|10	T	10|10	G	15|15	G	8|8	T	10|10	T	8|8	T	11|11	K
Chr4	6931290	A	C	9|9	M	3,5|8	C	7|7	A	13|13	A	7|7	C	7|7	A	7|7	A	13|13	A	6|6	A	14|14	A	5|5	A	12|12	A	9|9	A	7|7	A	6|6	A	4|4	A	9|9	A	8|8	C	3|3	C	8|8	A	13|13	A	10|10	A	12|12	A
Chr4	6931411	A	G	7|7	R	4,3|7	G	4|4	A	13|13	A	12|12	G	8|8	A	7|7	A	14|14	A	7|7	A	20|20	A	13|13	A	7|7	A	11|11	A	10|10	A	14|14	A	14|14	A	8|8	A	14|14	G	7|7	G	11|11	A	8|8	A	13|13	A	12|12	A
Chr4	7306879	A	G	12|12	A	13|13	A	10|10	G	11|11	A	14|14	A	5|6	G	10|10	G	9|9	G	7|7	G	11|11	G	12|12	G	12|12	G	10|10	G	13|13	G	15|15	G	20|20	G	12|12	G	6|6	A	13|13	A	17|17	G	8|8	A	11|11	G	13|13	G
Chr4	7348741	G	A	4|5	G	4|4	G	10|10	N	0|5	G	5|5	G	10|11	R	3,2|5	R	3,4|7	R	4,3|7	R	3,2|5	R	4,4|8	R	2,3|5	R	2,4|6	R	2,1|3	R	4,3|7	G	3|3	R	3,5|8	R	2,1|3	G	8|8	G	6|6	R	3,4|7	G	7|7	R	3,3|6	G
Chr4	7641791	A	A	4|5	R	4,8|12	R	6,9|15	R	3,13|16	R	5,6|11	R	3,8|11	R	5,7|12	R	1,7|8	R	2,11|13	R	4,11|15	R	4,13|17	R	3,12|15	R	5,4|9	R	5,7|12	R	4,11|15	R	3,10|13	R	6,4|10	R	5,10|15	R	4,11|15	R	2,9|11	G	12|13	R	4,11|15	R	4,12|16	R
Chr4	7716207	G	R	8,3|11	R	8,4|12	R	9,6|15	R	3,7|10	R	7,5|12	A	10|12	R	2,6|8	R	8,7|15	R	9,4|13	R	7,4|11	R	6,3|9	R	6,2|8	R	3,5|8	R	6,6|12	R	8,7|15	R	6,8|14	R	9,7|16	R	9,6|15	G	9|11	R	4,6|10	R	8,6|14	R	8,7|15	R	6,8|14	R
Chr4	7805780	G	G	10|10	K	3,3|6	K	3,2|5	G	6|6	G	5|6	G	13|14	K	7,2|9	G	7|9	K	10,6|16	T	3|4	K	4,4|8	K	6,3|9	G	3|4	G	5|6	K	6,3|9	G	4|5	K	4,2|6	K	5,3|8	K	4,4|8	G	6|6	G	7|8	K	3,3|6	G	7|8	K
Chr4	8074438	C	C	10|10	C	3|4	T	6|6	C	4|4	C	3|3	Y	2,13|15	C	7|7	C	6|6	C	7|7	C	15|15	C	7|7	C	9|9	C	7|7	C	8|8	C	9|9	C	12|12	C	6|6	C	12|12	T	12|12	T	13|13	C	12|12	C	8|8	C	12|12	C
Chr4	8115648	C	C	9|9	T	8|8	T	11|11	C	7|7	T	6|6	Y	2,10|12	C	9|9	C	7|7	C	13|13	C	12|12	C	12|12	C	14|14	C	9|9	C	8|8	C	10|10	C	16|16	C	10|10	C	8|8	T	14|14	T	11|11	C	18|18	T	10|10	C	9|9	C
Chr4	8385759	G	A	8|8	A	11|11	A	9|9	A	4|4	G	11|11	A	14|14	G	8|8	G	9|9	G	11|11	G	14|14	G	9|9	G	13|13	G	12|12	G	6|6	G	16|16	G	11|11	G	8|8	G	8|8	A	10|10	A	11|11	G	13|13	A	12|12	G	8|8	G
Chr4	8401803	T	T	9|9	T	4|4	T	10|10	T	5|5	T	10|10	T	13|13	C	13|13	C	7|7	C	6|6	C	11|11	C	5|5	C	11|11	C	11|11	C	6|6	C	12|12	C	7|7	C	10|10	C	7|7	T	15|15	T	9|9	C	10|10	T	14|14	C	9|9	C
Chr4	8541620	C	C	12|12	C	13|13	C	9|9	C	14|14	C	14|14	C	10|10	A	14|14	A	13|13	A	9|9	A	11|11	A	12|12	A	11|11	A	6|6	A	18|18	A	18|18	A	10|10	A	13|13	A	8|8	C	13|13	C	13|13	A	16|16	C	8|8	A	3|3	A
Chr4	8721803	G	G	7|7	G	8|8	G	12|12	G	5|5	G	8|8	G	10|10	A	8|8	R	9,3|12	A	7|8	A	8|9	A	3|4	R	5,2|7	A	5|6	A	8|8	A	11|11	A	11|11	A	4|4	A	8|8	G	10|10	G	7|7	A	9|9	G	8|8	R	9,2|11	A
Chr4	8923655	A	A	18|18	A	14|14	A	13|13	A	18|18	A	10|10	A	7|7	G	11|11	G	10|10	G	9|9	G	13|13	G	15|15	G	20|20	G	9|9	G	16|16	G	12|12	G	19|19	G	8|8	G	21|21	A	18|18	A	20|20	G	17|17	A	20|20	G	11|11	G
Chr4	9025091	A	A	14|14	A	11|11	A	12|12	A	10|10	A	15|15	A	12|12	G	4|4	G	8|8	G	5|5	G	15|15	G	8|8	G	19|19	G	6|6	G	9|9	G	12|12	G	12|12	G	4|4	G	7|7	A	11|11	A	15|15	G	13|13	A	17|17	G	12|12	G
Chr4	9070001	C	C	4|4	C	7|7	C	7|7	C	10|10	C	4|4	C	8|8	Y	1,5|6	T	5|5	T	7|7	T	11|11	T	5|5	T	7|7	Y	1,5|6	T	5|5	T	6|6	T	9|9	T	11|11	T	9|9	C	9|9	C	10|10	T	12|12	C	8|8	T	5|5	T
Chr4	9576173	T	Y	4,1|5	T	3|4	T	5|6	T	3|4	Y	2,3|5	Y	3,4|7	C	4|4	T	1|3	Y	2,4|6	T	7|8	Y	2,5|7	C	3|4	Y	2,4|6	T	5|5	Y	3,6|9	T	9|11	T	8|10	Y	3,8|11	Y	2,6|8	T	2|3	Y	6,6|12	Y	3,9|12	Y	3,9|12	Y
Chr4	9720116	A	A	4|4	A	10|10	A	13|13	A	7|7	A	10|10	A	9|9	C	12|12	C	5|5	C	8|8	C	12|12	C	10|10	C	13|13	C	14|14	C	13|13	C	9|9	C	16|16	C	9|9	C	22|22	A	10|10	A	14|14	C	13|13	A	11|11	C	16|16	C
Chr4	9777977	T	T	9|9	T	9|9	T	11|11	T	5|5	T	13|13	T	10|10	C	3|3	C	12|12	C	5|5	C	9|9	C	10|10	C	10|10	C	12|12	C	11|11	C	11|11	C	12|12	C	12|12	C	15|15	T	7|7	T	9|9	C	11|11	T	14|14	C	8|8	C
Chr4	9807020	C	C	6|6	C	7|7	C	7|7	C	10|10	C	12|12	C	4|4	T	10|10	T	11|11	T	10|10	T	16|16	T	6|6	T	10|10	T	7|7	T	8|8	T	8|8	T	9|9	T	7|7	T	6|6	C	8|8	C	9|9	T	3|3	C	8|8	T	17|17	T
Chr4	9807385	A	A	3|3	A	4|4	A	8|8	A	11|11	A	6|6	A	3|3	G	3|3	G	6|6	G	5|5	G	10|10	G	8|8	G	5|5	G	5|5	G	9|9	G	10|10	G	4|4	G	5|5	G	9|9	A	10|10	A	9|9	G	5|5	A	7|7	G	8|8	G
Chr4	9900229	C	C	10|10	C	11|11	C	23|23	C	10|11	C	12|12	C	10|10	T	9|9	T	16|16	T	9|9	T	14|14	T	13|13	T	23|23	T	12|12	T	15|15	T	12|12	T	7|7	T	12|12	T	15|15	C	13|13	C	18|18	T	20|20	C	15|15	T	16|16	T
Chr4	10206135	A	A	12|12	A	9|9	A	15|15	A	8|8	A	10|10	A	10|10	C	13|13	C	8|8	C	9|9	C	7|7	C	8|8	C	13|13	C	11|11	C	6|6	C	9|9	C	13|13	C	4|4	C	12|12	A	16|16	A	16|16	C	11|11	A	12|12	C	13|13	C
Chr4	10209760	T	T	13|13	T	6|6	T	13|13	T	8|8	T	12|12	T	8|8	C	11|11	C	6|6	C	9|9	C	16|16	C	8|8	C	11|11	C	4|4	C	3|3	C	12|12	Y	7,1|8	C	9|9	C	10|10	T	12|12	T	10|10	C	11|11	T	8|8	C	14|14	C
Chr4	10653554	C	C	14|14	C	10|10	C	12|12	C	12|12	C	13|13	C	14|14	T	8|8	T	10|10	T	12|12	T	5|5	T	12|12	T	9|9	T	13|13	T	8|8	T	11|11	T	13|13	T	8|8	T	14|14	C	11|11	C	10|10	T	9|9	C	12|12	T	5|5	T
Chr4	10653796	G	G	6|6	G	11|11	G	13|13	G	4|4	G	11|11	G	9|9	T	14|14	T	16|16	T	5|5	T	15|15	T	6|6	T	9|9	T	7|7	T	8|8	T	20|20	T	11|11	T	12|12	T	12|12	G	8|8	G	15|15	T	9|9	G	7|7	T	10|10	T
Chr4	10826029	G	G	11|11	G	14|14	G	13|13	G	10|10	G	5|5	G	12|12	A	4|4	A	10|10	A	5|5	A	11|11	A	13|13	A	7|7	A	9|9	A	13|13	A	17|17	A	12|12	A	8|8	A	12|12	G	12|12	G	19|19	A	9|9	G	12|12	A	15|15	A
Chr4	10838374	A	A	14|14	A	14|14	A	11|11	A	13|13	A	15|15	A	12|12	G	5|5	G	14|14	G	14|14	G	8|8	G	15|15	G	11|11	G	6|6	G	14|14	G	8|8	G	12|12	G	8|8	G	11|11	A	8|8	A	17|17	G	10|10	A	15|15	G	10|10	G
Chr4	11338878	C	C	4|4	C	9|9	C	6|6	C	5|5	C	11|11	C	12|12	A	4|4	A	7|7	A	5|5	A	5|5	A	6|6	A	2|2	A	8|8	A	5|5	A	4|4	A	7|7	A	4|4	A	6|6	C	9|9	C	10|10	A	8|8	C	6|6	A	8|8	A
Chr4	11415718	T	T	4|4	T	4|4	T	8|8	T	8|8	T	11|11	T	9|9	C	4|4	C	6|6	C	4|4	C	4|4	C	10|10	C	3|3	C	5|5	C	3|3	C	4|4	C	8|8	C	5|5	C	3|3	T	5|5	T	7|7	C	9|9	T	6|6	C	4|4	C
Chr4	11456615	T	T	11|11	T	9|9	T	11|11	T	15|15	T	22|22	T	16|16	C	10|10	C	9|9	C	5|5	C	9|9	C	10|10	C	5|5	C	4|4	C	13|13	C	14|14	C	8|8	C	12|12	C	5|5	T	17|17	T	15|15	C	13|13	T	13|13	C	15|15	C
Chr4	11745547	C	C	9|9	C	6|6	C	5|5	C	12|12	C	9|9	C	6|6	A	5|5	A	5|5	A	4|4	A	11|11	A	7|7	A	4|4	A	7|7	A	3|3	A	7|7	A	9|9	A	6|6	A	10|10	C	12|12	C	14|14	A	7|7	C	13|13	A	8|8	A
Chr4	11746109	C	C	7|7	C	8|8	C	19|19	C	9|9	C	7|7	C	7|7	T	8|8	T	8|8	T	9|9	T	8|8	T	8|8	T	6|6	T	6|6	T	5|5	T	7|7	T	3|3	T	8|8	T	10|10	C	10|10	C	12|12	T	6|6	C	11|11	T	13|13	T
Chr4	12143617	T	T	14|14	C	11|11	C	10|10	T	12|12	C	12|12	Y	8,3|11	T	8|8	T	10|10	T	10|10	T	9|9	T	13|13	T	11|11	T	5|5	T	10|10	T	14|14	T	10|10	T	14|14	T	17|17	C	13|13	C	17|17	T	14|14	C	13|13	T	11|11	T
Chr4	12179156	G	A	14|14	G	9|9	G	14|15	A	12|12	G	12|12	G	13|13	A	8|8	A	18|18	A	12|12	A	15|15	A	18|18	A	16|16	A	11|11	A	14|14	A	18|18	A	13|13	A	18|18	A	12|12	G	10|10	G	13|13	A	27|27	G	12|12	A	18|18	A
Chr4	12301211	G	A	14|14	A	8|8	A	7|7	A	13|13	G	12|12	A	11|11	A	11|11	A	10|10	A	5|5	A	13|13	A	14|14	A	7|7	G	10|10	A	12|12	A	12|12	A	7|8	A	21|21	A	15|15	A	16|16	A	14|14	A	16|16	A	11|11	A	13|13	A
Chr4	12302213	T	C	9|9	C	13|13	C	13|13	C	14|14	T	14|14	C	13|13	C	12|12	C	9|9	C	15|15	C	12|12	C	16|16	C	18|18	T	13|13	C	13|13	C	16|16	C	23|23	C	14|14	C	15|15	C	14|14	C	8|8	C	11|11	C	26|26	C	16|16	C
Chr4	12776264	T	C	16|16	T	12|12	T	14|14	C	13|13	T	8|8	T	9|9	C	9|9	C	11|11	C	9|9	C	9|9	C	9|9	C	8|8	C	13|13	C	8|8	C	13|13	C	12|12	C	13|13	C	15|15	T	18|18	T	17|17	C	12|12	T	7|7	C	10|10	C
Chr4	12776477	G	A	9|9	G	14|14	G	16|16	A	12|12	G	6|6	G	10|10	A	5|5	A	7|7	A	6|6	A	10|10	A	8|8	A	7|7	A	5|5	A	8|8	A	15|15	A	10|10	A	10|10	A	11|11	G	9|9	G	8|8	A	9|9	G	5|5	A	6|6	A
Chr4	12937059	C	T	15|15	C	5|5	C	11|11	T	13|13	C	9|9	C	10|10	T	4|4	T	11|11	T	3|3	T	4|4	T	8|8	T	7|7	T	11|11	T	14|14	T	4|4	T	10|10	T	12|12	T	8|8	C	9|9	C	7|7	T	13|13	C	13|13	T	9|9	T
Chr4	12937512	C	T	8|8	C	7|7	C	9|9	T	12|12	C	13|13	C	15|15	T	9|9	T	13|13	T	9|9	T	9|9	T	12|12	T	12|12	T	10|10	T	9|9	T	14|14	T	7|7	T	12|12	T	9|9	C	10|10	C	12|12	T	17|17	C	21|21	T	15|15	T
Chr4	13290063	C	C	5|5	M	4,8|12	C	4|5	C	3|4	M	2,4|6	C	6|7	C	3|3	C	5|5	M	2,4|6	M	4,3|7	C	4|5	C	2|2	M	2,3|5	C	5|6	M	3,10|13	C	5|6	M	3,5|8	C	5|5	A	3|4	C	5|6	C	10|11	C	3|4	C	4|5	M
Chr4	13290088	T	T	3|3	Y	6,10|16	T	6|6	Y	3,3|6	T	7|8	T	7|7	T	4|4	T	4|4	T	4|5	Y	7,3|10	C	3|4	T	1|3	Y	3,2|5	Y	2,5|7	T	8|10	T	6|7	Y	2,4|6	Y	5,4|9	Y	3,3|6	T	9|11	Y	2,5|7	T	5|5	Y	2,6|8	T
Chr4	13634432	C	C	11|11	T	9|9	T	12|12	C	12|12	C	8|8	C	14|14	C	14|14	C	19|19	C	7|7	C	14|14	C	17|17	C	16|16	C	11|11	C	14|14	C	10|10	C	11|11	C	10|10	C	18|18	T	20|20	C	10|10	C	20|20	T	17|17	C	12|12	C
Chr4	13796317	C	G	6|6	G	7|7	G	11|11	G	9|9	C	10|10	C	8|8	C	5|5	C	13|13	C	12|12	C	10|10	C	9|9	C	8|8	C	6|6	C	11|11	C	12|12	C	12|12	C	8|8	C	6|6	G	10|10	C	9|9	C	11|11	G	7|7	C	9|9	C
Chr4	14098920	A	A	6|6	A	9|9	A	18|18	A	9|9	G	12|12	R	4,7|11	G	10|11	G	5|5	G	11|11	G	11|11	G	9|9	G	7|7	G	9|9	G	8|8	G	13|13	G	11|11	G	9|9	G	12|12	A	18|18	G	8|8	G	8|8	A	10|10	G	12|12	G
Chr4	14099855	C	C	7|7	C	10|10	C	9|9	C	11|11	T	5|5	Y	3,7|10	T	5|5	T	14|14	T	5|5	T	6|6	T	11|11	T	12|12	T	10|10	T	8|8	T	10|10	T	11|11	T	9|9	T	14|14	C	13|13	T	8|8	T	16|16	C	13|13	T	14|14	T
Chr4	14100023	C	C	7|7	C	11|11	C	8|8	C	7|7	C	7|7	C	7|7	T	11|11	T	9|9	T	5|5	T	7|7	T	13|13	T	7|7	T	5|5	T	7|7	T	14|14	T	7|7	T	6|6	T	7|7	C	11|11	C	4|4	T	12|12	C	16|16	T	13|13	T
Chr4	14225855	T	T	7|7	T	5|5	T	10|10	T	10|10	T	5|5	T	13|13	G	9|10	G	7|7	G	4|4	G	6|6	G	7|7	G	4|4	G	7|7	G	8|8	G	10|10	G	4|4	G	11|11	G	3|3	T	8|8	T	11|11	G	7|7	T	8|8	G	10|10	G
Chr4	14412963	G	R	3,4|7	R	2,7|9	R	3,4|7	R	3,5|8	R	3,5|8	R	2,4|6	G	7|8	R	5,5|10	R	4,2|6	R	2,2|4	A	4|5	R	5,6|11	G	6|7	R	4,3|7	R	3,2|5	R	4,6|10	N	0|3	G	3|3	R	3,4|7	A	7|7	R	3,5|8	R	6,6|12	G	8|8	R
Chr4	14550938	A	M	9,10|19	M	7,5|12	M	15,10|25	M	12,17|29	M	7,8|15	M	8,7|15	M	7,5|12	M	18,9|27	M	9,7|16	M	11,11|22	M	15,11|26	C	14|15	M	10,7|17	M	11,10|21	M	18,11|29	M	9,5|14	M	9,8|17	M	9,10|19	M	12,7|19	M	11,9|20	A	10|11	M	12,4|16	M	10,6|16	M
Chr4	14987285	T	C	11|11	Y	4,5|9	C	12|12	C	12|12	T	15|15	C	10|10	C	10|10	T	16|16	T	8|8	T	10|10	T	21|21	T	12|12	T	9|9	T	7|7	T	10|10	T	10|10	T	13|13	T	10|10	C	11|11	C	12|12	T	14|14	C	16|16	T	13|13	T
Chr4	14987998	A	C	10|10	M	9,5|14	C	14|14	C	15|15	A	11|11	C	18|18	C	13|13	A	11|11	A	9|9	A	10|10	A	12|12	A	11|11	A	9|9	A	9|9	A	15|15	A	6|6	A	9|9	A	14|14	C	15|15	C	14|14	A	9|9	C	15|15	A	16|16	A
Chr4	15125110	A	A	10|10	A	13|13	A	15|15	G	6|6	A	11|11	A	12|13	A	8|8	G	11|11	G	9|9	G	18|18	G	13|13	G	13|13	A	10|10	G	14|14	G	12|12	G	11|11	G	13|13	G	13|13	A	15|15	A	14|14	G	16|16	G	9|10	G	10|10	G
Chr4	15127240	A	T	9|9	T	7|7	T	16|16	A	12|12	T	5|5	T	18|18	T	12|12	A	16|16	A	12|12	A	8|8	A	22|22	A	6|6	T	8|8	A	15|15	A	9|9	A	7|7	A	17|17	A	10|10	T	11|11	T	16|16	A	14|14	A	13|13	A	12|12	A
Chr4	15312930	A	A	5|5	A	10|10	A	8|8	A	7|7	A	9|9	A	8|8	A	5|5	G	9|9	G	5|5	G	6|6	G	12|12	G	4|4	A	4|4	G	6|6	G	6|6	G	7|7	G	9|9	G	8|8	A	6|6	A	9|9	G	11|11	A	3|3	G	7|7	G
Chr4	15314578	A	A	11|11	A	18|18	A	10|10	A	13|13	A	9|9	A	12|12	A	7|7	G	8|8	G	12|12	G	9|9	G	10|10	G	10|10	A	5|5	G	9|9	G	8|8	G	13|14	G	8|8	G	9|9	A	17|17	A	12|12	G	13|13	A	12|13	G	19|19	G
Chr4	15621601	G	G	14|14	R	9,2|11	G	17|17	G	12|12	A	6|6	G	13|13	G	5|5	A	7|7	A	6|6	A	7|7	G	11|11	G	4|5	A	8|8	A	10|10	A	6|6	G	6|6	G	12|12	G	20|20	G	9|9	G	9|9	A	13|13	G	11|11	G	8|8	G
Chr4	15622106	A	A	10|10	R	3,12|15	A	13|13	A	11|11	G	10|10	A	8|8	A	15|15	G	5|5	G	5|5	G	6|6	A	8|8	A	11|11	G	8|8	G	16|16	G	12|12	A	19|19	A	10|10	A	7|7	A	16|16	A	15|15	G	16|16	A	10|10	A	9|9	A
Chr4	15956421	A	A	9|9	W	4,5|9	T	18|18	T	18|18	A	14|14	T	14|14	T	13|13	T	7|7	T	9|9	T	8|8	T	14|14	T	8|8	A	16|16	T	6|6	T	6|6	T	6|6	T	9|9	T	16|16	T	14|14	W	2,10|12	T	18|18	T	14|14	T	12|12	T
Chr4	15965499	G	G	11|11	G	6|7	T	15|15	T	11|11	G	10|10	T	14|14	T	9|9	T	5|5	T	15|15	T	14|14	T	13|13	T	15|15	G	9|9	T	14|14	T	11|11	T	13|13	T	17|17	T	12|12	T	16|16	T	11|11	T	11|11	T	15|15	T	12|12	T
Chr4	16288053	A	A	10|10	A	4|5	A	10|10	A	9|9	T	4|4	A	9|9	A	11|11	A	12|12	A	6|6	A	7|7	A	9|9	A	6|6	T	6|6	A	13|13	A	14|14	A	11|11	A	6|6	A	20|20	A	16|16	A	13|13	A	9|9	A	13|13	A	15|16	A
Chr4	16294914	T	A	3|4	T	4|5	W	3,4|7	W	2,7|9	T	2|3	W	3,9|12	T	2|3	W	3,7|10	W	2,4|6	T	7|8	W	7,2|9	W	4,7|11	W	2,3|5	W	2,6|8	W	6,6|12	W	8,10|18	W	3,6|9	A	3|4	W	2,5|7	W	3,6|9	A	3|3	W	4,7|11	W	4,3|7	W
Chr4	16511568	T	Y	2,4|7	Y	3,6|9	Y	2,5|7	Y	2,6|8	Y	5,5|10	Y	3,8|11	C	3|4	Y	6,7|13	Y	5,7|12	T	8|10	Y	5,3|8	Y	3,5|8	Y	7,5|12	Y	3,3|6	Y	5,3|8	Y	10,4|14	Y	3,4|7	Y	7,5|12	T	1|3	T	8|9	Y	4,7|11	Y	4,6|10	Y	8,3|11	Y
Chr4	16603722	A	R	5,6|13	R	3,5|8	R	1,5|8	A	3|5	R	4,3|8	R	3,12|15	R	1,7|9	R	1,5|6	R	2,3|5	R	3,7|10	R	1,5|8	R	3,9|12	G	3|5	R	4,7|11	R	4,6|10	R	4,7|12	R	1,5|7	R	2,5|7	R	1,6|7	R	4,7|11	R	4,10|14	R	3,7|10	R	1,8|10	R
Chr4	16874388	T	C	9|9	C	9|9	C	10|10	C	11|11	C	9|9	C	16|16	C	13|13	C	6|6	C	10|10	C	11|11	T	15|15	T	16|16	C	7|7	C	11|11	C	15|15	Y	6,3|9	T	9|9	C	10|10	C	6|6	C	10|10	C	15|15	C	11|11	T	7|7	T
Chr4	17090497	G	T	13|13	T	8|8	T	14|14	T	8|8	T	10|10	T	8|8	T	5|5	T	18|18	T	11|11	T	10|10	G	15|15	G	7|7	T	10|10	T	4|4	T	17|17	G	13|13	G	10|10	T	9|9	T	6|6	T	10|10	T	13|13	T	16|16	G	18|18	G
Chr4	17180222	G	A	12|13	R	4,10|14	A	10|11	A	12|14	R	11,3|14	R	9,6|15	R	4,4|8	R	6,6|12	R	4,3|7	A	8|10	G	17|17	G	15|15	A	12|14	R	11,5|16	R	5,3|8	G	18|18	G	17|17	A	10|11	R	12,4|16	R	9,4|13	R	10,8|18	R	13,3|16	G	14|14	G
Chr4	17337147	T	W	4,2|6	W	2,2|4	W	12,2|14	W	4,7|11	W	5,2|7	W	3,2|5	W	4,3|7	W	2,3|5	W	2,4|6	W	2,3|5	W	3,3|6	W	3,2|5	T	1|3	W	5,2|7	A	3|4	W	5,1|6	W	7,1|8	W	2,4|6	W	2,5|7	T	4|4	W	5,2|7	W	5,3|8	W	3,4|7	W
Chr4	17513379	G	K	3,2|5	K	5,4|9	T	4|4	K	5,3|8	T	3|4	K	5,2|7	K	3,4|7	G	2|3	K	3,2|5	G	1|3	K	3,2|5	K	8,4|12	K	2,2|4	G	4|4	G	5|5	K	7,3|10	G	2|3	K	4,2|6	K	3,3|6	G	4|5	K	6,4|10	G	4|4	G	2|3	K
Chr4	17534550	A	R	2,2|4	R	2,2|4	R	2,8|10	R	3,3|6	G	3|4	R	4,7|11	R	2,3|5	R	6,5|11	A	5|6	R	3,5|8	G	3|4	R	3,6|9	R	1,5|6	R	4,2|6	R	3,3|6	R	4,6|10	R	3,5|8	R	3,4|7	A	4|5	R	8,7|15	R	2,2|4	R	3,3|6	R	5,4|9	R
Chr4	17881210	A	N	0|10	R	6,3|9	A	8|9	R	5,2|7	R	4,4|8	R	4,2|6	R	3,2|5	A	6|7	A	3|4	A	7|8	R	4,2|6	R	3,7|10	G	3|4	A	5|5	R	2,7|9	R	3,3|6	R	5,3|8	A	4|5	A	4|5	R	7,5|12	R	8,8|16	A	9|11	R	7,4|11	R
Chr4	17910379	T	T	7|7	T	9|9	T	9|9	T	10|10	T	12|12	T	11|11	T	13|13	T	18|18	T	9|9	T	10|10	T	10|10	T	14|14	T	11|11	T	15|15	T	10|10	T	14|14	T	8|8	T	15|15	T	13|13	A	12|12	T	15|15	T	13|13	T	9|9	T
Chr4	18156783	G	G	9|9	G	8|8	G	16|16	G	11|11	G	15|15	G	11|11	G	11|11	G	10|10	G	8|8	G	13|13	G	14|14	G	10|10	G	14|14	G	11|11	G	6|6	G	10|10	G	9|9	G	7|7	G	15|15	A	17|17	G	19|19	G	9|9	G	16|16	G
Chr4	18232739	C	S	9,9|18	S	3,5|8	S	3,6|9	S	3,6|9	C	9|11	S	8,8|16	S	7,2|9	S	6,4|10	G	6|7	S	4,11|15	S	8,6|14	S	5,8|13	S	5,2|7	S	6,8|14	S	7,2|9	S	4,7|11	S	5,8|13	S	14,8|22	S	13,7|20	S	4,2|6	S	8,7|15	S	7,6|13	S	10,5|15	S
Chr4	18482408	T	A	7|7	W	12,11|23	A	11|11	A	10|10	T	6|6	A	8|8	A	12|12	A	9|9	A	16|16	A	18|18	A	9|9	A	4|5	A	20|20	A	6|6	A	14|14	A	18|18	A	11|11	A	13|13	A	16|16	A	15|15	A	14|14	A	10|10	A	13|13	A
Chr4	18509469	G	R	4,1|5	R	4,6|10	R	5,10|15	G	8|10	R	2,3|5	R	4,9|13	R	7,6|13	G	5|6	A	3|4	R	4,1|5	R	4,1|5	G	3|4	R	4,5|9	R	4,5|9	G	5|6	R	4,10|14	G	6|7	G	7|8	R	4,9|13	R	7,11|18	R	2,2|4	R	3,8|11	R	2,2|4	A
Chr4	18661854	T	A	6|6	A	7|7	A	3|3	A	12|12	A	7|7	A	6|6	W	6,2|8	A	5|5	W	7,1|8	A	9|9	A	6|6	A	7|7	A	7|7	A	9|9	A	11|11	W	8,1|9	A	9|10	W	4,2|6	A	10|10	A	9|10	A	10|11	T	2|3	A	3|3	A
Chr4	18889636	C	A	14|14	A	13|13	A	9|9	A	17|17	A	10|10	A	14|14	C	11|11	C	12|12	A	6|6	C	14|14	A	12|12	A	13|13	A	14|14	A	13|13	A	8|8	A	16|16	A	13|13	A	13|13	A	19|19	A	18|18	C	14|14	A	16|16	A	18|18	A
Chr4	19090047	A	G	13|13	A	12|12	A	10|10	G	19|19	A	7|7	G	11|12	A	6|6	A	20|20	G	14|14	A	14|14	G	16|16	G	13|13	G	9|9	G	18|18	G	11|11	G	10|10	G	9|9	G	12|12	G	6|6	G	8|8	A	11|11	G	13|13	G	14|14	G
Chr4	19105028	A	T	9|9	A	11|11	A	12|12	T	10|10	A	10|10	T	13|13	A	11|11	A	6|6	T	11|11	A	7|7	T	13|13	T	7|7	T	8|8	T	9|9	T	12|12	T	13|13	T	10|10	T	10|10	T	7|7	T	16|16	A	8|8	T	8|8	T	8|8	T
Chr4	19234704	C	M	5,1|6	C	4|5	M	5,2|7	M	11,2|13	C	7|7	M	8,1|9	C	7|7	C	8|9	M	2,2|4	C	5|5	M	4,1|5	A	8|8	M	7,1|8	M	7,2|9	M	6,1|7	M	8,1|9	M	8,2|10	M	9,4|13	A	9|9	M	9,2|11	C	10|10	C	1|3	M	6,3|9	M
Chr4	19234705	T	Y	7,1|8	N	0|6	Y	5,1|6	Y	11,2|13	T	7|8	Y	8,1|9	T	6|7	T	10|11	T	1|3	T	4|4	Y	4,1|5	C	8|8	C	7|8	Y	8,2|10	Y	7,1|8	C	9|10	Y	7,2|9	Y	10,4|14	C	9|9	Y	9,2|11	T	11|11	N	0|3	Y	7,2|10	Y
Chr4	19521528	A	G	9|9	R	7,3|10	A	18|18	G	16|16	G	8|8	G	19|19	A	11|11	A	10|10	G	12|12	A	13|13	G	14|14	G	14|14	G	12|12	A	20|20	G	18|18	G	10|10	G	17|17	G	9|9	A	25|25	G	13|13	A	25|25	G	17|17	G	11|11	G
Chr4	19521565	C	T	13|13	Y	6,5|11	C	19|19	T	10|10	T	11|11	T	13|13	C	14|14	C	11|11	T	9|9	C	18|18	T	12|12	T	11|12	T	16|16	C	16|16	T	15|15	T	10|10	T	17|17	T	14|14	C	22|22	T	13|13	C	25|25	T	22|22	T	13|13	T
Chr4	20003830	A	T	17|17	A	14|14	A	9|9	T	14|14	A	7|7	T	6|6	A	10|10	A	11|11	T	5|5	A	19|19	T	10|10	T	10|10	T	14|14	A	14|14	T	7|7	T	19|19	T	12|12	T	21|21	T	17|17	T	16|16	A	16|16	T	25|25	T	9|9	T
Chr4	20029118	G	G	8|8	T	15|15	T	18|18	G	15|15	T	11|11	G	9|9	T	11|11	T	9|9	G	10|10	T	9|9	G	8|8	G	17|17	G	9|9	T	12|12	G	7|7	G	15|15	G	12|12	G	15|15	G	15|15	G	7|7	T	16|16	G	16|16	G	13|13	G
Chr4	20111634	G	G	3|3	A	6|6	A	15|15	G	9|9	A	13|13	G	9|9	A	7|7	A	7|7	G	6|6	A	12|12	G	7|7	G	9|9	G	7|7	A	9|9	G	8|8	G	7|7	G	6|6	G	11|11	G	11|11	G	6|6	A	4|4	G	13|13	G	8|8	G
Chr4	20353101	A	A	8|8	R	6,4|10	G	9|9	A	8|8	A	6|6	A	10|10	A	12|12	A	4|4	G	19|19	A	5|5	G	12|12	G	9|9	A	11|11	A	8|8	G	12|12	G	15|15	G	15|15	A	6|6	G	9|9	A	8|8	A	10|10	A	18|18	G	9|9	G
Chr4	20593894	G	C	15|15	C	12|12	C	16|16	C	13|13	C	10|10	C	8|8	C	9|9	C	12|12	G	10|10	C	12|12	G	7|7	G	11|11	C	9|9	C	11|11	G	18|18	G	13|13	G	16|16	C	11|11	G	15|15	C	16|16	C	9|9	G	9|9	G	12|12	G
Chr4	20627525	G	G	4|4	G	11|11	G	7|7	G	10|10	G	5|5	G	13|13	G	9|9	G	5|5	C	8|8	G	5|5	C	6|6	C	6|6	G	5|5	G	11|11	C	7|7	C	4|4	C	15|15	G	5|5	C	13|13	G	7|7	G	5|5	C	14|14	C	8|8	C
Chr4	20739095	G	A	5|5	A	9|9	A	6|6	A	7|7	A	7|7	A	12|12	A	12|12	A	11|11	G	5|5	A	8|8	G	14|14	G	8|8	A	11|11	A	14|14	G	10|10	G	13|13	G	13|13	A	6|6	G	15|15	A	9|9	A	11|11	G	9|9	G	6|6	G
Chr4	20794013	C	C	9|9	C	13|13	C	13|13	C	11|11	C	15|15	C	15|15	C	11|11	C	9|9	T	10|10	C	17|17	T	4|4	T	16|16	C	10|10	C	12|12	T	12|12	T	12|12	T	16|17	C	20|20	T	11|11	C	16|16	C	17|17	T	20|20	T	10|10	T
Chr4	21000091	A	A	59|59	A	37|40	G	9|9	G	10|10	A	58|58	A	76|76	A	71|71	A	65|65	G	7|7	A	68|68	G	12|12	G	21|21	A	51|51	A	85|85	G	18|18	G	12|12	G	14|15	A	59|59	G	12|12	A	66|66	G	7|7	G	13|14	G	17|17	G
Chr4	21287252	C	T	16|16	Y	4,7|11	C	17|17	C	10|10	C	13|13	Y	2,10|12	T	16|16	T	9|9	T	11|11	T	13|13	C	10|10	C	15|15	T	12|12	T	14|14	T	5|5	C	10|10	C	8|8	T	10|10	C	12|12	T	13|13	T	13|13	C	10|10	C	14|14	C
Chr4	21508161	T	C	13|13	C	6|6	C	18|18	T	25|25	C	14|14	T	13|13	C	8|8	C	11|11	C	9|9	C	7|7	T	15|15	T	19|19	C	10|10	C	9|9	C	12|12	T	13|13	T	14|14	C	11|11	C	22|22	C	10|10	C	15|15	T	20|20	T	14|14	T
Chr4	21508214	C	T	10|10	T	5|5	C	25|25	C	23|23	T	10|10	C	8|8	T	4|4	T	4|4	Y	1,6|7	T	7|7	C	14|14	C	13|13	T	11|11	T	6|6	T	8|8	C	14|14	C	12|12	T	7|7	C	19|19	T	7|7	T	8|8	C	15|15	C	11|11	C
Chr4	21817893	G	A	24|24	R	7,4|11	G	14|14	G	15|15	A	9|9	A	7|7	A	9|9	A	7|7	A	11|11	A	11|11	A	8|8	A	13|13	A	6|6	A	16|16	A	8|8	G	13|13	G	8|8	A	8|8	G	16|16	A	17|17	A	10|10	A	12|12	G	13|13	G
Chr4	21828594	A	G	5|5	R	2,6|8	A	7|7	A	13|13	G	13|13	G	9|9	G	10|10	G	9|9	G	6|6	G	10|10	G	11|11	G	10|10	G	8|8	G	9|9	G	6|6	A	12|12	A	12|12	G	12|12	A	7|7	G	8|8	G	10|10	G	9|9	A	10|10	A
Chr4	21989013	A	G	12|12	R	5,8|13	A	16|16	A	10|10	G	6|6	G	7|7	G	9|9	G	9|9	G	9|9	G	12|12	A	14|14	A	12|12	G	8|8	G	15|15	G	15|15	A	8|8	A	14|14	G	9|9	A	10|10	G	7|7	G	13|13	G	14|14	G	9|9	A
Chr4	21989239	T	C	11|11	Y	7,6|13	T	11|11	T	13|13	C	15|15	C	12|12	C	5|5	C	11|11	C	12|12	C	8|8	T	8|8	T	12|12	Y	6,1|7	C	13|13	C	12|12	T	13|13	T	16|16	C	6|6	T	17|17	C	10|10	C	18|18	C	14|14	C	14|14	T
Chr4	22317507	A	A	13|13	A	7|7	A	11|11	A	11|11	A	14|14	A	14|14	A	16|16	A	10|10	G	9|9	A	14|14	A	10|10	A	18|18	A	14|14	A	9|9	G	12|12	A	15|15	G	20|20	A	12|12	A	25|25	A	12|12	G	13|13	G	14|14	G	11|11	G
Chr4	22324998	T	T	21|21	T	17|17	T	24|24	T	16|16	T	12|12	T	12|12	T	10|10	T	14|14	C	8|8	T	18|18	T	11|11	T	10|10	T	11|11	T	10|10	C	16|16	T	16|16	C	6|6	T	12|12	T	14|14	T	17|17	C	21|21	C	16|16	C	14|14	C
Chr4	22500652	C	C	10|10	C	26|26	C	14|14	C	10|10	C	9|9	C	11|11	C	14|14	C	13|13	C	15|15	C	21|21	C	14|14	C	19|19	C	11|11	C	14|14	A	10|10	C	29|29	A	13|13	C	8|8	C	25|25	C	18|18	A	14|14	A	11|11	A	9|9	A
Chr4	22500670	C	C	9|9	C	20|20	C	17|17	C	8|8	C	7|7	C	10|10	C	13|13	C	14|14	C	18|18	C	15|15	C	14|14	C	15|15	C	10|10	C	12|12	A	12|12	C	17|17	A	14|14	C	12|12	C	21|21	C	13|13	A	17|17	A	14|14	A	16|16	A
Chr4	22801631	G	G	12|12	G	14|14	G	11|11	G	10|10	G	13|13	G	21|21	G	7|7	G	8|8	G	16|16	G	13|13	G	13|13	G	10|10	G	10|10	G	11|11	G	13|13	G	13|13	G	9|9	T	16|16	G	16|16	G	13|13	G	9|9	G	15|15	G	19|19	G
Chr4	22926623	G	G	17|17	G	17|17	G	14|14	G	22|22	G	11|11	G	12|12	G	15|15	G	10|10	G	12|12	G	18|18	G	13|13	G	16|16	G	15|15	G	14|14	T	15|15	G	19|19	T	14|14	G	16|16	G	21|21	G	15|15	T	16|16	T	14|14	T	18|18	T
Chr4	23148386	G	G	17|17	G	19|19	G	16|16	G	21|21	G	6|6	G	12|12	G	10|10	G	17|17	T	11|11	G	14|14	G	13|13	G	18|19	G	24|24	G	17|17	T	12|12	G	12|12	T	15|15	G	20|21	G	11|11	G	16|16	T	12|12	T	15|15	G	20|20	T
Chr4	23162153	T	T	16|16	T	12|12	T	15|15	T	11|11	T	11|11	T	6|6	T	11|11	T	13|13	C	16|16	T	18|18	T	13|13	T	15|15	T	9|9	T	13|13	C	11|11	T	12|12	C	17|17	T	7|8	T	12|12	T	10|10	C	17|17	C	15|15	T	13|13	C
Chr4	23510548	C	C	11|11	C	11|11	C	12|12	C	7|7	C	10|10	C	8|8	A	5|5	A	7|7	C	6|6	A	16|16	C	3|3	C	3|3	C	6|6	A	13|13	C	10|10	C	12|12	C	16|16	C	11|11	C	9|9	C	10|10	C	13|13	C	9|9	C	16|16	C
Chr4	23656231	C	C	5|6	C	10|11	C	3|4	C	9|10	A	3|3	C	5|6	A	3|4	C	1|3	C	6|7	C	3|3	C	5|5	C	5|6	C	3|4	C	2|3	C	6|6	C	8|9	C	6|7	C	9|9	C	3|3	C	3|4	C	5|5	C	6|7	C	6|6	C
Chr4	23760617	G	G	8|8	G	13|13	G	10|10	G	14|14	G	9|9	G	10|10	A	11|11	A	14|14	G	9|9	A	17|17	G	16|16	G	18|18	G	10|10	A	8|8	G	15|15	G	13|13	G	12|12	G	14|14	G	17|17	G	22|22	G	13|13	G	14|14	G	13|13	G
Chr4	23820165	G	G	10|10	G	13|13	G	11|11	G	7|7	G	6|6	G	4|4	A	13|13	A	11|11	G	5|5	A	8|8	G	19|19	G	7|7	G	12|12	A	11|12	G	12|12	G	16|16	G	12|12	G	16|16	G	13|13	G	17|17	G	8|8	G	11|11	G	22|22	G
Chr4	24029824	T	T	18|18	T	18|18	T	12|12	T	15|15	T	15|15	T	15|15	T	6|6	T	11|11	T	8|8	T	12|12	T	12|12	T	11|11	C	9|10	T	16|16	T	13|13	T	10|10	T	14|14	T	13|13	T	14|14	T	13|13	T	7|7	T	14|14	T	14|14	T
Chr4	24162770	G	G	7|7	G	13|13	G	16|16	G	6|6	G	12|12	G	22|22	T	11|11	G	6|6	G	12|12	G	10|10	G	10|10	G	11|11	G	7|7	T	3|4	G	12|12	G	14|14	G	13|13	G	11|11	G	9|9	G	10|10	G	15|15	G	14|14	G	6|6	G
Chr4	24311499	A	A	5|5	A	8|8	A	10|10	A	5|5	A	3|3	A	9|9	A	5|5	A	8|8	A	4|4	A	8|8	A	10|10	G	3|4	A	8|8	A	8|8	A	5|5	A	8|8	A	5|5	A	7|7	A	12|12	A	8|9	A	12|12	A	6|6	A	5|5	A
Chr5	238182	T	T	14|14	T	13|13	T	13|13	T	8|8	T	11|11	T	7|7	T	10|10	A	8|8	T	7|7	T	7|7	T	9|9	T	12|12	T	11|11	T	10|10	T	13|13	T	11|11	T	10|10	T	5|5	T	21|21	T	11|11	A	8|8	T	7|7	T	6|6	T
Chr5	254260	C	C	6|6	C	10|10	C	9|9	Y	4,7|11	C	12|12	C	15|15	C	6|6	C	14|14	C	6|6	C	14|14	C	15|15	C	10|10	C	5|5	C	10|10	C	11|11	T	10|10	C	8|8	T	17|17	C	20|20	C	8|8	C	11|11	T	13|13	C	8|8	C
Chr5	436941	T	T	8|8	T	13|13	T	19|19	W	7,4|11	A	15|15	A	7|7	A	7|7	T	14|14	T	16|16	A	6|6	T	15|15	T	11|11	A	18|18	A	20|20	A	14|14	A	9|9	T	15|15	A	10|10	T	24|24	A	18|18	T	7|7	A	10|10	T	15|15	T
Chr5	442054	G	G	11|11	G	17|17	G	13|13	R	6,4|10	A	9|9	A	15|15	A	10|10	G	9|9	G	9|9	A	19|19	G	17|17	G	12|12	A	10|10	A	11|11	A	17|17	A	12|12	G	12|12	A	9|9	G	21|21	A	11|11	G	17|17	A	15|15	G	15|15	G
Chr5	618148	C	A	12|12	C	14|14	C	12|12	M	8,8|16	C	10|10	A	12|12	A	14|14	A	16|16	A	10|10	A	17|17	C	16|16	C	16|16	A	15|15	A	14|14	A	14|14	C	15|15	C	12|12	C	15|15	C	23|23	A	14|14	A	16|16	C	15|15	C	12|12	C
Chr5	618621	G	G	7|7	T	25|25	T	21|21	K	8,3|11	T	9|9	G	13|13	G	12|12	G	11|11	G	12|12	G	13|13	T	16|16	T	14|14	G	12|12	G	9|9	G	12|12	T	22|22	T	20|20	T	17|17	T	18|18	G	10|10	G	16|16	T	19|19	T	17|17	T
Chr5	996938	T	T	3|3	T	6|6	T	11|11	C	12|12	T	7|7	T	8|8	C	3|3	T	5|5	T	5|5	C	3|3	T	8|8	T	9|9	T	8|8	C	8|8	C	7|7	T	7|7	T	6|6	T	4|4	T	5|5	C	15|15	T	8|8	T	6|6	T	8|8	T
Chr5	1197015	C	T	12|12	T	11|11	T	13|13	C	20|20	T	15|15	T	7|7	C	16|16	T	14|14	T	11|11	C	15|15	T	11|11	T	15|15	T	10|10	C	13|13	C	12|12	T	20|20	T	16|16	T	13|13	T	15|15	T	17|17	C	9|9	T	19|19	T	19|19	T
Chr5	1327957	C	M	5,2|7	M	2,4|6	C	7|7	M	3,4|7	M	2,3|5	C	6|7	C	4|5	M	2,6|8	M	3,6|9	M	3,7|10	C	5|6	C	3|3	M	5,8|13	A	3|4	M	2,2|4	M	2,6|8	C	4|5	M	4,4|8	C	2|3	C	5|5	C	5|6	M	4,5|9	C	4|5	M
Chr5	1390108	A	W	4,3|7	A	6|6	A	7|7	A	9|11	W	3,2|5	A	3|3	W	8,4|12	W	3,2|5	W	2,2|4	A	3|4	A	4|5	A	3|4	T	3|4	A	5|5	A	10|10	A	9|10	A	6|7	W	3,3|6	W	8,3|11	W	7,4|11	W	4,4|8	W	5,5|10	A	6|6	A
Chr5	1654926	A	A	9|9	A	18|18	A	17|17	T	8|8	A	9|9	A	16|16	T	6|7	A	12|12	A	8|8	T	10|10	A	9|9	A	9|9	A	15|15	T	12|12	A	11|11	A	20|20	A	14|14	A	20|20	A	9|9	A	14|14	T	8|8	A	12|12	A	14|14	A
Chr5	1826562	A	A	8|8	M	8,3|11	A	11|11	A	13|13	C	11|11	A	14|14	A	9|9	A	7|7	A	9|9	A	11|11	A	10|10	A	10|10	A	9|9	A	8|8	A	11|11	C	12|12	A	13|13	C	14|14	A	16|16	A	13|13	A	8|8	C	7|7	A	9|9	A
Chr5	1864689	C	C	9|9	S	4,6|10	C	25|25	C	10|10	G	5|5	C	12|12	C	9|9	C	6|6	C	8|8	C	7|7	C	10|10	C	15|15	C	6|6	C	4|4	C	11|11	G	5|5	C	10|10	G	12|12	C	15|15	C	13|13	C	14|14	G	14|14	C	12|12	C
Chr5	2171279	G	G	13|13	G	16|16	G	14|14	G	24|24	G	12|12	G	14|14	G	13|13	G	13|13	G	12|12	G	10|10	G	10|10	G	16|16	G	16|16	G	9|9	G	15|15	A	16|16	G	18|18	A	22|22	G	19|19	G	10|10	G	18|18	A	13|13	G	17|17	G
Chr5	2320035	C	C	11|11	C	16|16	C	9|9	C	10|10	C	7|7	C	8|8	C	15|15	T	14|14	T	8|8	C	8|8	C	11|11	C	18|18	C	18|18	C	9|9	C	14|14	C	14|14	C	11|11	C	19|19	C	9|9	C	12|12	T	6|6	C	9|9	C	6|6	C
Chr5	2417290	C	C	8|8	C	9|9	C	13|13	C	12|12	C	10|10	C	14|14	C	3|3	T	13|13	T	7|7	C	11|11	C	10|10	C	6|6	C	9|9	C	11|11	C	11|11	C	14|14	C	10|10	C	15|15	C	20|20	C	11|11	T	11|11	C	17|17	C	15|15	C
Chr5	2417495	T	T	6|6	T	20|20	T	17|17	T	29|29	T	16|16	T	9|9	T	10|10	C	3|3	C	10|10	T	15|15	T	20|20	T	16|16	T	8|8	T	10|10	T	14|14	T	19|19	T	18|18	T	18|18	T	19|19	T	10|10	C	13|13	T	16|16	T	18|18	T
Chr5	2885613	G	G	11|11	G	19|19	G	17|17	G	17|17	G	15|15	A	15|15	G	8|8	G	12|12	G	14|14	G	14|14	G	14|14	G	13|13	G	11|11	G	12|12	G	16|16	G	21|21	G	12|12	G	14|14	G	23|23	G	10|10	G	16|16	G	11|11	G	12|12	G
Chr5	3292424	A	A	12|12	W	4,9|13	A	18|18	T	5|6	T	8|8	A	10|10	T	11|11	A	15|15	A	12|12	T	13|13	T	13|13	T	11|11	T	10|10	A	18|18	A	20|20	A	13|13	T	11|11	T	8|8	A	19|19	T	22|22	T	9|9	A	19|19	T	15|15	T
Chr5	3292679	C	C	9|9	Y	3,10|13	C	17|17	T	10|10	T	10|10	C	9|9	T	15|15	C	11|11	C	6|6	T	10|10	T	9|9	T	22|22	T	13|13	C	12|12	C	8|8	C	13|13	T	18|18	T	11|11	C	21|21	T	17|17	T	9|9	C	16|16	T	14|14	T
Chr5	3318004	C	C	7|7	Y	4,8|12	C	12|12	T	11|11	T	7|7	C	13|13	T	6|6	C	6|6	C	16|16	T	9|9	T	14|14	T	14|14	T	13|14	C	19|19	C	17|17	C	14|14	T	19|19	T	12|12	C	18|18	T	10|10	T	12|12	C	19|19	T	12|12	T
Chr5	3463820	G	G	13|13	R	8,3|11	G	6|6	A	13|13	A	9|9	G	8|8	A	9|9	A	9|9	G	13|13	A	13|13	A	14|14	A	15|15	A	12|12	G	16|16	G	5|5	G	7|7	A	15|15	A	14|14	G	14|14	A	11|11	A	12|12	G	20|20	A	13|13	A
Chr5	3636424	C	C	15|15	Y	4,6|10	C	7|7	C	16|16	T	10|10	C	10|10	T	15|15	T	9|9	C	14|14	T	13|13	T	24|24	T	18|18	T	12|12	C	9|9	C	19|19	C	16|16	C	10|10	C	23|23	C	15|15	T	14|14	T	16|16	C	15|16	C	16|16	C
Chr5	3833094	G	G	7|7	C	5|5	G	11|11	G	13|13	C	4|4	G	13|13	C	9|9	C	11|11	G	7|7	C	13|13	C	10|10	C	10|10	C	13|13	G	11|11	G	5|5	G	12|12	G	13|13	G	14|14	G	8|8	C	9|9	C	10|10	G	16|16	G	10|10	G
Chr5	3931047	G	G	8|8	G	14|14	G	5|5	G	7|7	G	12|12	G	16|16	A	12|12	A	10|10	G	5|5	A	5|5	A	13|13	A	14|14	G	10|10	G	6|6	G	9|9	G	17|17	G	9|9	G	7|7	G	13|13	G	5|5	A	9|9	G	12|12	G	7|7	G
Chr5	3934377	A	A	8|8	A	9|9	A	10|10	A	4|4	A	9|9	A	5|5	G	11|11	G	4|4	A	6|6	G	3|3	G	5|5	G	8|8	A	5|5	A	7|7	A	9|9	A	14|14	A	5|5	A	9|9	A	8|8	A	10|10	G	7|7	A	9|9	A	9|9	A
Chr5	4257678	G	G	8|8	R	4,6|10	A	5|5	G	14|14	G	12|12	G	12|12	A	5|5	A	9|9	G	15|15	A	10|10	A	17|17	A	9|9	G	15|15	G	13|13	G	17|17	G	13|13	G	18|18	G	14|14	A	16|16	G	16|16	A	10|10	G	12|12	G	15|15	G
Chr5	4355640	C	C	13|13	C	13|13	C	9|9	C	13|13	C	7|7	C	13|13	T	4|4	T	4|4	C	13|13	T	9|9	T	6|6	T	10|10	C	9|9	C	9|9	C	11|12	C	11|11	T	12|12	C	8|8	C	17|17	C	14|14	T	12|12	C	12|12	C	14|14	T
Chr5	4560034	T	T	10|10	T	14|14	T	11|11	T	15|15	T	13|13	T	9|9	A	9|9	A	6|6	T	11|11	A	7|7	A	8|8	A	10|10	T	12|12	T	16|16	T	16|16	T	15|15	A	12|12	T	7|7	T	14|14	T	15|15	T	16|16	T	10|10	T	12|12	A
Chr5	5145287	C	T	14|14	T	17|17	T	13|13	T	6|6	T	9|9	T	9|9	T	7|7	T	13|13	T	17|17	T	8|8	T	12|12	T	9|9	T	15|15	T	6|6	T	15|15	T	14|14	T	7|7	C	11|11	T	11|11	T	9|9	T	17|17	C	9|9	T	20|20	T
Chr5	5381750	C	C	3|4	Y	8,3|11	C	14|17	C	10|11	Y	4,2|6	C	7|7	C	5|5	C	3|3	C	7|8	C	11|11	C	11|11	C	12|12	C	12|13	C	9|10	C	7|8	C	13|14	C	13|13	Y	4,3|7	C	12|13	C	14|16	Y	13,4|17	C	17|17	T	5|6	C
Chr5	5661588	G	G	16|16	G	13|15	A	11|11	G	9|9	G	18|18	G	16|16	G	9|9	A	6|6	A	8|8	A	10|10	A	13|13	A	13|13	G	11|11	G	7|7	G	18|18	G	21|21	A	5|5	A	10|10	A	16|16	G	16|16	G	15|15	A	18|18	A	10|10	A
Chr5	5668588	T	T	10|10	T	16|20	C	9|9	T	12|12	T	10|10	T	12|12	T	12|12	C	9|9	C	12|12	C	19|19	C	14|14	C	9|9	T	10|10	T	14|14	T	11|11	T	17|17	C	11|11	C	14|14	C	15|15	T	14|14	T	19|19	C	14|14	C	20|21	C
Chr5	5704905	C	C	11|11	C	16|17	T	11|11	C	10|10	C	10|10	C	15|15	C	14|14	T	11|11	T	12|12	T	9|9	T	15|15	T	13|13	C	13|13	C	12|12	C	13|13	C	16|16	T	12|12	T	14|14	T	18|18	C	16|17	C	13|13	T	22|22	T	7|7	T
Chr5	5841609	A	A	9|9	A	11|12	T	11|11	A	9|9	A	10|10	A	17|18	A	9|9	T	11|12	T	11|12	T	14|14	T	19|19	T	12|12	A	6|7	A	8|8	A	15|15	A	13|13	T	13|13	T	11|11	T	15|15	A	12|12	A	20|20	T	11|12	T	15|15	T
Chr5	6022163	T	T	10|10	Y	5,8|13	T	19|19	C	17|17	C	5|5	C	9|9	C	11|11	T	12|12	T	6|6	T	11|11	C	14|14	C	16|16	C	10|10	C	11|11	C	10|10	C	16|16	C	22|22	T	12|12	T	10|10	C	17|17	T	22|22	T	22|22	C	17|17	C
Chr5	6037497	A	A	12|12	A	14|14	A	14|14	A	15|15	A	10|10	A	10|10	A	13|13	A	11|11	A	7|7	A	15|15	A	12|12	A	13|13	A	11|11	A	8|8	A	12|12	A	14|14	A	12|12	G	11|11	A	17|17	A	16|16	A	14|14	G	11|11	A	16|16	A
Chr5	6525480	C	T	9|9	C	6|7	T	13|13	C	6|6	C	9|9	C	13|13	C	8|8	T	5|5	T	4|4	T	7|7	T	11|11	T	13|13	C	11|11	C	10|10	C	13|13	C	8|8	T	10|10	T	14|14	T	12|12	C	5|5	T	5|5	T	12|12	T	6|6	T
Chr5	6537918	A	G	14|14	R	7,6|13	G	14|14	A	8|8	A	12|12	A	10|10	A	14|14	G	10|10	G	8|8	R	1,2|3	G	15|15	G	14|14	A	11|11	A	11|11	A	11|11	A	9|9	G	16|16	G	7|7	G	10|10	A	15|15	G	14|14	G	10|10	G	10|10	G
Chr5	6606337	A	C	8|8	M	8,5|13	C	6|6	A	7|7	A	8|8	A	17|17	A	4|4	C	11|11	C	7|7	C	13|13	C	6|6	C	7|7	A	4|4	A	9|9	A	12|12	A	16|16	C	15|16	C	17|17	C	15|15	A	9|9	C	15|15	C	10|10	C	15|15	C
Chr5	6866110	A	R	5,5|10	R	3,3|6	R	3,7|10	G	3|4	R	7,4|11	R	10,4|14	R	2,2|4	A	9|11	R	2,6|8	R	4,5|9	R	6,3|9	R	5,6|11	A	8|10	A	8|8	R	6,4|10	A	11|12	R	7,3|10	R	11,5|16	R	8,3|11	R	6,7|13	R	8,10|18	R	5,6|11	R	6,2|8	R
Chr5	7164353	C	C	7|7	M	3,11|14	A	22|22	C	13|13	C	11|11	C	11|11	C	8|8	C	11|11	C	15|15	C	10|10	A	18|18	A	13|13	C	7|7	C	11|11	C	12|12	C	12|12	A	14|14	A	13|13	A	14|14	C	14|14	C	18|18	A	14|14	A	19|19	A
Chr5	7190111	T	T	13|13	K	2,6|8	G	6|6	G	10|10	T	12|12	G	12|12	G	11|11	T	9|9	T	10|10	T	11|11	T	12|12	T	15|15	T	7|7	G	11|11	G	16|16	G	10|10	T	18|18	T	11|11	G	5|5	T	10|10	T	6|6	T	13|13	T	11|11	T
Chr5	7247957	A	G	6|6	R	4,5|9	A	6|6	A	4|4	G	4|4	A	5|5	A	5|5	G	6|6	G	8|8	G	9|9	G	12|12	G	9|9	G	7|7	A	3|3	A	7|7	A	7|7	G	6|6	G	9|9	A	6|6	G	11|11	R	5,7|12	G	12|12	G	4|4	G
Chr5	7248345	T	A	13|13	W	6,1|7	T	17|17	T	12|12	A	8|8	T	17|17	T	11|11	A	11|11	A	6|6	A	21|21	A	7|7	A	14|14	A	19|19	T	11|11	T	10|10	T	12|12	A	12|12	A	15|15	T	16|16	A	20|20	W	10,6|16	A	12|12	A	12|12	A
Chr5	7650980	C	T	9|9	Y	4,11|15	C	16|16	T	17|17	T	11|11	C	14|14	C	17|17	T	11|11	T	4|4	T	8|8	T	14|14	T	6|6	T	5|5	C	10|10	T	10|10	C	10|10	T	14|14	T	4|4	C	6|6	C	9|9	T	12|12	T	13|13	T	6|6	T
Chr5	7651991	G	A	7|7	R	5,2|7	G	13|13	A	7|7	A	17|17	G	8|8	G	5|5	A	11|11	A	12|12	A	9|9	A	5|5	A	8|8	A	8|8	G	14|14	A	9|9	G	15|15	A	6|6	A	4|4	G	9|9	G	8|8	A	9|9	A	6|6	A	5|5	A
Chr5	7809147	C	Y	7,5|12	Y	4,3|7	Y	6,4|10	C	5|6	Y	1,2|3	Y	6,3|9	Y	4,2|6	Y	5,6|12	C	2|3	C	2|3	N	0|6	T	3|4	Y	3,4|7	T	6|7	C	3|3	Y	6,2|8	Y	5,4|9	Y	4,3|7	Y	6,3|9	Y	6,2|8	C	1|3	C	3|4	Y	3,2|5	Y
Chr5	7809156	C	M	7,5|12	M	5,1|6	M	4,5|9	M	2,3|5	M	3,2|5	M	5,4|9	M	2,3|5	M	5,5|10	C	2|3	C	3|4	M	4,1|5	A	5|5	C	2|3	A	5|5	C	2|3	M	2,2|4	M	6,3|9	C	4|5	M	3,4|7	M	4,4|8	A	4|4	M	2,2|4	M	2,2|4	M
Chr5	8314623	A	A	17|17	R	7,5|12	A	13|13	G	16|16	G	14|14	G	21|21	G	11|11	G	10|10	G	15|15	G	7|7	A	14|14	A	8|8	G	14|14	G	8|8	G	16|16	G	11|11	A	11|11	G	16|16	A	11|11	G	16|16	G	10|10	G	13|13	A	10|10	A
Chr5	8315851	C	C	7|7	Y	4,14|18	C	21|21	T	12|12	T	8|8	T	14|14	T	9|9	T	5|5	T	8|8	T	16|16	C	11|11	C	12|12	T	7|7	T	12|12	T	15|15	T	17|17	C	15|15	T	12|12	C	20|20	T	13|13	T	18|18	T	17|17	C	11|11	C
Chr5	8405618	C	C	14|14	C	15|15	C	15|15	C	19|19	C	10|10	G	14|14	C	21|21	G	11|11	G	14|14	G	8|8	C	13|13	C	8|8	G	11|11	C	12|12	G	9|9	C	13|14	C	12|12	C	12|12	C	13|13	G	8|8	G	16|16	C	16|16	C	17|17	C
Chr5	8668813	G	G	14|14	S	7,6|13	G	14|14	G	12|12	C	11|12	G	14|14	G	13|13	C	11|11	C	12|12	C	13|13	C	15|15	C	17|17	C	16|16	G	11|11	C	15|15	G	15|15	C	19|19	G	25|25	G	14|14	G	7|7	C	15|15	G	17|17	C	14|14	C
Chr5	8700205	T	T	12|12	T	15|15	T	12|12	T	17|17	T	17|17	T	16|16	T	14|14	T	10|10	T	10|10	T	18|18	T	12|12	T	14|14	T	13|13	T	10|10	T	15|15	T	17|17	T	14|14	T	14|14	T	13|13	C	20|20	T	12|12	T	16|16	T	24|24	T
Chr5	8908630	C	T	13|13	C	14|14	C	11|11	C	18|18	C	11|11	C	7|7	T	17|17	C	4|4	C	5|5	C	9|9	C	11|11	C	13|13	C	10|10	T	10|10	C	9|9	C	18|18	C	11|11	C	21|21	C	11|11	C	10|10	C	13|13	C	11|11	C	14|14	C
Chr5	9265900	G	G	10|10	G	8|8	G	15|15	G	5|5	G	9|9	G	11|11	G	15|15	A	10|11	A	14|14	A	7|7	A	9|9	A	15|15	A	8|8	G	5|5	A	11|11	G	11|11	A	6|6	G	11|11	G	7|7	A	14|14	A	12|12	G	11|11	A	12|12	A
Chr5	9270534	A	A	6|6	A	12|12	A	13|13	A	16|16	A	13|13	A	12|12	A	10|10	G	7|7	G	4|4	G	7|7	G	8|8	G	8|8	G	5|5	A	13|14	G	10|11	A	15|15	G	13|13	A	11|11	A	18|18	G	17|17	G	7|7	A	9|9	G	8|8	G
Chr5	9351572	A	A	8|8	A	16|16	A	13|13	A	18|18	A	13|13	A	14|14	A	8|8	G	4|4	G	9|9	G	11|11	G	16|16	G	16|16	A	11|11	A	13|13	G	6|6	A	14|14	G	14|14	A	15|15	A	12|12	G	6|6	G	5|5	A	11|12	G	20|20	G
Chr5	9354000	T	T	13|13	T	17|17	T	11|11	T	12|12	T	10|10	T	10|10	T	11|11	C	7|7	C	10|10	C	15|15	C	10|10	C	13|13	T	9|9	T	12|12	C	17|17	T	15|15	C	14|14	T	22|22	T	9|9	C	13|14	C	14|14	T	11|11	C	10|10	C
Chr5	9613222	C	C	16|16	C	11|11	C	17|17	C	19|20	C	10|10	C	9|9	C	8|8	T	14|14	T	11|11	T	9|9	T	9|9	T	15|15	C	12|12	C	11|11	T	15|15	C	10|10	T	14|14	C	15|15	C	16|16	T	20|20	T	5|5	C	15|15	T	11|11	T
Chr5	9613328	T	T	15|15	T	14|14	T	9|9	T	12|12	T	14|15	T	12|12	T	7|7	G	10|10	G	6|6	G	10|10	G	8|8	G	11|11	T	13|13	T	7|7	G	6|6	T	15|15	G	11|11	T	13|13	T	14|14	G	16|16	G	9|9	T	14|14	G	16|16	G
Chr5	10164067	G	G	5|5	G	8|8	G	10|10	G	11|11	G	7|7	G	8|8	G	9|9	C	6|6	C	9|9	C	12|12	C	9|10	C	11|11	C	9|9	G	9|9	C	7|7	G	14|14	C	12|12	G	7|7	G	6|6	C	5|5	C	9|9	G	9|9	C	14|14	C
Chr5	10164104	C	C	9|9	C	9|9	C	9|9	C	10|10	C	13|13	C	15|15	C	5|5	T	6|6	T	6|6	T	7|7	T	8|8	T	10|10	T	6|6	C	5|5	T	8|8	C	9|9	T	14|14	C	11|11	C	6|6	T	9|9	T	10|10	C	9|9	T	11|11	T
Chr5	10265975	C	T	8|8	C	8|8	C	7|7	T	12|12	C	6|6	T	6|6	T	5|5	C	11|11	C	8|8	C	13|13	C	8|8	C	16|16	T	6|6	T	6|6	C	9|9	T	15|15	C	9|9	T	15|15	C	10|10	C	8|8	C	5|5	T	12|12	C	16|16	C
Chr5	10268396	T	G	10|11	T	13|13	T	11|11	G	12|12	T	11|11	G	14|14	G	11|11	T	13|13	T	5|5	T	23|23	T	7|7	T	13|13	G	11|11	G	12|12	T	17|17	G	13|13	T	12|12	G	5|5	T	19|19	T	19|19	T	14|14	G	16|16	T	12|12	T
Chr5	10563567	C	T	17|17	C	8|8	C	12|12	T	15|15	C	9|9	T	14|14	T	17|17	C	8|8	T	14|14	C	6|6	T	16|16	T	13|13	T	12|12	T	16|16	C	25|25	T	12|12	T	16|16	T	10|10	C	8|8	T	14|14	C	9|9	T	15|15	T	18|18	T
Chr5	10734252	A	T	8|8	A	9|9	A	18|18	T	9|9	A	9|9	T	5|5	T	7|7	A	7|7	T	6|6	A	10|10	T	7|7	T	6|6	T	7|7	T	11|11	A	6|6	T	5|5	T	11|11	T	15|15	A	16|16	T	11|11	A	13|13	T	19|19	T	10|10	T
Chr5	10923349	C	T	6|6	C	14|14	C	15|15	C	18|18	C	6|6	T	16|16	C	9|9	C	12|12	C	9|9	C	13|13	T	18|18	T	13|13	C	3|3	C	9|9	C	18|18	C	6|6	T	17|17	C	15|15	C	8|8	T	9|9	C	6|6	C	14|14	T	8|8	T
Chr5	10929335	T	G	12|12	T	11|11	T	10|10	T	13|13	T	12|12	G	15|15	T	7|7	T	4|4	T	8|8	T	5|5	G	10|10	G	9|9	T	18|18	T	8|8	T	7|7	T	14|14	G	13|13	T	18|18	T	17|17	G	9|9	T	15|15	T	12|12	G	10|10	G
Chr5	11156601	G	A	12|12	G	12|12	G	16|16	A	5|5	G	13|13	A	20|20	A	13|13	G	9|9	A	10|10	G	13|13	A	9|9	A	9|9	A	5|5	A	14|14	G	14|14	A	13|13	A	10|10	A	7|7	G	11|11	A	13|13	G	12|12	A	13|13	A	10|10	A
Chr5	11161303	A	G	3|3	A	9|9	A	10|10	G	4|4	A	9|9	G	7|7	G	6|6	A	7|7	G	3|3	A	4|4	G	4|4	G	4|4	G	7|7	G	6|6	A	11|11	G	7|7	G	9|10	G	5|5	A	8|8	G	3|3	A	6|6	G	5|5	G	7|7	G
Chr5	11510023	C	T	11|11	C	11|11	C	12|12	T	16|16	C	11|11	T	9|9	T	7|7	C	8|8	T	6|6	C	14|14	C	12|12	C	11|11	T	8|8	T	9|9	C	8|8	Y	1,7|8	C	13|13	T	15|15	C	14|14	C	18|18	C	10|10	T	13|13	C	17|17	C
Chr5	11687087	T	Y	4,1|5	T	12|12	T	21|21	C	10|10	T	12|12	C	8|8	C	9|9	T	15|15	C	13|13	T	17|17	T	18|18	T	12|12	C	10|10	C	10|10	T	11|11	C	12|12	T	11|11	C	12|12	T	7|7	T	11|11	T	19|19	C	13|13	T	15|15	T
Chr5	11708819	A	W	5,6|11	A	4|4	A	10|10	T	15|15	A	7|7	T	13|13	T	5|5	A	13|13	T	11|11	A	12|12	A	7|7	A	19|19	T	9|9	T	9|9	A	12|12	T	14|14	A	12|12	T	10|10	A	10|10	A	11|11	A	9|9	T	18|18	A	11|11	A
Chr5	11709890	T	Y	4,4|8	T	15|15	T	14|14	C	12|12	T	9|9	C	10|10	C	12|12	T	5|5	C	15|15	T	9|9	T	15|15	T	19|19	C	7|7	C	9|9	T	16|16	C	14|14	T	13|13	C	16|16	T	11|11	T	19|19	T	11|11	C	12|12	T	12|12	T
Chr5	12069913	A	G	4|4	G	3|4	R	7,5|12	R	4,4|8	R	2,8|10	A	4|5	R	2,7|9	N	0|6	R	2,3|5	R	3,4|7	R	2,6|8	G	4|5	R	6,2|8	R	4,9|13	G	3|4	R	3,5|8	R	7,3|10	R	3,4|7	G	7|7	A	4|5	R	4,5|9	R	2,6|8	R	2,4|6	R
Chr5	12259851	A	A	19|19	A	12|12	A	18|18	A	14|14	A	9|9	A	13|13	A	6|6	C	12|12	A	8|8	C	10|10	A	16|16	A	15|15	A	15|15	A	14|14	C	13|13	A	15|15	A	9|9	A	11|11	A	12|12	A	15|15	C	9|9	A	12|12	A	12|12	A
Chr5	12446573	A	A	12|12	A	7|7	A	10|10	G	13|13	A	9|9	A	8|8	A	7|7	G	8|8	A	6|6	G	13|13	G	26|26	G	13|13	A	9|9	A	15|15	G	15|15	G	10|10	G	12|12	A	8|8	A	10|10	G	9|9	G	8|8	A	16|16	G	8|8	G
Chr5	12462553	G	G	8|8	G	10|10	G	13|13	A	9|9	G	9|9	G	6|6	G	10|10	A	7|7	G	8|8	A	7|7	A	17|17	A	11|11	G	4|4	G	8|8	A	6|6	A	11|11	A	8|8	G	11|11	G	10|10	A	9|9	A	16|16	G	9|9	A	7|7	A
Chr5	12763905	A	A	7|7	A	10|10	A	8|8	A	11|11	A	6|6	A	9|9	C	11|11	C	7|7	C	8|8	C	13|13	A	12|12	A	11|11	A	11|11	C	6|6	C	14|14	A	12|12	A	13|13	C	7|7	A	13|13	A	10|10	C	11|11	C	8|8	A	9|9	A
Chr5	12772426	G	G	14|14	G	6|6	G	6|6	G	8|8	G	4|4	G	5|5	A	8|8	A	15|15	A	12|12	A	9|9	G	11|11	G	7|7	G	6|6	A	6|6	A	14|14	G	6|6	G	6|6	A	7|7	G	12|12	G	7|7	A	9|9	A	5|5	G	12|12	G
Chr5	12941916	T	W	4,8|12	W	12,3|15	T	12|12	A	15|15	A	10|10	A	9|9	T	8|8	T	6|6	T	10|10	T	13|13	A	13|13	A	10|10	A	10|10	T	12|12	T	17|17	A	19|19	A	11|11	T	18|18	T	17|17	A	17|17	T	15|15	T	19|20	A	24|24	A
Chr5	12964872	T	W	5,4|9	W	9,6|15	T	12|12	A	12|12	A	15|15	A	10|10	T	14|14	T	12|12	T	10|10	T	15|15	A	11|11	A	15|15	A	8|8	T	11|11	T	11|11	A	13|13	A	6|6	T	10|10	T	12|12	A	15|15	T	6|6	T	11|11	A	13|13	A
Chr5	13334765	T	T	9|11	Y	9,4|13	T	16|16	C	10|10	C	12|12	C	9|9	T	6|6	C	7|7	C	8|8	C	8|8	C	10|10	C	16|16	C	9|9	T	13|13	C	13|13	C	9|9	C	12|12	T	8|8	T	8|8	C	9|9	C	7|7	T	14|14	C	17|17	C
Chr5	13450918	T	T	10|12	Y	11,2|13	T	11|11	C	11|11	C	10|10	C	13|13	T	10|10	T	13|13	T	8|8	T	13|13	C	10|10	C	11|11	C	12|12	T	14|14	T	11|11	C	18|18	C	12|12	T	9|9	T	12|12	C	14|14	T	9|9	T	14|14	C	17|17	C
Chr5	13503184	G	R	4,10|14	R	5,4|9	G	11|11	A	6|6	A	11|11	A	4|4	G	9|9	G	8|8	G	7|7	G	11|11	A	12|12	A	7|7	A	10|10	G	11|12	G	13|13	A	11|11	A	9|9	G	10|10	G	15|15	A	18|18	G	8|8	G	7|7	A	9|9	A
Chr5	13526403	A	R	8,8|16	R	8,11|19	A	14|14	G	15|15	G	13|13	G	9|9	A	9|9	A	10|10	A	8|8	A	15|15	G	14|14	G	15|15	G	13|13	A	10|10	A	9|9	G	19|19	G	17|17	A	10|10	A	19|19	G	10|10	A	15|15	A	23|23	G	3|3	G
Chr5	13872557	C	C	15|15	C	10|10	C	15|15	T	15|15	C	18|18	C	10|11	T	19|19	C	7|7	C	15|15	C	9|9	T	11|11	T	11|11	T	9|9	T	10|10	C	17|17	C	19|19	T	10|10	T	20|20	C	9|9	T	16|16	C	18|18	T	15|15	T	13|13	T
Chr5	13872987	A	A	17|17	A	12|12	A	21|21	G	17|17	A	3|3	A	6|6	G	12|12	A	12|12	A	8|8	A	17|17	G	20|20	G	12|12	G	11|11	G	15|15	A	16|16	A	13|13	G	9|9	G	9|9	A	12|12	G	15|15	A	19|19	G	18|18	G	12|12	G
Chr5	14100314	G	G	9|9	R	6,3|9	G	8|8	A	14|14	A	12|12	A	12|12	A	7|7	G	11|11	G	8|8	G	6|6	A	8|8	A	8|8	A	6|6	A	11|11	G	8|8	A	14|14	A	9|9	A	11|11	G	7|7	A	13|13	G	10|10	A	9|9	A	9|9	A
Chr5	14376615	C	C	11|11	Y	3,7|10	C	13|13	T	5|5	T	18|18	T	14|14	T	12|12	C	10|10	C	6|6	C	16|16	T	12|12	T	7|7	T	4|4	T	13|13	C	11|11	T	11|11	T	6|6	T	8|8	C	14|14	T	14|14	C	19|19	T	18|18	T	10|10	T
Chr5	14505260	G	G	9|9	G	5|6	G	13|13	A	7|7	A	7|7	A	9|9	A	9|9	G	15|15	G	10|10	G	18|18	A	14|14	A	10|10	A	5|5	A	8|8	G	8|8	A	14|14	A	10|10	A	11|11	G	16|16	A	14|14	G	16|16	A	14|14	A	11|11	A
Chr5	14505268	G	G	10|10	G	5|6	G	12|12	T	7|7	T	8|8	T	8|8	T	9|9	G	13|13	G	9|9	G	16|16	T	12|12	T	8|8	T	5|5	T	8|8	G	9|9	T	14|14	T	9|9	T	10|10	G	17|17	T	16|16	G	15|15	T	14|14	T	15|15	T
Chr5	14837896	T	T	16|16	T	12|12	T	12|12	C	12|12	T	5|5	T	5|5	C	3|3	T	10|10	T	8|8	T	9|9	C	11|11	C	13|13	C	8|8	C	7|7	T	3|3	T	5|5	C	10|10	C	10|10	T	13|13	C	6|6	T	7|7	C	11|11	C	18|18	C
Chr5	14838240	C	C	10|10	C	7|7	C	9|9	T	11|11	C	8|8	C	9|9	T	6|6	C	7|7	C	9|9	C	8|8	T	10|10	T	10|10	T	4|4	T	7|7	C	9|9	C	9|9	T	8|8	T	14|14	C	9|9	T	5|5	C	10|10	T	6|6	T	13|13	T
Chr5	15081471	G	G	11|11	G	10|10	G	11|12	A	9|10	G	12|12	G	7|7	A	10|10	G	13|13	G	13|13	G	6|6	A	10|10	A	8|8	A	6|6	A	6|6	G	9|9	G	8|8	A	14|14	A	12|12	G	18|18	A	13|13	G	14|14	A	10|10	A	13|13	A
Chr5	15081857	G	G	9|9	G	8|8	G	17|17	C	18|18	G	8|8	G	6|6	C	6|6	G	15|15	G	14|14	G	7|7	C	6|6	C	15|15	C	11|11	C	11|11	G	7|7	G	9|9	C	7|7	C	13|13	G	10|10	C	20|21	G	13|13	C	19|19	C	9|9	C
Chr5	15510935	G	A	13|13	R	6,3|9	G	13|13	A	8|8	A	12|12	A	17|17	G	9|9	G	26|26	G	6|6	G	12|12	A	13|13	A	12|12	A	5|5	G	13|13	G	11|11	A	12|12	A	15|15	G	11|11	G	17|17	A	16|16	G	16|16	G	12|12	A	17|17	A
Chr5	15591844	C	T	11|11	Y	3,3|6	C	14|14	T	10|10	T	8|8	T	8|8	C	5|5	C	8|8	C	12|12	C	10|10	T	6|6	T	7|7	T	5|5	C	10|10	C	8|8	T	5|5	T	16|16	C	11|11	C	5|5	T	10|10	C	12|12	C	7|7	T	10|10	T
Chr5	15636401	G	G	11|11	G	12|12	G	11|11	G	12|12	G	10|10	G	18|19	A	8|8	A	12|12	A	12|12	A	16|16	G	5|5	G	14|14	G	5|5	A	23|23	A	14|14	G	8|8	G	14|14	A	12|12	G	12|12	G	17|17	A	8|8	A	13|13	G	18|18	G
Chr5	15637007	C	C	6|6	C	12|12	C	6|6	C	4|4	C	8|8	C	10|10	T	6|6	T	7|7	T	9|9	T	7|7	C	10|10	C	10|10	C	9|9	T	11|11	T	10|10	C	11|11	C	7|7	T	7|7	C	12|12	C	5|5	T	15|16	T	10|10	C	12|12	C
Chr5	15938759	A	G	7|7	R	3,12|15	A	12|12	G	11|11	G	13|13	G	13|13	G	9|9	G	6|6	G	4|4	G	13|13	G	9|9	G	10|10	G	8|8	G	8|8	G	19|19	G	16|16	G	10|10	G	9|9	A	18|18	G	16|16	G	8|8	G	13|13	G	11|11	G
Chr5	15938789	T	C	4|4	Y	9,2|11	T	19|19	C	10|10	C	13|13	C	20|20	C	9|9	C	5|5	C	7|7	C	15|15	C	11|11	C	10|10	C	7|7	C	14|14	C	19|19	C	17|17	C	12|12	C	9|9	T	15|15	C	15|15	C	7|7	C	16|16	C	6|6	C
Chr5	16223115	C	T	7|7	Y	3,2|5	Y	3,4|7	Y	2,4|6	Y	3,3|6	Y	3,6|9	C	3|4	Y	1,5|6	C	1|3	Y	3,8|11	Y	1,5|6	Y	3,6|9	Y	1,4|5	C	4|5	C	3|4	Y	3,2|5	Y	2,3|5	T	3|3	Y	3,6|9	N	0|8	Y	5,2|7	Y	4,3|7	Y	5,6|11	Y
Chr5	16374960	C	T	11|11	C	14|14	C	10|10	T	12|13	C	14|14	C	18|18	T	15|15	C	11|11	C	7|7	C	7|7	T	12|12	T	13|13	T	13|13	T	10|10	C	14|14	C	9|9	T	13|13	C	10|10	C	8|8	T	13|13	C	16|16	C	12|12	T	12|13	T
Chr5	16523258	C	Y	8,3|11	Y	6,4|11	Y	6,6|12	Y	3,4|7	Y	9,7|16	T	9|11	Y	7,7|14	Y	4,2|6	Y	4,5|9	Y	3,8|11	Y	7,5|12	Y	7,4|11	Y	3,4|7	Y	2,3|5	Y	4,3|7	C	8|9	Y	12,9|21	Y	6,8|14	N	0|9	Y	5,6|11	C	11|13	Y	8,9|17	Y	8,5|13	Y
Chr5	16604236	G	G	11|11	S	3,10|13	G	14|14	C	12|12	C	10|10	C	15|15	C	9|9	C	11|11	C	10|10	C	15|15	C	10|10	C	12|12	C	14|14	C	7|7	C	13|13	C	11|11	C	14|14	G	9|9	G	17|17	C	13|13	C	18|18	G	18|18	C	11|11	C
Chr5	16809505	A	A	8|8	R	5,10|15	A	8|8	G	12|12	G	5|5	G	12|12	G	8|8	A	14|14	A	12|12	A	15|15	G	17|17	G	11|11	G	5|5	G	9|9	A	11|11	G	8|8	G	14|14	G	8|8	A	11|11	G	5|5	A	14|14	G	11|11	G	13|13	G
Chr5	16967578	A	R	3,3|6	A	5|6	R	6,5|11	R	1,7|8	R	2,5|7	R	8,5|13	R	3,4|7	R	2,2|4	R	3,5|8	R	7,3|10	R	1,5|6	R	5,3|8	R	6,3|9	R	6,2|8	R	7,4|11	R	5,8|13	R	1,7|8	G	6|6	R	5,4|9	R	11,7|18	R	4,4|8	A	3|4	R	8,4|12	R
Chr5	17185649	A	A	13|13	A	10|10	A	10|10	T	4|4	A	6|6	A	11|11	T	3|3	A	7|7	A	13|13	A	11|11	T	13|13	T	8|8	T	10|10	T	10|10	A	15|15	A	15|15	T	6|6	T	8|8	A	16|16	T	12|12	A	15|15	A	17|17	T	9|9	T
Chr5	17213257	C	M	4,2|6	N	0|5	M	9,5|14	M	3,2|5	M	3,2|5	M	3,5|8	M	5,2|7	M	6,2|8	M	5,4|9	M	6,6|12	M	2,5|7	C	6|7	M	3,4|7	A	6|7	M	6,2|8	M	5,5|10	M	2,4|6	A	8|10	M	5,4|9	M	7,4|11	N	0|7	M	4,4|8	M	5,3|8	M
Chr5	17412088	T	T	9|9	T	14|14	T	20|20	C	12|12	T	14|14	T	18|18	C	18|18	C	12|12	C	12|12	C	14|14	C	22|22	C	14|14	C	9|9	C	9|9	C	9|9	T	13|13	C	7|7	C	8|8	T	5|5	C	8|8	C	8|8	T	16|17	C	9|9	C
Chr5	17467778	C	C	10|10	C	7|7	C	11|11	T	8|8	C	3|3	C	4|4	T	4|4	T	4|4	T	4|4	T	8|8	T	6|6	T	5|5	T	6|6	T	3|3	T	6|6	C	9|9	T	5|5	T	5|5	C	3|3	T	7|7	T	6|6	C	10|10	T	6|6	T
Chr5	17891266	C	S	5,3|8	S	8,1|9	S	7,3|10	S	3,4|7	S	2,3|5	S	6,4|10	C	4|5	G	3|3	G	6|6	S	3,3|6	S	4,2|6	S	3,3|6	S	5,4|9	S	7,1|8	S	6,4|10	S	3,4|7	S	6,2|8	S	3,4|7	S	7,4|11	S	5,3|8	S	6,1|7	S	5,8|13	S	8,3|11	S
Chr5	17891302	T	K	3,6|11	K	4,2|6	K	9,4|13	K	3,5|10	K	3,4|9	K	7,5|13	K	4,4|8	T	1|3	G	6|6	T	2|5	T	2|3	K	5,4|9	K	4,4|8	K	10,4|14	K	5,4|9	K	5,5|10	K	4,2|6	K	5,3|10	K	12,5|18	K	6,3|9	K	5,3|11	N	0|8	K	9,4|13	K
Chr5	18166586	T	T	14|14	T	15|15	T	13|13	C	16|16	T	7|7	T	18|18	C	11|11	C	8|8	C	8|8	C	10|10	C	14|14	C	14|14	C	11|11	C	5|5	C	9|9	T	15|15	C	6|6	C	14|14	T	8|8	C	13|13	C	13|13	T	21|21	C	12|12	C
Chr5	18167393	T	T	11|11	T	16|16	T	10|10	C	16|16	T	10|10	T	10|10	C	21|21	C	15|15	C	12|12	C	5|5	C	22|22	C	17|17	C	11|11	C	12|12	C	11|11	T	15|15	C	11|11	C	18|18	T	17|17	C	22|22	C	5|5	T	17|17	C	16|16	C
Chr5	18326187	C	C	8|8	C	13|13	C	18|18	G	13|13	C	14|14	C	12|12	G	10|11	G	16|16	G	7|7	G	16|16	G	16|16	G	6|6	G	7|7	G	13|13	G	18|18	C	15|16	G	10|10	G	10|10	C	12|12	G	18|18	G	14|14	C	14|14	G	16|16	G
Chr5	18329684	T	T	10|10	T	10|10	T	9|9	C	3|3	T	9|9	T	8|8	C	9|9	C	5|5	C	3|3	C	9|9	C	7|7	C	7|7	C	3|3	C	6|6	C	13|13	T	10|10	C	6|6	C	13|13	T	5|5	C	11|11	C	10|10	T	7|7	C	12|12	C
Chr5	18713327	T	T	12|12	T	9|9	T	13|13	A	7|7	T	4|5	T	5|5	A	10|10	A	10|10	A	5|5	A	11|11	A	7|7	A	6|6	A	7|7	A	6|6	A	16|16	T	6|6	A	8|8	A	13|13	T	8|8	A	14|14	A	9|9	T	10|10	A	9|9	A
Chr5	18716547	T	N	0|8	N	0|5	K	5,5|10	K	3,4|7	K	5,6|12	T	2|3	K	7,3|11	G	6|6	G	2|3	N	0|8	K	6,4|10	N	0|5	N	0|9	K	2,1|3	G	8|8	K	5,3|8	G	3|4	N	0|9	N	0|8	K	9,5|15	N	0|7	N	0|8	N	0|5	N
Chr5	18958855	A	A	8|8	A	8|8	A	9|9	C	8|8	A	13|13	A	7|7	C	10|10	C	4|4	C	4|4	C	13|13	C	11|11	C	10|10	C	9|9	C	14|14	C	7|7	A	7|7	C	8|8	C	9|9	A	16|16	C	5|5	C	10|10	A	11|11	C	14|14	C
Chr5	18959135	C	C	7|7	C	6|6	C	14|14	T	5|5	C	13|13	C	10|10	T	6|6	T	9|10	T	3|3	T	7|7	T	12|12	T	8|8	Y	1,5|6	T	10|10	T	11|11	C	11|11	T	7|7	T	12|13	C	12|12	T	11|12	T	12|12	C	9|9	T	9|9	T
Chr5	19321467	A	A	9|9	A	5|5	A	13|13	C	21|21	A	10|10	A	16|16	C	11|11	C	16|16	C	7|7	C	8|8	C	10|10	C	9|9	C	10|10	C	5|5	C	17|17	A	9|9	C	11|11	C	14|14	A	20|20	C	11|11	C	10|10	A	9|10	C	16|16	C
Chr5	19338933	T	T	9|9	T	13|13	T	9|9	G	7|7	T	10|10	T	3|3	G	4|4	G	8|8	G	5|5	G	16|16	G	9|9	G	9|9	G	4|4	G	11|11	G	12|12	T	12|12	G	14|14	G	5|5	T	12|12	G	8|9	G	10|10	T	8|8	G	4|4	G
Chr5	19507781	G	G	7|7	G	7|7	G	13|13	G	7|7	G	10|10	R	6,7|13	A	4|5	A	3|4	A	7|8	R	6,2|8	R	5,2|7	A	9|10	G	1|3	A	9|9	A	6|7	G	8|8	A	8|8	A	7|7	G	6|6	A	8|9	A	7|7	G	18|18	A	7|7	A
Chr5	19508330	T	T	11|11	T	5|5	T	9|11	T	7|8	T	11|11	Y	6,4|10	Y	3,2|5	C	5|5	C	5|5	C	3|4	C	5|5	C	4|5	C	4|4	C	9|9	C	3|4	T	7|7	C	4|5	C	5|5	T	7|7	Y	3,2|5	C	4|4	T	5|6	C	5|6	C
Chr5	19839087	T	T	13|13	T	14|14	T	18|18	G	12|12	T	7|7	K	6,11|17	G	9|9	G	14|14	G	9|9	G	11|11	G	20|20	G	17|17	G	9|9	G	12|12	G	15|15	T	5|5	G	13|13	G	16|16	T	14|14	G	18|18	G	16|16	T	15|15	G	16|16	G
Chr5	19839510	T	T	12|12	T	12|12	T	14|14	C	15|15	T	6|6	Y	5,9|14	C	14|14	C	18|18	C	15|15	C	10|10	C	17|17	C	21|21	C	17|17	C	12|12	C	17|17	T	12|12	C	8|8	C	12|12	T	13|13	C	11|11	C	22|22	T	16|16	C	13|13	C
Chr5	20314314	A	A	17|17	A	14|14	A	12|12	A	16|16	A	11|11	A	5|5	C	6|6	C	4|4	C	8|8	C	12|12	C	14|14	C	8|8	C	17|17	C	12|12	C	13|14	A	11|11	C	6|6	C	12|12	A	15|15	C	9|9	C	7|7	A	14|14	C	9|9	C
Chr5	20321987	A	A	11|11	A	12|12	A	10|10	A	9|9	A	12|12	A	12|12	G	9|9	G	17|17	G	7|7	G	8|8	G	8|8	G	11|11	G	12|12	G	9|9	G	12|12	A	12|12	G	10|10	G	17|17	A	14|14	G	12|12	G	11|11	A	20|20	G	9|9	G
Chr5	20480996	T	T	11|11	T	14|14	T	15|15	T	8|8	T	13|13	T	9|9	G	11|11	G	12|12	G	15|15	G	16|16	G	19|19	G	14|14	G	13|13	G	8|8	G	22|22	T	22|22	G	12|12	G	15|15	T	16|16	G	19|19	G	18|18	T	18|18	G	15|15	G
Chr5	20509414	G	G	4|4	G	4|4	G	4|4	G	4|4	G	10|12	G	8|8	G	7|7	G	6|7	K	8,3|11	G	3|3	G	2|3	G	3|3	G	8|9	T	3|3	G	8|10	G	12|12	K	5,2|7	K	5,5|10	G	11|11	K	5,2|7	K	4,2|6	G	9|9	K	6,4|10	K
Chr5	20731973	A	A	7|7	A	21|21	A	17|17	A	13|13	A	10|10	A	12|12	C	8|8	C	8|8	C	7|7	C	16|16	C	16|16	C	11|11	C	10|10	C	16|16	C	16|16	A	19|19	C	15|15	C	12|12	A	11|11	C	13|13	C	18|18	A	20|20	C	6|6	C
Chr5	20825380	C	T	5|6	T	8|8	T	7|7	Y	2,5|7	T	3|3	T	8|9	T	6|6	T	5|5	Y	1,7|8	Y	2,9|11	C	4|5	T	5|5	T	7|7	Y	2,4|6	T	5|5	T	10|10	T	6|6	T	8|9	Y	2,5|7	T	5|6	Y	2,10|12	T	11|11	Y	4,10|14	T
Chr5	21019095	T	T	5|5	T	9|9	T	7|7	T	8|8	T	13|13	T	11|11	C	11|11	C	8|8	C	13|13	C	10|10	C	14|14	C	7|7	C	12|12	C	9|9	C	12|12	T	12|12	C	9|9	C	7|7	T	12|12	C	8|8	C	9|9	T	16|16	C	13|13	C
Chr5	21056062	G	G	18|18	G	14|14	G	20|20	G	20|20	G	9|9	G	18|18	A	5|5	A	12|12	A	13|13	A	18|18	A	13|13	A	14|14	A	5|5	A	15|15	A	13|13	G	16|16	A	16|16	A	14|14	G	15|15	A	21|21	A	10|10	G	14|14	A	13|13	A
Chr5	21350016	A	A	6|6	A	6|6	A	6|6	A	5|5	A	6|6	A	9|9	G	3|3	G	13|13	G	12|12	G	7|7	G	7|7	G	7|7	G	8|8	G	5|5	G	9|9	A	7|7	G	6|6	G	10|10	A	12|12	G	7|7	G	9|9	A	9|9	G	10|10	G
Chr5	21356034	C	C	14|14	C	5|5	C	18|18	C	7|8	C	5|6	C	12|12	T	9|9	T	6|6	Y	1,8|9	Y	2,12|14	T	13|14	T	9|10	T	9|10	T	10|10	Y	2,10|12	C	12|12	Y	2,6|8	Y	2,9|11	C	10|10	T	9|9	Y	3,9|12	C	16|16	Y	2,6|8	T
Chr5	21363473	A	A	12|12	A	21|21	A	10|10	A	13|13	A	17|17	A	13|13	G	9|9	G	14|14	G	10|10	G	11|11	G	13|13	G	20|20	G	14|14	G	8|8	G	22|22	A	8|8	G	6|6	G	9|9	A	12|12	G	12|12	G	9|9	A	14|14	G	10|10	G
Chr5	21647599	C	C	10|10	C	16|16	C	14|14	C	9|9	C	8|8	C	15|15	A	5|5	A	12|12	A	14|14	A	10|10	A	20|20	A	9|9	A	14|14	A	16|16	A	15|15	C	17|17	A	14|14	A	18|18	C	11|11	A	15|15	A	15|15	C	13|13	A	12|12	A
Chr5	22087581	A	C	10|10	A	9|9	A	17|17	A	6|6	A	9|9	M	4,11|15	A	8|8	A	12|12	A	16|16	A	9|9	A	7|7	A	10|10	A	5|5	A	7|7	A	10|10	A	12|12	A	10|10	A	8|8	A	9|9	A	10|10	A	15|15	A	16|16	A	9|9	A
Chr5	22099838	T	C	8|8	T	14|14	T	15|15	T	14|14	T	6|6	C	9|10	T	15|15	T	9|9	T	7|7	T	12|12	T	18|18	T	10|10	T	13|13	T	11|11	T	21|21	T	21|21	T	9|9	T	17|17	T	7|7	T	12|12	T	7|7	T	12|12	T	17|17	T
Chr5	22259026	A	T	3|3	A	13|13	A	15|15	A	15|15	A	22|22	T	8|8	A	7|7	A	14|14	A	8|8	A	18|18	A	17|17	A	12|12	A	13|13	A	9|9	A	13|13	A	12|12	A	13|13	A	15|15	A	11|11	A	15|15	A	15|15	A	13|13	A	10|10	A
Chr5	22259029	A	G	5|5	A	12|12	A	15|15	A	14|14	A	22|22	G	6|6	A	7|7	A	14|14	A	9|9	A	20|20	A	16|16	A	13|13	A	13|13	A	10|10	A	13|13	A	11|11	A	14|14	A	15|15	A	11|11	A	16|16	A	15|15	A	13|13	A	10|10	A
Chr5	22661957	A	A	5|5	A	16|16	A	4|4	G	4|4	G	3|3	R	7,5|12	G	7|7	G	9|9	G	5|5	G	10|10	G	7|7	G	2|2	G	7|7	G	4|4	G	15|15	A	14|14	G	8|8	G	15|15	A	8|8	G	9|9	G	9|9	A	10|10	G	9|9	G
Chr5	22694054	T	T	9|9	T	16|16	T	23|23	C	9|9	C	11|11	Y	7,5|12	C	10|10	C	10|10	C	8|8	C	12|12	C	19|19	C	9|9	C	20|20	C	19|19	C	27|27	T	12|12	C	13|13	C	13|13	T	9|9	C	14|14	C	18|18	T	14|14	C	17|17	C
Chr5	23018205	T	T	8|8	W	6,6|12	T	10|10	T	18|18	A	4|4	W	8,6|14	T	6|6	A	8|8	T	8|8	T	6|6	A	8|8	A	11|11	A	12|12	T	10|10	A	16|16	T	14|14	A	12|12	T	10|10	T	10|10	A	6|6	T	11|11	T	4|4	A	11|11	A
Chr5	23066662	A	A	6|6	R	8,12|20	A	12|12	A	14|14	G	14|14	A	10|12	A	7|7	G	10|10	A	13|13	A	13|13	G	18|18	G	20|20	G	11|11	A	10|10	G	14|14	A	19|19	G	14|14	A	15|15	A	12|12	G	16|16	A	14|14	A	14|14	G	14|14	G
Chr5	23218058	C	C	15|15	Y	6,9|15	C	11|11	C	20|20	T	9|9	C	13|15	C	11|11	T	14|14	C	9|9	C	10|10	T	10|10	T	10|10	T	9|9	C	9|9	T	19|19	C	15|15	T	19|19	C	17|17	C	6|6	T	13|13	C	19|19	C	21|21	T	17|17	T
Chr5	23218480	T	T	10|10	Y	8,9|17	T	16|16	T	20|20	C	14|14	Y	4,6|10	T	15|15	C	8|8	T	11|11	T	12|12	C	14|14	C	12|12	C	15|15	T	12|12	C	14|14	T	20|20	C	8|8	T	16|16	T	18|18	C	8|8	T	13|14	T	24|24	C	10|10	C
Chr5	23428550	T	T	12|12	Y	12,7|19	T	22|22	C	11|11	C	16|16	Y	7,9|16	T	9|9	C	12|12	T	14|14	T	18|18	C	16|16	C	18|19	C	10|10	T	17|17	C	13|13	T	12|12	C	21|21	C	18|18	T	19|19	C	21|21	T	17|17	T	21|21	C	20|20	C
Chr5	23429624	T	T	13|13	Y	7,3|10	T	15|15	C	8|8	C	7|7	Y	7,5|12	T	10|10	C	10|10	T	10|10	T	14|14	C	12|12	C	10|10	C	8|8	T	13|13	C	13|13	T	11|11	C	9|9	C	8|8	T	12|12	C	11|12	T	10|10	T	11|11	C	12|12	C
Chr5	23705472	C	C	12|12	M	6,4|10	A	11|11	C	12|12	C	15|15	M	10,7|17	A	7|7	A	8|8	A	7|7	A	17|17	C	13|13	C	6|6	C	6|6	A	10|10	A	15|15	C	15|15	C	11|11	C	10|10	A	15|15	C	9|9	A	10|10	C	16|16	C	14|14	C
Chr5	23705667	A	A	11|11	M	8,6|14	C	12|12	A	9|9	A	7|7	M	9,5|14	C	12|12	C	13|13	C	10|10	C	9|9	A	8|8	A	11|11	A	7|7	C	5|5	C	10|10	A	16|16	A	18|18	A	19|19	C	15|15	A	17|17	C	15|15	A	17|17	A	13|13	A
Chr5	24091022	C	C	4|4	C	10|10	C	6|6	C	7|7	C	14|14	G	9|9	G	10|10	G	4|4	G	4|4	G	13|13	C	9|9	C	4|4	G	12|12	G	9|9	G	10|10	C	10|10	C	8|8	C	10|10	C	10|10	C	12|12	G	5|5	C	7|7	C	13|13	C
Chr5	24091380	T	T	14|14	T	12|12	T	12|12	T	13|13	T	11|11	C	9|9	C	9|9	C	12|12	C	12|12	C	16|16	T	11|11	T	14|14	C	9|9	C	17|17	C	14|14	T	24|24	T	15|15	T	18|18	T	10|10	T	17|17	C	13|13	T	18|18	T	21|21	T
Chr5	24311337	C	T	10|10	Y	5,14|19	C	17|17	T	14|14	T	12|12	Y	5,12|17	T	11|11	T	13|13	T	11|11	T	13|13	C	16|16	C	21|21	T	11|11	T	10|10	T	12|12	T	16|16	C	13|13	C	10|10	C	8|8	C	9|9	T	20|20	T	13|13	C	16|16	C
Chr5	24313131	A	T	8|8	W	4,10|14	A	12|12	T	12|12	T	10|10	W	6,8|14	T	15|15	T	20|20	T	9|9	T	8|8	A	15|15	A	13|13	T	11|11	T	9|9	T	19|19	T	15|15	A	16|16	A	9|9	A	16|16	A	16|16	T	15|15	T	9|9	A	10|10	A
Chr5	24769615	T	T	11|11	T	15|15	T	13|13	T	11|11	T	8|8	T	15|15	T	5|5	C	9|9	T	15|15	C	6|6	C	18|18	C	9|9	C	10|10	T	10|10	T	13|13	T	13|13	C	9|9	C	10|10	T	16|16	C	9|9	T	10|10	T	14|14	C	17|17	C
Chr5	24777924	C	C	12|12	Y	3,4|7	C	8|8	C	17|17	T	16|16	T	12|12	C	7|7	T	11|11	C	7|7	T	10|10	C	7|7	C	12|12	T	8|8	C	10|10	C	14|14	C	6|6	T	11|11	T	17|17	C	22|22	C	8|8	C	9|9	C	17|17	T	10|10	T
Chr5	25071634	C	T	9|9	C	10|10	C	10|10	T	9|9	C	9|9	C	10|10	C	9|9	C	11|11	C	5|5	C	9|9	T	7|7	T	11|11	C	6|6	C	9|9	C	5|5	T	15|15	C	12|12	T	10|10	C	17|17	T	10|10	C	12|12	T	6|6	C	11|11	C
Chr5	25071697	A	G	9|9	A	11|11	A	5|5	G	11|11	A	10|10	A	14|14	A	12|12	A	11|11	A	6|6	A	9|9	G	9|9	G	14|14	A	6|6	A	12|12	A	7|7	G	12|12	A	11|11	G	9|9	A	8|8	G	9|9	A	13|13	G	6|6	A	7|7	A
Chr5	25384182	C	T	7|7	C	10|10	C	9|9	T	8|8	C	7|7	C	13|13	C	8|8	T	11|11	C	8|8	T	13|13	T	9|9	T	7|7	C	5|5	C	5|5	C	12|12	T	15|15	T	9|9	T	11|11	C	20|20	T	12|12	C	18|18	T	14|14	T	12|12	T
Chr5	25422717	A	T	14|14	A	18|18	A	19|19	T	7|7	A	9|9	A	10|10	A	13|13	T	10|10	A	5|5	T	14|14	T	11|12	T	12|12	A	16|16	A	11|11	A	9|10	T	11|11	T	19|19	T	9|10	A	19|20	T	14|14	A	20|20	T	15|15	T	10|10	T
Chr5	25500143	C	G	9|9	C	4|4	C	18|18	G	12|12	C	6|6	C	6|6	C	10|10	G	9|9	C	10|10	G	14|14	G	15|15	G	13|13	G	11|11	C	10|10	C	9|9	G	10|10	G	15|15	G	12|12	C	13|13	G	20|20	C	13|13	G	9|9	G	6|6	G
Chr5	25500197	C	G	13|13	C	9|9	C	12|12	G	13|13	C	8|8	C	11|11	C	9|9	G	8|8	C	10|10	G	19|19	G	16|16	G	17|17	G	9|9	C	17|17	C	6|6	G	16|16	G	5|5	G	13|13	C	7|7	G	13|13	C	7|7	G	9|9	G	15|15	G
Chr5	25872145	G	G	10|10	S	4,8|12	G	7|7	G	17|17	C	12|12	G	12|12	G	8|8	G	9|9	G	8|8	G	14|14	G	12|12	G	13|13	G	10|10	G	15|15	G	8|8	G	13|13	G	13|13	G	10|10	G	8|8	G	8|8	G	11|11	G	16|16	G	12|12	G
Chr5	26013491	A	A	10|10	A	12|12	A	13|13	A	9|9	A	5|5	G	10|10	A	11|11	A	4|4	A	5|5	A	8|8	A	8|8	A	13|13	A	9|9	A	9|9	A	6|6	A	10|10	A	11|11	A	11|11	A	8|8	G	7|7	A	9|9	A	12|12	A	6|6	A
Chr5	26123270	T	T	7|7	T	14|14	T	21|21	T	6|6	T	17|17	T	12|12	T	7|7	T	12|12	T	14|14	T	14|14	T	10|10	T	15|15	T	14|14	T	18|18	T	21|21	T	15|15	T	13|13	T	13|13	T	14|14	C	10|10	T	21|21	T	9|9	T	14|14	T
Chr5	26124620	G	G	6|6	G	11|11	G	20|20	G	16|17	G	13|13	G	13|13	G	10|10	G	10|10	G	11|11	G	9|9	G	16|16	G	15|15	G	13|13	G	16|16	G	12|12	G	12|12	G	20|20	G	22|22	G	19|19	C	15|15	G	15|15	G	24|24	G	11|11	G
Chr5	26576852	T	T	7|7	T	7|7	T	8|8	T	10|10	T	8|8	C	14|14	T	7|7	T	10|10	T	5|5	T	5|5	C	9|9	C	9|10	T	7|7	T	7|7	T	7|7	T	8|8	C	7|7	T	9|9	T	6|6	T	10|10	T	6|6	C	10|10	C	11|11	C
Chr5	26578622	G	G	20|20	G	10|10	G	21|21	G	8|8	G	17|17	A	17|17	G	13|13	G	13|13	G	9|9	G	18|18	A	16|16	A	17|17	G	5|5	G	13|13	G	10|10	G	17|17	A	12|12	G	14|14	G	11|11	G	12|12	G	11|11	A	19|19	A	9|9	A
Chr5	26791228	C	C	9|9	C	17|17	C	24|24	C	11|11	C	11|11	T	16|16	C	16|16	C	18|18	C	9|9	C	14|14	C	9|10	C	15|15	C	13|13	C	15|15	C	14|14	C	19|19	C	11|11	C	15|15	C	19|19	C	14|14	C	18|18	C	22|22	C	14|14	C
Chr5	26905579	C	C	8|8	C	7|7	C	9|9	T	10|10	T	13|13	C	14|14	C	7|7	C	6|6	C	8|8	C	5|5	C	12|12	C	6|6	C	5|5	C	13|13	C	7|7	T	10|10	C	9|9	T	14|14	C	13|13	C	12|12	C	17|17	C	10|10	C	11|11	C
Chr5	27157310	T	T	14|14	T	16|16	T	12|12	T	14|14	T	6|6	G	13|13	T	11|11	T	9|9	T	13|13	T	9|9	T	16|16	T	14|14	T	12|12	T	12|12	T	17|17	T	17|17	T	13|13	T	19|19	T	9|9	T	19|19	T	6|6	T	10|10	T	18|18	T
Chr5	27157509	A	A	10|10	A	10|10	A	11|11	A	11|11	A	10|10	G	7|7	A	17|17	A	11|11	A	6|6	A	11|11	A	12|12	A	20|20	A	7|7	A	8|8	A	18|18	A	15|15	A	14|14	A	14|14	A	21|21	A	23|23	A	16|16	A	18|18	A	9|9	A
Chr5	27410021	G	A	5|5	G	12|12	G	7|7	G	14|14	G	6|6	G	7|7	A	7|7	A	5|5	G	13|13	A	8|8	A	11|11	G	6|6	G	5|5	G	8|8	G	11|11	G	18|18	G	15|15	G	5|5	G	11|11	G	10|10	G	10|10	G	9|9	G	9|9	G
Chr5	27429774	G	G	6|6	G	11|11	G	12|12	G	12|12	G	10|10	T	11|11	G	10|10	G	8|8	G	7|7	G	13|13	G	14|14	G	12|12	G	13|13	G	16|16	G	16|16	G	24|24	G	15|15	G	12|12	G	20|20	G	16|16	G	10|10	G	16|16	G	14|14	G
Chr5	27778635	A	A	8|8	A	13|13	A	16|16	A	15|15	A	6|6	C	15|15	A	14|14	A	8|8	A	8|8	A	8|8	A	7|7	A	11|11	A	8|8	A	7|7	A	13|13	A	15|15	A	11|11	A	13|13	A	13|13	A	12|12	A	6|6	A	7|7	A	14|14	A
Chr5	27780579	T	T	12|12	T	20|20	T	9|9	T	12|12	T	10|10	C	9|9	T	12|12	T	15|15	T	11|11	T	11|11	T	11|11	T	9|9	T	10|10	T	12|12	T	13|13	T	15|15	T	14|14	T	11|11	T	15|15	T	13|13	T	11|11	T	13|13	T	10|10	T
Chr5	28029594	A	A	15|15	A	9|9	A	9|9	A	10|10	A	7|7	G	8|8	A	7|7	A	5|5	A	6|6	A	8|8	A	11|11	A	10|10	A	4|4	A	9|9	A	6|6	A	5|5	A	16|16	A	7|7	A	11|11	A	15|15	A	10|10	A	8|8	A	6|6	A
Chr5	28029798	G	G	13|13	G	7|7	G	7|7	G	9|9	G	15|15	A	8|8	G	10|10	G	15|15	G	7|7	G	7|7	G	5|5	G	10|10	G	7|7	G	7|7	G	11|11	G	9|9	G	13|13	G	10|10	G	12|12	G	5|5	G	8|8	G	13|13	G	12|12	G
Chr5	28362852	T	T	11|11	K	5,4|9	T	12|12	T	14|14	T	9|9	G	19|19	T	11|11	T	8|8	G	9|9	G	18|18	T	9|9	T	14|14	T	16|16	T	15|15	G	12|12	T	24|24	T	19|19	T	14|14	T	19|19	T	10|10	G	10|10	T	10|10	T	17|17	T
Chr5	28363191	T	T	6|6	C	9|10	T	12|12	T	18|18	T	7|7	C	15|15	T	11|11	T	10|10	C	11|11	C	14|14	T	14|14	T	9|9	T	13|13	T	22|22	C	10|10	T	15|15	T	13|13	T	13|13	T	10|10	T	12|12	C	18|18	T	9|9	T	15|15	T
Chr5	28672251	A	G	4|5	R	2,4|6	A	4|4	A	8|9	A	6|6	G	3|4	G	5|5	G	4|4	G	3|3	R	2,5|7	N	0|3	A	4|5	A	7|7	G	3|3	G	9|11	R	2,3|5	R	2,7|9	A	7|7	A	8|8	R	3,7|10	R	2,4|6	A	5|5	A	8|8	G
Chr5	28672252	G	A	6|6	R	4,2|6	G	4|4	G	5|5	G	5|6	A	4|5	A	4|4	A	4|4	A	3|3	R	5,1|7	N	0|3	G	4|5	G	4|4	A	3|3	A	10|11	A	3|5	R	6,1|7	R	2,4|6	G	5|5	R	7,1|9	A	5|6	G	4|4	G	6|7	A
Chr5	28937408	T	T	6|6	K	5,4|9	T	4|4	T	12|12	T	8|8	G	7|8	T	8|8	G	8|8	K	7,2|9	G	8|8	T	4|4	G	13|14	T	10|10	T	4|4	T	4|4	T	9|9	T	9|9	G	9|9	T	4|4	K	7,3|10	G	6|6	T	4|4	G	14|16	T
Chr5	29023901	A	G	4|4	R	5,4|9	R	3,4|7	R	5,2|7	A	1|3	G	5|5	R	2,7|9	R	2,3|5	R	7,2|9	R	3,3|6	A	5|6	R	3,6|9	R	1,6|7	G	3|4	G	3|3	N	0|3	G	3|4	R	6,3|9	R	4,4|8	G	3|4	R	1,4|5	R	1,4|5	R	2,4|6	R
Chr5	29189529	T	T	9|9	K	6,4|10	T	10|10	T	22|22	T	14|14	G	9|9	T	10|10	G	9|9	G	10|10	G	17|17	G	14|14	G	9|9	G	14|14	T	13|13	T	13|13	T	14|14	G	13|13	G	13|13	T	16|16	T	16|16	G	10|10	T	22|22	G	6|6	G
Chr5	29193935	G	G	8|8	G	3|3	G	4|4	G	7|7	G	10|10	T	9|9	G	9|9	T	5|5	T	7|7	T	8|8	T	12|12	T	7|7	T	7|7	G	7|7	G	8|8	G	10|10	T	6|6	T	5|5	G	4|4	G	9|9	T	8|8	G	11|11	T	13|13	T
Chr5	29439498	A	A	7|7	T	6|6	T	9|10	A	5|5	A	6|7	T	5|5	A	7|7	T	4|4	T	6|6	T	4|4	A	15|16	A	4|4	T	4|5	A	4|5	A	3|4	A	7|8	T	8|8	A	8|8	W	1,8|10	A	5|5	T	13|13	A	5|5	A	8|9	T
Chr5	29490420	A	A	8|8	T	17|17	T	16|16	A	9|9	A	13|13	T	4|4	A	10|10	T	9|9	T	9|9	T	8|8	A	10|10	A	14|14	T	13|13	A	12|12	A	19|19	A	12|12	A	12|13	A	18|18	T	14|14	A	17|17	T	17|17	A	19|19	A	9|9	A
Chr5	29700356	C	G	7|7	S	5,1|6	C	9|9	C	12|12	C	7|7	C	10|10	G	14|14	G	4|4	G	6|6	G	7|7	G	8|8	G	10|10	G	4|4	G	10|10	G	9|9	G	17|17	G	13|13	G	18|18	C	15|15	G	5|5	G	16|16	C	16|16	G	9|9	G
Chr5	29727971	C	T	12|12	Y	8,7|15	C	13|13	C	9|9	C	14|14	C	16|16	T	14|14	T	7|7	T	4|4	T	14|14	T	11|11	T	17|17	T	12|12	T	16|16	T	11|11	T	16|16	T	19|19	T	12|12	C	13|13	Y	1,6|7	T	12|12	C	14|14	T	14|14	T
Chr5	30219050	C	C	5|5	C	10|11	C	3|3	C	4|4	C	5|5	C	10|10	A	9|9	C	6|6	C	8|8	A	6|6	A	4|4	A	11|11	A	7|7	A	9|9	A	5|5	A	9|9	A	14|14	A	6|6	C	13|13	C	8|8	C	11|11	A	6|6	A	6|6	A
Chr5	30219673	A	A	10|10	A	9|9	A	13|13	A	4|4	A	4|4	A	9|9	G	7|7	A	11|11	A	8|8	G	7|7	G	6|6	G	8|8	G	7|7	G	9|9	G	6|6	G	4|4	G	11|11	G	4|4	A	13|13	A	11|11	A	4|4	G	8|8	G	7|7	G
Chr5	30302599	T	T	7|7	T	11|11	T	11|11	T	10|10	T	9|9	T	13|13	C	7|7	T	6|6	T	10|10	C	13|13	C	18|18	C	12|12	C	9|9	C	9|9	C	10|10	C	15|15	C	10|10	C	16|16	T	13|13	T	9|9	T	13|13	C	12|12	C	17|17	C
Chr5	30334947	C	Y	11,13|24	Y	3,12|15	Y	8,8|16	Y	2,14|16	Y	2,8|10	Y	3,10|13	C	1|4	Y	5,10|15	Y	2,13|15	Y	3,12|15	Y	3,8|11	Y	3,6|9	Y	4,5|9	Y	3,13|16	Y	5,12|17	Y	7,15|22	Y	9,10|19	Y	4,10|14	Y	4,12|16	Y	14,16|30	T	9|10	Y	6,7|13	Y	5,9|14	Y
Chr5	30686495	A	A	6|6	A	10|10	A	8|8	A	17|17	A	10|10	T	22|22	T	6|6	A	10|10	A	5|5	T	10|10	T	10|10	T	9|9	T	10|10	T	15|15	T	10|10	A	14|14	A	8|8	T	15|15	A	4|4	A	15|15	T	13|13	T	13|13	A	9|9	A
Chr5	30686982	T	T	15|15	T	11|11	T	12|12	T	18|18	T	11|11	A	14|14	A	7|7	T	19|19	T	14|14	A	21|21	A	10|10	A	15|15	A	12|12	A	18|18	A	18|18	T	16|16	T	13|13	A	11|11	T	21|21	T	4|4	A	15|15	A	13|13	T	15|15	T
Chr5	31001716	A	A	11|11	R	4,16|20	A	8|9	A	13|13	A	4|4	G	16|16	A	13|13	G	14|15	G	8|8	A	11|11	A	13|13	A	10|10	A	5|5	A	15|15	A	18|18	A	10|10	A	8|8	A	12|12	A	18|18	A	7|7	A	15|15	A	11|11	A	12|12	A
Chr5	31002184	T	T	13|13	Y	8,7|15	T	9|9	T	11|11	T	19|19	C	18|18	T	12|12	C	12|12	C	6|6	T	8|8	T	6|6	T	16|16	T	6|6	T	6|6	T	8|8	T	15|15	T	13|13	T	13|13	T	15|15	T	12|12	T	18|18	T	16|16	T	11|11	T
Chr5	31276993	C	C	8|8	Y	9,5|14	T	10|10	C	16|16	C	9|9	T	12|12	C	18|18	C	11|11	C	9|9	C	19|19	C	14|14	C	14|14	C	15|15	C	16|16	C	8|8	C	16|16	C	20|20	C	13|13	T	22|22	T	9|9	C	5|5	C	11|11	C	11|11	C
Chr5	31277087	T	T	8|8	K	5,6|11	G	18|18	T	12|12	T	11|11	G	15|15	T	14|14	T	15|15	T	16|16	T	15|15	T	20|20	T	11|11	T	13|13	T	12|13	T	15|15	T	16|16	T	10|10	T	20|20	G	16|16	G	13|13	T	16|16	T	14|14	T	16|16	T
Chr5	31683152	T	C	11|11	C	6|6	C	11|11	T	13|13	C	15|15	C	14|14	C	8|8	C	14|14	C	16|16	C	12|12	C	10|10	C	14|14	C	8|8	C	5|5	C	12|12	T	10|10	C	12|13	T	13|13	C	18|18	C	7|7	C	14|14	C	6|6	C	19|19	C
Chr5	31684271	G	C	6|6	C	14|14	C	9|9	G	15|15	C	10|10	C	7|7	C	6|6	C	13|13	C	9|9	C	9|9	C	7|7	C	8|8	C	12|12	C	7|7	C	11|11	G	16|16	C	7|7	G	8|8	C	7|7	C	18|18	C	7|7	C	5|5	C	15|15	C
Chr5	31938909	A	G	12|12	R	7,9|16	A	13|13	A	12|12	G	10|10	G	12|12	G	13|13	G	6|6	G	12|12	G	13|13	G	11|11	G	9|9	G	14|14	G	10|10	G	11|11	A	14|14	G	6|6	A	26|26	A	14|14	A	8|8	G	9|9	G	11|11	G	8|8	G
Chr5	31940131	T	C	11|11	Y	9,4|13	T	7|7	T	9|9	C	12|12	C	5|5	C	8|8	C	7|7	C	8|8	C	6|6	C	9|9	C	12|12	C	11|11	C	12|12	C	13|13	T	7|7	C	13|13	T	10|10	T	16|16	T	14|14	C	9|9	C	16|16	C	13|13	C
Chr5	32245655	T	W	3,7|10	W	2,3|5	W	4,8|12	W	4,7|11	T	9|12	T	2|3	W	4,5|9	T	3|4	T	3|4	W	2,3|5	W	5,4|9	W	7,5|12	W	3,6|9	W	2,2|4	W	2,3|5	T	9|11	W	2,3|5	W	4,5|9	W	3,5|8	W	4,6|10	W	3,7|10	W	8,6|15	T	6|7	A
Chr5	32366289	G	G	6|6	K	3,6|9	G	8|8	G	8|8	T	4|4	T	7|7	T	4|4	T	7|7	T	9|9	T	11|11	T	9|9	T	11|11	T	6|6	T	13|13	T	10|10	G	14|14	T	14|14	G	10|10	G	13|13	G	6|6	T	18|18	T	8|8	T	9|9	T
Chr5	32402281	T	T	10|10	W	4,7|11	T	12|12	T	16|16	W	7,1|8	A	8|9	A	10|10	A	11|11	A	14|14	W	8,2|10	A	6|6	A	8|8	A	9|9	A	7|7	A	13|13	A	11|12	A	10|10	T	13|13	T	13|13	T	17|17	A	12|12	W	9,3|12	W	10,6|16	A
Chr5	32402288	A	A	11|11	W	7,3|10	A	12|12	A	17|17	W	1,7|8	W	1,7|8	T	10|10	T	12|12	T	14|14	W	2,9|11	T	7|7	T	8|8	T	11|11	T	6|6	T	12|12	W	2,12|14	T	9|9	A	16|16	A	12|12	A	19|19	T	13|13	W	3,12|15	W	6,10|16	T
Chr5	32730264	A	A	8|8	A	8|9	G	13|13	A	9|9	A	14|14	A	12|12	G	13|13	G	10|10	G	9|9	G	7|7	G	12|12	G	20|20	G	9|9	G	10|10	G	11|11	G	17|17	G	10|10	A	6|6	G	12|12	G	8|8	G	12|12	G	10|10	G	11|11	G
Chr5	32753541	G	G	8|8	G	7|8	A	10|10	G	10|10	G	6|6	G	14|14	A	7|7	A	7|7	A	8|8	A	6|6	A	11|11	A	7|7	A	15|15	A	8|8	A	6|6	A	8|8	A	13|13	G	7|7	A	10|10	A	8|8	A	11|11	A	8|8	A	10|10	A
Chr5	33136077	C	A	4|4	M	6,5|11	A	14|14	C	10|10	C	5|5	C	15|15	C	15|15	C	11|11	C	12|12	C	5|5	A	12|12	A	8|8	A	19|19	C	8|8	C	13|13	A	20|20	A	14|14	A	8|8	A	17|17	A	7|7	C	9|9	A	20|20	A	9|9	A
Chr5	33203293	A	C	9|9	M	5,8|13	C	12|12	A	12|12	A	10|10	A	6|6	A	11|11	A	8|8	A	14|14	A	15|15	A	11|11	A	10|10	C	13|13	A	15|15	A	15|15	C	18|18	A	15|15	A	8|8	C	11|11	C	11|11	A	5|5	A	11|11	A	15|15	A
Chr5	33304654	A	A	10|10	A	8|8	A	14|14	A	12|12	A	9|9	A	20|20	T	7|7	T	7|7	T	9|9	T	5|5	T	14|14	T	12|12	A	6|6	T	10|10	T	7|7	A	9|9	T	10|10	T	11|11	A	10|10	A	16|16	T	16|16	T	19|19	T	11|11	T
Chr5	33307793	T	T	10|10	T	16|16	T	18|18	T	20|20	T	12|12	T	14|14	G	8|8	G	12|12	G	9|9	G	17|17	G	17|17	G	15|15	T	14|14	G	13|13	G	17|17	T	17|17	G	10|10	G	10|10	T	16|16	T	17|17	G	18|18	G	16|16	G	16|16	G
Chr5	33660703	T	K	6,5|11	K	9,4|13	K	5,4|9	K	7,6|13	K	3,8|11	K	12,12|24	K	8,1|9	K	6,8|14	T	8|10	K	7,7|14	K	12,9|21	G	14|15	K	5,10|15	K	9,2|11	K	12,7|19	K	6,9|15	K	8,6|15	K	12,8|20	K	16,9|25	K	6,10|17	K	15,7|22	K	7,8|16	K	5,3|8	K
Chr5	33699893	A	A	11|11	W	10,3|13	T	9|9	T	8|8	A	9|9	A	10|10	T	7|7	A	9|9	A	8|8	T	10|11	W	1,5|6	T	5|5	T	7|7	A	13|13	T	13|13	T	9|9	T	12|12	T	13|13	T	9|9	T	6|6	T	7|7	T	7|7	T	13|14	T
Chr6	187435	G	T	12|13	G	13|13	G	8|8	T	23|23	G	19|19	T	24|24	T	10|10	T	8|8	T	7|7	T	16|16	T	9|9	T	7|7	G	15|15	T	12|13	T	10|10	G	18|18	T	11|11	G	17|17	G	11|11	T	12|12	T	15|15	G	17|17	T	21|21	T
Chr6	188485	T	C	15|15	T	15|15	T	14|14	C	12|12	T	12|12	C	16|16	C	12|12	C	14|14	C	7|7	C	17|17	C	15|15	C	12|12	T	10|10	C	16|16	C	10|10	T	18|19	C	16|16	T	15|15	T	9|9	C	12|12	C	17|17	T	15|16	C	13|13	C
Chr6	431533	A	A	6|6	A	13|13	A	12|12	A	12|12	A	12|12	A	12|12	A	7|7	G	9|9	G	7|7	G	6|6	A	9|9	A	9|9	A	6|6	A	13|13	G	13|13	A	19|19	A	13|13	A	14|14	A	15|15	A	4|4	G	6|6	A	8|8	A	9|9	A
Chr6	483374	T	T	10|10	T	5|5	T	9|9	T	9|9	T	7|7	T	6|6	C	3|3	C	11|11	C	7|7	C	4|4	T	10|10	T	4|4	T	4|4	C	9|9	C	7|7	T	11|11	T	6|6	T	12|12	T	15|15	T	13|13	C	13|13	T	10|10	T	9|9	T
Chr6	718669	T	Y	7,1|8	Y	6,3|9	Y	4,1|5	Y	4,6|10	Y	7,2|9	Y	4,1|5	Y	3,2|5	Y	5,2|7	Y	4,2|6	Y	2,3|5	Y	7,1|8	Y	2,2|4	Y	5,1|6	Y	5,2|7	Y	7,3|10	C	7|7	Y	10,2|13	Y	5,4|9	Y	5,3|8	Y	4,3|7	Y	5,5|10	Y	5,6|11	T	2|3	Y
Chr6	886112	G	G	2|3	R	4,1|5	R	7,2|9	R	8,5|13	G	1|3	R	4,5|9	G	1|3	A	10|11	G	1|3	R	4,3|7	R	3,4|7	R	6,5|11	A	5|5	A	3|4	R	11,4|15	R	3,4|7	G	1|3	R	8,4|12	R	6,3|9	A	7|8	R	7,6|13	R	6,3|9	R	5,5|10	A
Chr6	1034357	C	C	9|9	C	6|6	C	13|13	C	6|6	C	10|10	T	9|9	T	10|10	C	10|10	C	11|11	C	17|17	C	13|13	C	9|9	T	5|5	T	9|9	C	10|10	C	10|10	C	8|8	C	9|9	C	11|11	T	13|13	C	13|13	C	5|5	C	14|14	C
Chr6	1195789	A	G	10|10	A	12|12	A	12|12	G	10|10	A	9|9	R	5,6|11	G	5|5	A	11|11	A	11|11	A	4|5	A	7|7	A	9|9	A	19|19	G	8|8	A	11|11	A	16|16	G	9|9	A	17|17	G	12|12	G	8|8	A	10|10	A	10|10	G	15|15	G
Chr6	1321885	G	G	10|10	T	10|11	G	19|19	G	21|21	T	9|9	T	17|17	G	14|14	T	6|6	T	9|9	T	7|7	T	14|14	T	13|13	T	13|13	G	9|9	T	16|16	T	8|8	G	18|18	T	20|20	G	13|13	G	11|11	T	11|11	T	17|17	G	8|8	G
Chr6	1323222	C	C	11|11	Y	5,7|12	C	13|13	C	11|11	T	9|9	T	5|5	C	11|11	T	16|16	T	9|9	T	12|12	T	9|9	T	7|7	T	7|7	C	8|8	T	12|12	T	11|11	C	7|7	T	6|6	C	19|19	C	12|12	T	14|14	T	13|13	C	10|10	C
Chr6	1579655	C	C	8|8	M	10,3|13	C	14|14	C	12|12	A	10|10	C	11|12	C	8|9	A	8|8	A	13|13	A	12|12	C	16|16	A	10|10	A	12|12	C	10|10	A	9|9	A	18|18	C	15|15	A	12|12	C	12|13	C	10|10	A	8|8	A	12|13	C	7|7	C
Chr6	1701229	C	A	11|11	M	10,6|16	C	10|10	A	10|10	A	16|16	C	12|12	C	9|9	C	13|13	C	23|23	C	10|10	A	17|17	A	10|10	A	6|6	C	11|11	C	15|15	A	11|11	A	11|11	A	16|16	C	11|11	C	18|18	C	10|10	A	9|9	A	8|8	A
Chr6	1807302	A	G	11|11	R	8,5|13	G	6|6	G	7|7	A	11|11	A	16|16	A	14|14	G	16|16	G	8|8	G	13|13	G	18|18	G	11|11	A	12|12	A	10|10	A	21|21	A	21|21	G	10|10	A	19|19	G	10|10	A	17|17	G	9|9	A	15|15	G	16|16	G
Chr6	1809686	A	G	6|6	A	5|6	G	10|10	G	14|14	A	7|7	A	15|15	A	17|17	G	4|4	G	11|11	G	7|7	G	14|14	G	12|12	A	13|13	A	10|10	A	17|17	A	12|12	G	9|9	A	12|12	G	11|11	A	18|18	G	9|9	A	13|13	G	9|9	G
Chr6	2104268	G	G	4|5	R	10,9|19	A	14|15	R	6,9|15	R	8,5|13	R	10,2|12	R	5,5|10	R	12,4|16	R	8,7|15	R	5,4|9	R	6,2|8	R	5,6|11	R	2,2|4	R	4,2|6	R	4,3|7	R	5,4|9	R	6,4|10	R	8,3|11	R	7,5|12	R	12,3|15	R	13,4|17	R	8,9|17	R	4,4|8	R
Chr6	2121433	C	C	5|5	Y	9,5|14	T	13|13	C	9|9	C	11|11	C	16|16	C	14|14	T	9|9	T	10|10	T	10|10	C	11|11	C	10|10	C	9|9	C	15|15	C	10|10	C	15|16	C	12|12	C	15|15	T	17|17	C	14|14	T	14|14	C	18|18	C	15|15	C
Chr6	2487065	T	W	2,7|9	W	5,4|9	W	4,3|7	W	3,2|5	T	1|3	W	2,7|9	T	3|3	T	4|5	W	3,5|8	T	5|6	W	5,3|8	W	3,4|7	W	2,3|5	A	3|4	T	3|4	W	6,5|11	T	1|3	T	7|8	W	3,4|7	W	4,3|7	W	4,6|10	W	2,6|8	T	3|3	W
Chr6	2585306	T	T	10|10	T	13|13	T	18|18	C	12|12	T	7|7	T	10|10	T	11|11	T	8|8	T	17|17	T	17|17	T	14|14	T	17|17	T	8|8	T	16|16	T	11|11	T	17|17	C	15|15	T	11|11	T	13|13	T	12|12	T	15|15	T	21|21	C	12|12	C
Chr6	2741280	T	T	11|11	T	9|9	T	7|7	C	9|9	T	7|7	T	7|7	T	7|7	T	10|10	T	11|11	T	9|9	T	7|7	T	10|10	T	8|8	T	14|14	T	11|11	T	3|3	C	6|6	T	4|4	T	10|10	T	12|12	T	7|7	T	8|8	C	9|9	C
Chr6	2741954	A	A	21|21	A	15|15	A	14|14	T	8|8	A	16|16	A	16|16	A	5|5	A	6|6	A	15|15	A	13|13	A	11|11	A	16|16	A	14|14	A	15|15	A	13|13	A	15|15	T	18|18	A	7|7	A	20|20	A	15|15	A	15|15	A	16|16	T	17|17	T
Chr6	3076815	A	A	10|10	A	13|13	A	18|18	A	12|12	A	8|8	A	15|15	A	5|5	A	15|15	A	7|7	A	16|16	A	14|14	A	10|10	A	17|17	T	8|8	T	6|6	A	8|8	A	10|10	A	15|15	A	14|14	A	7|7	T	19|19	A	11|11	A	10|10	A
Chr6	3138638	T	T	8|8	T	14|14	T	12|12	T	13|13	T	6|6	T	5|5	T	13|13	T	6|6	T	20|20	T	6|6	T	4|4	T	13|13	T	6|6	C	5|5	C	8|8	T	10|10	T	13|13	T	12|12	T	9|9	T	10|10	C	11|11	T	13|13	T	12|12	T
Chr6	3386086	G	A	9|9	A	10|10	A	8|8	A	11|11	A	5|5	A	6|6	A	9|9	A	6|6	A	9|9	A	7|7	A	13|13	A	14|14	A	12|12	G	8|8	G	10|10	A	11|11	A	6|6	A	10|10	A	8|8	A	5|5	G	7|7	A	8|8	A	9|9	A
Chr6	3430964	T	T	12|12	T	8|8	T	19|19	T	8|8	T	16|16	T	15|15	T	11|11	T	14|14	T	15|15	T	20|20	T	11|11	T	12|12	T	5|5	G	9|9	G	18|18	T	14|14	T	15|15	T	11|11	T	19|19	T	12|12	G	17|17	T	16|16	T	12|12	T
Chr6	3762991	G	A	12|12	A	13|13	A	12|12	A	19|19	A	14|14	G	10|10	A	11|11	A	16|16	A	13|13	A	6|6	A	12|12	A	17|17	A	15|15	R	7,1|8	A	13|13	A	12|12	A	17|17	A	23|23	A	21|21	A	17|17	A	14|14	A	18|18	A	21|21	A
Chr6	3797454	G	G	10|10	R	3,9|12	G	12|13	G	8|8	G	7|7	G	13|13	G	5|5	A	3|4	R	3,5|8	R	3,7|10	G	4|4	R	2,5|7	G	8|8	G	7|7	G	14|14	G	8|8	G	14|14	G	14|14	R	3,7|10	G	11|11	G	17|17	G	9|9	G	8|8	G
Chr6	4059181	C	T	3|4	Y	3,4|7	C	4|4	T	9|9	C	8|8	C	8|8	T	9|9	C	7|7	C	5|5	C	6|6	C	8|8	C	4|4	C	9|9	T	16|16	T	11|11	C	9|9	T	6|6	C	7|7	C	7|7	T	13|13	T	15|15	C	8|8	T	12|12	T
Chr6	4075569	T	Y	5,4|9	Y	4,8|12	Y	6,4|10	T	8|9	Y	4,3|7	Y	6,2|8	Y	6,4|10	C	7|7	Y	2,4|6	Y	7,6|13	Y	4,5|9	Y	5,3|8	Y	2,2|4	Y	6,7|13	Y	5,4|9	Y	6,8|14	Y	5,9|14	Y	6,10|16	Y	5,2|7	Y	4,3|7	Y	3,6|9	Y	4,7|11	Y	5,7|12	Y
Chr6	4332022	G	G	9|9	G	13|13	G	8|8	G	9|9	G	9|9	G	11|11	G	5|5	G	7|7	G	7|7	G	8|8	G	16|16	G	8|8	A	9|9	G	10|10	G	6|6	G	7|7	G	10|10	G	11|11	G	12|12	G	11|11	G	10|10	G	11|11	G	12|12	G
Chr6	4403138	A	W	4,2|6	A	12|14	A	14|14	A	6|6	A	7|7	A	11|11	A	2|3	A	6|6	A	7|7	A	6|6	A	6|6	A	5|5	T	3|3	A	7|7	A	18|18	A	6|7	A	6|6	A	7|7	A	8|8	A	5|5	A	6|6	A	10|10	A	8|9	A
Chr6	4610864	C	M	8,4|13	M	9,3|12	C	16|16	A	8|8	C	13|13	C	15|15	A	7|7	C	12|12	C	8|8	C	7|7	C	19|19	C	18|18	A	9|9	A	4|5	A	9|10	C	10|10	A	17|17	C	11|11	C	17|17	A	13|13	A	13|13	C	23|23	A	14|14	A
Chr6	4716159	C	C	9|9	Y	7,7|14	C	10|10	T	15|15	C	12|12	C	17|17	T	8|8	C	6|6	C	12|12	C	13|13	C	11|11	C	14|14	C	10|10	T	20|20	T	15|15	C	16|17	T	10|10	C	17|17	C	20|20	T	17|17	T	12|12	C	19|20	T	13|13	T
Chr6	4801342	C	C	13|13	C	12|12	C	12|12	C	8|8	C	10|10	C	16|16	C	10|10	C	9|9	C	10|10	C	9|9	C	12|12	C	10|10	T	14|14	C	9|9	C	7|7	C	15|15	C	12|12	C	11|11	C	19|19	C	16|16	C	13|13	C	10|10	C	11|11	C
Chr6	5086849	C	M	3,5|8	M	2,5|7	C	9|9	M	3,6|9	M	4,4|8	A	3|4	M	6,5|11	M	3,2|5	C	7|7	C	5|6	M	5,8|13	C	7|8	C	4|4	C	7|8	C	8|9	C	7|8	C	9|9	M	2,4|6	M	2,7|9	C	9|10	C	5|6	M	2,7|9	M	2,6|8	C
Chr6	5188535	T	A	16|16	W	8,5|13	T	14|14	T	13|13	T	11|11	T	9|9	A	13|13	T	14|14	T	9|9	T	9|9	T	14|14	T	13|13	T	10|10	T	9|9	A	11|11	T	11|11	A	13|13	T	22|22	T	15|15	A	11|11	A	14|14	T	13|13	A	9|9	A
Chr6	5360429	A	A	12|12	A	8|8	A	9|9	A	11|11	A	8|8	A	7|7	T	7|7	A	6|6	A	7|7	A	12|12	A	7|7	A	10|10	A	7|7	A	6|6	T	12|12	A	10|10	A	15|15	A	17|17	A	10|10	A	12|12	T	5|5	A	4|4	A	8|8	A
Chr6	5470866	T	T	12|12	T	15|15	T	21|21	T	14|14	T	6|6	T	12|12	T	6|6	T	14|14	T	13|13	T	8|8	T	11|11	T	16|16	C	17|17	T	11|11	T	14|14	T	12|12	T	12|12	T	11|11	T	10|10	T	17|17	T	14|14	T	13|13	T	17|17	T
Chr6	5540129	C	C	17|17	C	10|10	C	11|11	C	12|12	C	7|7	C	14|14	C	17|17	C	9|9	C	12|12	C	8|8	C	16|16	C	19|19	A	8|8	C	13|13	C	18|18	C	10|10	C	8|8	C	11|11	C	17|17	C	12|12	C	17|17	C	7|7	C	13|13	C
Chr6	5816171	T	T	12|12	W	5,4|9	A	11|11	T	9|9	A	10|10	A	10|10	T	15|15	A	15|15	A	7|7	A	6|6	A	17|17	T	10|10	T	14|14	A	9|9	T	13|13	T	14|14	A	10|10	T	12|12	A	10|10	A	10|10	T	7|7	T	16|16	A	6|6	A
Chr6	5820022	G	G	13|13	R	3,8|11	A	5|5	G	17|17	A	13|13	A	13|13	G	10|10	A	5|5	A	9|9	A	13|13	A	15|15	G	12|12	G	3|3	A	10|10	G	10|11	G	9|9	A	9|9	G	9|9	A	14|14	A	9|9	G	9|9	G	13|13	A	14|14	A
Chr6	6286867	G	T	13|13	K	2,4|6	G	12|12	G	14|14	T	9|9	G	8|8	T	3|3	T	9|9	T	9|9	T	10|10	G	12|12	G	17|17	G	6|6	T	8|8	T	12|12	G	10|10	G	11|11	G	12|12	G	10|10	G	7|7	T	13|13	G	12|12	G	8|8	G
Chr6	6289781	T	G	8|8	K	9,4|13	T	6|6	T	9|9	G	10|10	T	14|14	G	8|8	G	9|9	G	11|11	G	8|8	T	13|13	T	15|15	T	8|8	G	6|6	G	9|9	T	11|11	T	10|10	T	17|17	T	8|9	T	18|18	G	11|11	T	7|7	T	14|14	T
Chr6	6385842	T	A	10|10	W	11,6|17	T	9|9	T	17|17	A	12|12	A	18|18	A	14|14	A	10|10	A	14|14	A	16|16	T	18|18	T	12|12	A	9|9	A	8|8	A	17|17	T	15|15	T	24|24	T	16|16	T	14|14	T	14|14	A	11|11	T	19|19	T	18|18	T
Chr6	6386299	A	T	6|6	W	8,9|17	A	20|20	A	19|19	T	11|11	T	20|20	T	14|14	T	13|13	T	14|14	T	14|14	A	15|15	A	11|11	T	11|11	T	10|10	T	17|18	A	14|14	A	24|24	A	9|9	A	16|16	A	16|16	T	15|15	A	17|17	A	24|24	A
Chr6	6668824	T	T	9|9	W	4,8|12	A	3|3	A	6|6	T	6|6	A	8|8	T	8|8	T	7|7	T	12|12	T	16|16	A	7|7	A	10|10	T	8|8	T	8|8	T	15|15	T	4|4	A	12|12	T	17|17	A	11|11	A	7|7	T	13|13	T	8|8	A	6|6	A
Chr6	6669085	T	T	12|12	W	7,8|15	A	16|16	A	7|7	T	11|11	A	10|10	T	10|10	T	14|14	T	11|11	T	19|19	A	11|11	A	12|12	T	7|7	T	9|9	T	12|12	T	12|12	A	12|12	T	10|10	A	12|12	A	21|21	T	15|15	T	13|13	A	10|10	A
Chr6	7076766	G	A	7|7	R	2,3|5	A	8|8	G	19|19	G	9|9	G	16|16	G	4|4	G	7|7	G	10|10	G	14|14	A	10|10	A	13|13	G	4|4	G	10|10	G	14|14	G	12|12	A	14|14	G	9|9	A	13|13	A	12|12	G	11|11	A	12|12	A	11|11	A
Chr6	7125098	G	T	15|15	K	13,5|18	T	17|17	G	15|15	G	11|11	G	16|16	G	13|13	G	15|15	G	10|10	G	16|16	T	12|12	T	20|20	G	20|20	G	14|14	G	10|10	G	16|16	T	14|14	G	17|17	T	20|20	T	5|5	G	16|16	T	10|10	T	11|11	T
Chr6	7294235	T	C	7|7	T	3|3	C	9|9	T	7|7	T	7|7	C	6|6	T	14|14	T	6|6	T	11|11	T	5|5	C	10|10	C	8|8	T	13|13	T	14|14	T	17|17	T	13|13	C	7|7	T	19|19	C	14|14	C	11|11	T	11|11	C	14|14	C	12|12	C
Chr6	7294252	T	C	11|11	Y	2,5|7	C	11|11	T	8|8	T	9|9	C	9|10	T	16|16	T	8|8	T	16|16	T	5|5	C	8|8	C	10|10	T	14|14	T	15|15	T	19|19	T	13|13	C	9|9	T	17|17	C	17|17	C	10|10	T	9|9	C	16|16	C	14|14	C
Chr6	7595030	C	T	6|6	Y	3,3|6	C	5|5	T	9|9	T	12|12	T	7|7	T	8|8	T	10|10	T	4|4	T	10|10	C	8|8	C	7|7	T	8|8	T	5|5	T	14|14	C	13|13	C	7|7	C	9|9	C	8|8	T	9|9	T	13|13	C	12|12	C	8|8	C
Chr6	7697439	T	C	7|7	Y	9,2|11	T	11|11	C	9|9	C	10|10	T	18|18	C	7|7	C	9|9	Y	6,1|7	C	11|11	T	14|14	T	6|6	C	10|10	C	7|7	C	9|9	T	9|9	T	10|10	T	9|9	T	10|10	C	9|9	C	12|12	T	19|19	T	10|10	T
Chr6	8072881	A	A	15|15	A	12|12	A	12|12	G	9|9	A	5|5	A	12|12	G	14|14	G	5|5	G	9|9	G	11|11	A	8|8	A	10|10	G	10|10	G	11|11	G	14|14	A	10|10	A	13|13	A	6|6	A	7|7	A	13|13	G	17|17	A	13|13	A	6|6	A
Chr6	8087684	A	A	14|14	A	20|20	A	11|11	G	16|16	A	15|15	A	16|16	G	9|9	G	17|17	G	7|7	G	11|11	A	16|16	A	7|7	G	10|10	G	7|7	G	14|14	A	13|13	A	18|18	A	17|17	A	10|10	A	17|17	G	9|9	A	8|8	A	8|8	A
Chr6	8101217	T	T	10|10	T	13|13	T	23|23	A	14|14	T	15|15	T	17|17	A	9|9	A	8|8	A	7|7	A	9|9	T	11|11	T	17|17	A	10|10	A	11|11	A	16|16	T	14|14	T	19|19	T	13|13	T	20|20	T	9|9	A	20|20	T	19|19	T	15|15	T
Chr6	8231719	C	T	4|4	Y	4,2|6	T	3|3	T	5|5	C	2|3	Y	7,6|13	T	3|4	Y	4,3|8	T	3|4	Y	2,2|4	C	3|4	Y	3,6|9	Y	2,3|5	T	3|4	Y	4,3|7	Y	3,2|5	Y	4,4|8	Y	4,2|6	Y	2,3|5	Y	4,6|10	Y	3,6|9	Y	2,3|5	Y	6,3|9	Y
Chr6	8411002	G	G	7|7	G	19|19	G	13|13	G	14|14	G	10|10	T	12|12	G	8|8	G	7|7	G	7|7	G	12|12	G	11|11	G	16|16	T	8|8	G	13|13	G	7|7	G	9|9	G	11|11	G	7|7	G	10|10	G	12|12	G	18|18	G	15|15	G	8|8	G
Chr6	8486538	A	A	18|18	A	17|17	A	17|17	G	18|18	A	16|16	G	6|6	G	8|8	G	21|21	A	11|11	G	14|14	A	7|7	A	20|20	G	9|9	G	16|16	A	17|17	A	13|13	A	16|16	A	10|10	A	14|14	A	17|17	A	9|9	A	13|13	A	14|14	A
Chr6	8713902	T	T	3|3	T	10|10	T	6|6	T	10|10	T	9|9	C	8|8	T	10|10	T	6|6	T	4|4	T	12|12	T	8|8	T	8|8	T	7|7	T	8|8	T	12|12	T	10|10	T	16|16	T	11|11	T	10|10	T	10|10	T	9|9	T	9|9	T	11|11	T
Chr6	8799921	G	G	11|11	R	7,5|12	G	12|12	G	9|9	A	8|8	A	5|5	G	5|5	G	9|9	G	8|8	G	16|16	G	11|11	G	11|11	A	6|6	G	5|5	G	10|10	G	6|6	G	15|15	G	15|15	G	13|13	G	10|10	G	15|15	G	13|13	G	9|9	G
Chr6	9022180	T	T	10|10	T	7|7	T	13|13	T	7|7	T	11|11	T	14|14	A	9|9	A	10|10	T	12|12	A	12|12	T	15|15	T	12|12	T	6|6	A	16|16	T	19|19	T	12|12	T	12|12	T	18|18	T	10|10	T	15|15	T	12|12	T	19|19	T	12|12	T
Chr6	9170072	T	C	3|3	T	1|3	C	5|6	C	6|6	T	1|3	C	3|3	C	6|6	C	7|8	C	4|4	Y	5,2|7	C	8|8	C	8|9	Y	6,2|8	Y	5,2|7	Y	3,3|6	C	5|5	C	6|6	C	11|11	Y	2,2|4	C	5|5	Y	7,2|9	C	5|5	C	5|5	C
Chr6	9502744	C	C	12|12	Y	8,9|17	C	18|18	C	12|12	T	11|11	T	10|10	C	17|17	C	12|12	C	7|7	C	10|10	C	16|16	C	16|16	T	13|13	C	9|9	C	25|25	C	19|19	C	16|16	C	23|23	C	12|12	C	14|14	C	13|13	C	21|21	C	17|17	C
Chr6	9503973	C	C	11|11	Y	5,15|20	C	12|12	C	15|15	T	7|7	T	13|13	C	13|13	C	14|14	C	8|8	C	16|16	C	9|9	C	16|16	T	9|9	C	14|14	C	16|16	C	18|18	C	8|8	C	15|15	C	17|17	C	21|21	C	16|16	C	21|21	C	23|23	C
Chr6	9646984	G	G	7|7	G	13|13	G	11|11	G	16|16	G	7|7	A	17|17	G	10|10	G	7|7	G	6|6	G	11|11	G	7|7	G	12|12	A	11|11	G	10|10	G	17|17	G	12|12	G	16|16	G	9|9	G	10|10	G	8|8	G	12|12	G	8|8	G	22|22	G
Chr6	9648145	G	G	7|7	G	21|21	G	11|11	G	20|20	G	12|12	T	18|18	G	12|12	G	15|15	G	13|13	G	16|16	G	17|17	G	14|14	T	10|10	G	12|12	G	20|20	G	20|20	G	16|16	G	13|13	G	9|9	G	13|13	G	15|15	G	14|14	G	11|11	G
Chr6	9913320	C	C	13|13	Y	2,3|5	C	16|16	C	4|4	T	6|6	C	7|7	C	5|5	C	11|11	C	13|13	C	13|13	C	7|7	C	6|6	T	3|3	C	7|7	C	15|15	C	11|11	C	9|9	C	5|5	C	10|10	C	7|7	C	8|8	C	10|10	C	10|10	C
Chr6	9931632	A	R	3,6|9	R	1,5|6	G	3|4	R	6,4|10	G	10|10	R	5,6|11	R	5,3|8	A	4|5	R	5,2|7	R	6,6|12	R	2,6|8	R	4,8|12	G	6|6	R	4,6|10	R	11,5|16	R	3,3|6	R	4,5|9	R	7,5|12	R	3,6|9	R	3,10|13	R	6,5|11	R	2,2|4	R	3,7|10	R
Chr6	10257334	G	G	9|9	R	7,5|12	G	14|14	G	8|8	A	11|11	G	11|11	G	11|11	G	12|12	G	9|9	G	14|14	G	20|20	G	15|15	A	8|8	G	9|9	G	16|16	G	16|16	G	16|16	G	7|7	G	12|12	G	17|17	G	9|9	G	14|14	G	13|13	G
Chr6	10264520	C	C	9|9	Y	8,10|18	C	13|13	C	20|20	T	10|10	C	16|16	C	10|10	C	12|12	C	19|19	C	18|18	C	14|14	C	12|12	T	19|19	C	10|10	C	22|22	C	12|12	C	18|18	C	14|14	C	12|12	C	12|12	C	11|11	C	15|15	C	15|15	C
Chr6	10554492	A	A	8|8	A	11|11	A	11|11	A	6|6	A	9|9	A	8|8	A	10|10	A	8|8	A	8|8	A	7|7	A	12|12	A	11|11	G	8|8	A	9|9	A	12|12	A	13|13	A	8|8	A	11|11	A	6|6	A	6|6	A	4|4	A	5|5	A	10|10	A
Chr6	10584428	G	T	3|3	K	3,3|6	G	6|6	K	5,4|9	G	4|4	G	4|4	G	4|5	K	5,3|8	K	4,2|6	K	2,2|4	G	3|4	K	7,2|9	G	9|11	N	0|4	K	3,3|6	G	7|8	K	6,2|8	G	3|4	K	6,3|9	G	5|5	G	4|5	K	9,4|13	K	4,2|6	G
Chr6	10941368	A	R	3,2|5	G	3|4	A	7|8	R	5,4|9	A	4|5	R	6,6|12	R	4,4|8	R	4,4|8	R	3,4|7	N	0|9	R	4,5|9	R	4,3|7	N	0|10	A	3|4	R	2,3|5	R	6,2|8	R	6,3|9	R	3,2|5	R	6,4|10	R	1,5|6	R	6,6|12	G	3|4	N	0|9	R
Chr6	10962074	G	R	2,2|4	G	12|15	R	6,6|12	A	9|9	R	2,3|5	R	6,3|9	R	4,2|6	R	8,14|22	R	3,3|6	R	4,7|11	R	5,7|12	R	5,8|13	R	3,6|9	R	6,7|13	R	3,4|7	R	4,10|14	N	0|9	R	4,4|8	G	7|8	R	3,10|13	R	5,9|14	R	4,9|13	R	2,5|7	G
Chr6	11306666	A	A	7|8	A	16|17	A	11|12	A	9|10	A	9|10	A	6|7	A	4|4	A	7|7	A	4|4	A	14|14	A	8|9	A	7|7	G	11|11	R	7,2|9	A	15|16	R	7,2|9	A	4|5	A	13|13	A	8|9	A	5|6	A	12|13	R	6,3|9	A	11|12	A
Chr6	11312121	C	C	11|11	Y	1,6|7	C	10|10	C	7|7	T	14|14	C	16|16	C	7|7	T	13|13	C	16|16	T	18|18	C	16|16	C	12|12	C	15|15	T	9|9	C	17|17	C	13|13	C	20|20	C	12|12	C	16|16	C	13|13	C	5|5	C	15|15	C	17|17	C
Chr6	11406947	C	C	7|7	C	5|5	C	12|12	C	3|3	C	4|4	C	12|12	C	4|4	C	4|4	C	5|5	C	7|7	C	4|4	C	9|9	T	3|3	C	12|12	C	5|5	C	8|8	C	3|3	C	8|8	C	3|3	C	7|7	C	4|4	C	5|5	C	8|8	C
Chr6	11409496	G	G	10|10	G	14|14	G	12|12	G	13|13	G	16|16	G	17|17	G	10|10	G	10|10	G	14|14	G	16|16	G	10|10	G	16|16	A	15|15	G	17|17	G	14|14	G	13|13	G	6|6	G	16|16	G	7|7	G	13|13	G	10|10	G	9|9	G	10|10	G
Chr6	11800736	T	T	5|5	W	5,1|6	A	10|11	T	13|13	A	5|6	T	12|12	A	7|7	A	5|5	A	10|11	A	3|3	A	10|10	A	7|7	T	6|7	A	8|8	A	13|13	T	13|13	A	10|10	T	11|11	A	11|11	T	11|11	A	10|11	T	19|19	T	13|14	A
Chr6	11981330	T	T	6|6	C	14|14	C	15|15	T	13|13	C	13|13	T	13|13	C	7|7	C	7|7	C	15|15	C	13|13	C	11|11	C	13|13	T	9|9	C	12|12	C	11|11	T	13|13	C	9|9	T	8|8	C	12|12	T	16|16	C	10|10	T	12|12	T	20|20	C
Chr6	12037879	C	C	11|11	M	7,3|10	A	19|19	C	14|14	C	10|10	C	11|11	A	8|8	C	14|14	A	8|8	C	22|22	A	16|16	A	13|13	A	18|18	C	10|10	A	18|18	C	19|19	A	14|14	C	11|11	A	10|10	C	15|15	A	10|10	C	16|16	C	9|9	A
Chr6	12287798	C	C	14|14	C	9|10	T	13|13	C	17|17	C	7|7	C	11|11	T	7|7	C	11|11	T	9|9	C	14|14	T	15|15	T	9|9	T	12|12	C	8|8	T	16|16	C	14|14	T	10|10	C	7|7	T	13|13	C	5|5	T	11|11	C	12|12	C	11|11	T
Chr6	12506988	G	R	2,3|5	R	10,4|14	R	4,5|9	R	8,6|14	G	4|5	R	6,3|9	R	3,5|8	G	2|3	R	5,1|6	R	4,3|7	R	8,3|11	R	4,2|6	R	6,2|8	R	5,5|10	R	7,1|8	R	5,1|6	A	3|4	R	5,2|7	R	4,5|9	R	6,3|9	R	11,5|16	R	8,1|9	A	7|8	R
Chr6	12554891	A	R	4,9|13	R	2,17|19	R	9,12|21	R	17,12|29	R	5,13|18	R	11,18|29	R	8,13|21	A	8|9	G	19|21	R	11,17|28	R	12,10|22	R	7,12|19	R	6,9|15	R	7,11|18	R	5,9|14	R	8,12|20	R	8,6|14	R	10,9|19	R	10,14|24	R	14,15|29	R	11,13|24	R	12,8|20	R	9,12|21	R
Chr6	12622007	A	A	9|9	G	17|17	G	15|15	A	14|14	G	13|13	A	21|21	G	11|11	A	9|9	G	16|16	A	26|26	G	11|11	G	10|10	G	10|10	A	11|11	G	9|9	A	13|13	G	11|11	A	14|14	G	15|15	A	13|13	G	21|21	A	18|18	A	20|20	G
Chr6	12622569	A	A	13|13	G	14|14	G	10|10	A	14|14	G	13|13	A	21|21	G	9|9	A	15|15	G	8|8	A	13|13	G	11|11	G	8|8	G	4|4	A	11|11	G	16|16	A	16|16	G	6|6	A	12|12	G	11|11	A	16|16	G	6|6	A	15|15	A	15|15	G
Chr6	12900286	C	C	5|5	T	7|7	T	13|13	C	13|13	T	7|7	C	6|6	T	9|9	C	10|10	T	8|8	C	9|9	T	16|16	T	12|12	T	10|10	C	9|9	T	12|12	C	9|9	T	6|6	C	17|17	T	9|9	T	15|15	T	10|10	C	10|10	C	16|16	T
Chr6	12919825	T	T	13|13	C	12|12	C	16|16	T	11|11	C	8|8	T	11|11	C	12|12	T	11|11	C	14|14	T	15|15	C	16|16	C	11|11	Y	8,1|9	T	11|11	C	10|10	T	7|7	C	13|13	T	4|4	C	14|14	C	13|13	C	14|14	T	9|9	T	11|11	C
Chr6	13290021	C	C	11|11	T	8|8	T	13|13	C	8|8	T	8|8	C	11|11	T	10|10	C	16|16	T	9|9	C	13|13	T	10|10	T	12|12	T	14|14	C	9|9	T	11|11	C	17|17	T	13|13	C	12|12	T	20|20	T	8|8	T	11|11	C	9|10	C	11|11	T
Chr6	13291695	G	G	7|7	A	12|12	A	7|7	G	10|10	A	7|7	G	12|13	A	12|12	G	11|11	A	5|5	G	9|9	A	11|11	A	7|7	A	11|11	G	9|9	A	7|7	G	7|7	A	10|10	G	12|12	A	14|14	A	13|13	A	10|10	G	14|14	G	12|12	A
Chr6	13601508	T	T	9|9	T	13|13	T	10|10	T	6|6	T	14|14	T	10|10	T	5|5	T	11|11	T	8|8	T	16|16	T	7|7	T	9|9	T	7|7	T	11|11	T	11|11	C	8|8	T	4|4	C	7|7	T	8|8	T	12|12	T	8|8	C	14|14	C	14|14	T
Chr6	13681908	C	C	10|10	C	12|12	C	9|9	C	9|9	C	5|5	C	11|11	C	4|4	T	15|15	C	11|11	T	12|12	C	8|8	C	10|10	C	11|11	T	17|17	C	6|6	T	13|13	C	10|10	T	11|11	C	10|10	C	10|10	C	9|9	T	22|22	T	13|13	C
Chr6	13838103	G	G	8|8	G	4|4	G	16|16	G	13|13	G	12|12	G	12|12	G	13|13	T	9|9	G	6|6	T	15|15	G	9|9	G	17|17	G	12|12	T	12|12	G	9|9	T	12|12	G	7|7	T	11|11	G	14|14	G	7|7	G	16|16	T	6|6	T	16|16	G
Chr6	13838162	G	G	7|7	G	8|8	G	8|8	G	16|16	G	8|8	G	7|7	G	11|11	A	11|11	G	7|7	A	12|12	G	15|15	G	12|12	G	10|10	A	9|9	G	8|8	A	11|11	G	9|10	A	5|5	G	11|11	G	7|7	G	17|17	A	10|10	A	15|15	G
Chr6	14201297	G	G	10|10	A	10|10	A	6|6	G	6|6	R	4,2|6	G	10|10	A	4|5	G	6|6	A	3|3	G	7|7	A	3|3	A	7|7	A	5|5	G	7|7	A	5|5	G	5|5	A	5|5	G	13|13	A	8|10	A	12|12	A	10|10	G	10|10	G	12|12	A
Chr6	14203233	T	T	8|8	T	11|11	T	14|14	T	9|9	T	10|10	T	4|4	T	10|10	C	8|8	T	9|9	C	13|13	T	15|15	T	5|5	T	10|10	C	8|8	T	14|14	C	10|11	T	8|8	C	9|9	T	8|8	T	12|12	T	16|16	C	9|10	C	7|7	T
Chr6	14495030	C	C	12|12	C	8|8	C	6|6	C	12|12	C	7|7	C	10|10	C	14|14	C	15|15	C	11|11	C	5|5	C	19|19	C	8|8	C	9|9	C	13|13	C	9|9	A	13|13	C	10|10	A	10|10	C	12|12	C	11|11	C	13|13	A	7|7	A	17|17	C
Chr6	14547828	T	T	5|5	T	7|7	T	8|8	T	10|10	T	5|5	T	12|12	T	6|6	T	9|9	T	4|4	T	8|8	T	6|6	T	15|15	T	4|4	T	8|8	T	6|6	C	13|13	T	13|13	C	12|12	T	9|9	T	9|9	T	10|10	C	10|10	C	14|14	T
Chr6	14835158	A	A	10|10	A	11|11	A	13|14	A	10|10	A	6|7	A	15|16	A	10|10	G	9|9	A	7|7	G	11|12	A	8|9	A	9|11	R	5,3|8	R	2,9|12	A	6|6	G	9|9	R	7,2|9	R	1,6|7	A	11|12	A	11|12	A	8|9	G	11|13	R	3,9|13	A
Chr6	14875500	G	G	9|9	C	15|15	C	12|12	G	13|13	C	11|11	G	9|9	C	9|9	C	15|15	C	15|15	C	12|12	C	13|13	C	13|13	C	13|13	C	10|10	C	20|20	G	15|15	C	14|14	G	10|10	C	13|13	C	11|11	C	16|16	G	15|15	G	15|15	C
Chr6	15000158	A	A	4|4	A	6|6	A	9|9	A	11|11	A	9|9	A	9|9	A	5|5	A	7|7	A	11|11	A	13|13	A	17|17	A	7|7	A	5|5	A	9|9	A	9|9	G	9|9	A	7|7	G	12|12	A	9|9	A	11|11	A	5|5	G	9|9	G	8|8	A
Chr6	15210002	G	G	11|11	G	16|16	G	6|6	G	11|11	G	4|4	G	12|12	G	5|5	T	6|6	G	10|10	T	21|21	G	15|15	G	12|12	G	14|14	T	12|12	G	11|11	T	10|10	G	12|12	T	16|16	G	14|14	G	8|8	G	13|13	T	12|12	T	13|13	G
Chr6	15380226	C	C	11|11	C	11|11	C	11|11	C	11|11	C	9|9	C	15|15	C	9|9	C	10|10	C	9|9	C	9|9	C	7|7	C	10|10	C	5|5	C	12|12	C	15|15	T	6|6	C	12|12	T	7|7	C	11|11	C	10|10	C	12|12	T	8|8	T	17|17	C
Chr6	15380604	A	A	6|6	A	4|4	A	6|6	A	7|7	A	12|12	A	10|10	A	11|11	G	13|13	A	7|7	G	13|13	A	4|4	A	9|9	G	3|3	G	7|7	A	11|11	G	7|7	A	11|11	G	6|6	A	11|11	A	9|9	A	7|7	G	8|8	G	10|10	A
Chr6	15763302	A	A	4|5	A	4|5	A	5|6	M	4,3|7	A	4|4	A	6|7	A	3|3	A	5|6	A	4|5	A	8|8	A	7|7	A	3|4	A	8|8	A	6|7	A	4|4	C	7|7	A	2|3	C	8|8	A	7|8	A	10|10	A	4|5	C	13|14	C	3|4	A
Chr6	15843100	A	A	8|8	A	15|15	A	15|15	A	16|16	A	7|7	A	15|15	A	6|6	C	16|16	A	7|7	C	10|10	A	12|12	A	12|12	C	11|11	C	11|11	A	9|9	C	12|12	A	16|16	C	17|17	A	14|14	A	6|7	A	9|9	C	18|18	C	20|20	A
Chr6	15900059	A	A	14|14	A	10|10	A	16|16	A	7|7	A	8|8	A	9|9	A	10|10	G	9|9	A	7|7	G	9|9	A	9|9	A	10|10	A	11|11	G	8|9	A	11|11	G	10|10	A	5|5	G	7|7	A	15|15	A	10|10	A	12|12	G	8|8	G	14|14	A
Chr6	16045019	T	T	10|11	T	11|12	T	8|8	Y	3,7|10	T	4|4	T	8|9	T	5|5	C	4|4	T	2|3	C	5|5	T	10|10	T	4|5	Y	6,3|9	C	6|6	T	12|13	Y	5,1|6	Y	2,6|8	Y	6,2|8	T	9|10	Y	2,6|8	T	4|5	C	5|6	Y	7,2|9	T
Chr6	16302622	C	C	10|10	C	6|6	C	13|13	C	16|16	C	17|17	C	12|12	C	11|11	T	12|12	C	8|8	T	16|16	C	13|13	C	10|10	T	11|11	T	12|12	C	13|13	T	13|13	C	14|14	T	14|14	C	13|13	C	16|16	C	8|8	T	9|10	T	16|16	C
Chr6	16405308	T	T	4|4	T	2|3	Y	2,5|7	T	6|6	T	7|7	T	9|10	T	8|8	C	13|15	Y	3,4|7	C	11|11	Y	3,8|11	T	5|5	C	7|7	C	8|8	Y	4,7|11	C	14|14	Y	3,7|10	C	12|12	T	9|11	Y	2,6|8	T	8|10	C	15|16	C	13|13	Y
Chr6	16733263	A	A	7|7	A	3|3	A	13|13	A	11|11	A	4|4	A	10|10	A	6|6	A	11|11	A	7|7	A	8|8	A	15|15	A	11|11	T	8|8	A	5|5	A	8|8	T	9|9	A	9|9	T	13|13	A	19|19	A	9|9	A	11|11	T	10|10	T	11|11	A
Chr6	16738300	G	G	6|6	G	4|4	G	5|5	G	13|13	G	5|5	G	8|8	G	8|8	G	4|4	G	5|5	G	6|6	G	9|9	G	6|6	A	10|10	G	7|7	G	9|9	A	8|8	G	4|4	A	4|4	G	9|9	G	4|4	G	9|9	A	12|12	A	10|10	G
Chr6	16807236	A	A	11|11	A	5|5	A	13|13	A	9|9	A	10|10	A	14|14	A	11|11	A	11|11	A	8|8	A	6|6	A	13|13	A	7|7	G	8|8	A	8|8	A	17|17	G	7|7	A	4|4	G	6|6	A	17|17	A	12|12	A	12|12	G	9|9	G	10|10	A
Chr6	16807596	C	C	7|7	C	9|9	C	9|9	C	6|6	C	9|9	C	15|15	C	13|13	C	11|11	C	8|8	C	8|8	C	12|12	C	3|3	T	5|5	C	14|14	C	15|15	T	10|10	C	4|4	T	7|7	C	13|13	C	10|10	C	10|10	T	12|12	T	16|16	C
Chr6	17339517	A	A	7|8	A	7|8	R	7,4|11	A	9|11	A	9|11	A	9|11	A	8|9	R	10,3|13	R	9,5|14	R	7,3|10	R	7,3|10	A	4|5	A	5|5	R	8,4|12	A	9|10	G	16|16	A	14|16	G	7|7	A	16|18	A	8|10	A	8|10	G	11|13	G	17|17	A
Chr6	17371689	T	T	10|10	T	11|11	T	11|11	T	6|6	T	9|9	T	8|8	T	13|13	C	4|4	T	11|11	C	13|13	T	10|10	T	12|12	T	3|3	C	10|11	T	7|7	C	12|12	T	10|10	C	20|20	T	8|8	T	7|7	T	4|4	C	10|10	C	13|13	T
Chr6	17473500	T	T	9|9	T	10|10	T	13|13	T	8|8	T	11|11	T	8|8	T	11|11	T	13|13	T	6|6	T	8|8	T	6|6	T	13|13	T	11|11	T	13|13	T	7|7	C	14|14	T	11|11	C	10|10	T	14|14	T	16|16	T	14|14	C	11|11	C	15|15	T
Chr6	17668951	G	G	6|6	G	6|6	G	5|5	G	6|6	G	7|7	G	6|6	G	7|7	G	7|7	G	5|5	G	5|5	G	6|6	G	8|8	G	3|3	G	6|6	G	5|5	A	8|8	G	3|3	A	12|12	G	4|4	G	5|5	G	5|5	A	9|9	A	9|9	G
Chr6	17703397	A	A	13|13	G	9|9	G	9|9	A	8|8	G	8|8	A	5|5	G	6|6	A	10|10	G	4|4	A	16|16	G	11|11	G	10|10	A	8|8	A	5|5	G	7|7	A	9|9	G	7|7	A	10|10	G	11|11	G	6|6	G	10|10	A	10|10	A	11|11	G
Chr6	17753932	T	T	10|10	C	9|9	C	15|15	T	8|8	C	5|5	T	10|10	C	10|10	T	12|12	C	10|10	T	19|19	C	10|10	C	10|10	T	7|7	T	12|12	C	14|14	T	13|13	C	9|9	T	10|10	C	11|11	C	11|11	C	10|10	T	17|17	T	11|11	C
Chr6	18035614	A	A	9|9	G	9|9	G	9|9	A	5|5	G	6|6	A	5|5	G	7|7	A	10|10	G	8|8	A	13|13	G	9|9	G	3|3	G	8|8	A	8|8	G	9|9	A	14|14	G	6|6	A	7|7	G	9|9	G	9|9	G	6|6	A	12|12	G	6|6	G
Chr6	18075108	A	A	14|14	G	7|7	G	7|7	A	4|4	G	9|9	A	22|22	G	7|7	A	10|10	G	6|6	A	9|9	G	8|8	G	10|10	G	6|6	A	8|8	G	12|12	A	17|17	G	5|5	A	8|8	G	9|9	G	6|6	G	8|8	A	17|17	G	14|14	G
Chr6	18322658	A	A	8|8	T	11|11	T	14|14	A	4|4	T	8|8	A	12|12	T	7|7	A	11|11	T	5|5	A	16|16	T	10|10	T	9|9	T	7|7	A	8|8	T	11|11	A	12|12	T	12|12	A	18|18	T	11|11	T	16|16	T	7|7	A	6|6	T	11|11	T
Chr6	18387040	G	G	9|10	C	11|11	C	8|8	G	13|13	C	6|6	G	13|13	C	4|4	G	8|8	C	9|9	G	12|12	C	11|11	C	12|12	C	8|8	G	5|5	C	14|14	G	10|10	C	10|10	G	8|8	C	20|20	C	10|10	C	8|8	G	9|9	C	16|16	C
Chr6	18757710	T	W	2,6|8	W	2,5|8	A	3|3	W	2,4|6	W	4,1|5	T	2|3	W	3,2|5	T	8|9	W	3,3|6	W	4,2|6	W	3,2|5	W	3,2|5	W	6,1|7	W	5,6|11	W	4,4|8	T	3|3	W	4,7|11	W	3,3|6	T	10|11	T	4|5	A	3|4	W	5,7|12	T	6|7	W
Chr6	18885295	A	A	5|6	M	6,10|16	M	4,12|16	M	10,7|17	C	7|7	M	5,11|16	M	4,9|13	M	5,3|8	M	2,9|11	M	3,5|8	M	4,7|11	M	4,13|17	M	5,10|15	M	5,18|23	M	5,10|15	M	8,13|21	M	3,10|13	M	4,4|8	M	5,14|19	A	4|4	M	5,10|15	M	6,15|21	M	6,16|22	M
Chr6	19082736	A	G	13|13	G	14|14	G	22|22	G	12|12	G	11|11	A	9|9	G	12|12	A	12|12	A	13|13	A	12|12	G	17|17	G	16|16	A	9|9	A	13|13	G	16|16	A	13|13	G	7|7	A	15|15	G	15|15	A	19|19	G	9|9	A	14|14	G	10|10	G
Chr6	19083361	A	C	3|3	C	10|10	C	10|10	C	11|11	C	15|15	A	13|13	C	4|4	A	7|7	A	9|9	A	9|9	C	13|13	C	12|12	A	6|6	A	14|14	C	12|12	A	16|16	C	12|12	A	8|8	C	11|11	A	12|12	C	9|9	A	10|10	C	16|16	C
Chr6	19359761	T	T	8|8	T	9|9	T	13|13	T	15|15	T	15|15	T	7|8	T	5|5	T	9|9	T	7|7	T	9|9	T	16|16	T	10|10	T	14|14	T	13|13	T	5|5	C	8|8	T	19|19	C	9|9	T	14|14	C	9|9	T	11|11	C	10|10	T	12|12	T
Chr6	19368896	T	T	14|14	T	14|14	T	14|14	T	14|14	T	13|13	T	23|23	T	7|7	T	13|13	T	11|11	T	18|18	T	12|12	T	13|13	T	13|13	T	6|6	T	11|11	C	15|15	T	14|14	C	8|8	T	15|15	C	16|16	T	17|17	C	14|14	T	19|19	T
Chr6	19668371	C	C	9|9	C	9|9	C	16|16	C	9|9	C	11|11	C	10|10	C	11|11	T	8|8	T	4|4	T	9|9	C	11|11	C	9|9	C	3|3	T	7|7	C	14|14	C	14|14	C	13|13	C	17|17	C	14|14	C	16|16	C	7|7	C	12|12	C	8|8	C
Chr6	19668444	A	A	3|3	A	13|13	A	18|18	A	10|10	A	16|16	A	10|10	A	12|12	C	10|10	C	10|10	C	13|13	A	16|16	A	9|9	A	8|8	C	9|9	A	12|12	A	15|15	A	16|16	A	13|13	A	16|16	A	13|13	A	8|8	A	7|7	A	13|13	A
Chr6	19927358	C	A	7|7	A	14|14	A	10|10	A	7|7	A	11|11	A	14|14	A	9|9	A	6|6	A	8|8	A	9|9	A	16|16	A	9|9	A	11|11	A	8|8	A	7|7	C	5|5	A	7|7	C	6|6	A	8|8	C	10|10	A	12|12	C	19|19	A	13|13	A
Chr6	20083010	C	C	9|9	C	10|10	C	20|20	C	18|18	C	10|10	C	10|10	C	10|10	C	12|12	C	12|12	C	15|15	C	9|9	C	9|9	C	10|10	C	12|12	C	10|10	T	15|15	C	6|6	T	20|20	C	15|15	T	20|20	C	9|9	T	17|17	C	15|15	C
Chr6	20115788	G	C	13|13	C	14|14	C	16|16	C	14|14	C	6|6	C	14|14	C	11|11	G	8|8	G	13|13	G	23|23	C	18|18	C	14|14	G	17|17	G	14|14	C	21|21	G	13|13	C	8|8	C	15|15	C	18|18	C	17|17	C	21|21	G	10|10	C	19|19	C
Chr6	20224957	C	T	8|8	T	3|3	T	15|15	T	6|6	T	6|6	T	8|8	T	8|8	C	7|7	C	6|6	C	7|7	T	6|6	T	2|2	C	4|4	C	4|4	Y	1,4|5	C	9|9	T	5|5	T	9|9	T	10|10	T	7|7	T	9|9	C	11|11	T	11|11	T
Chr6	20596292	A	G	11|11	R	11,13|24	A	13|13	G	12|12	G	14|14	G	14|14	A	8|8	G	13|13	G	7|7	G	19|19	A	23|23	A	16|16	G	13|13	G	12|12	A	9|9	A	10|10	A	22|22	G	16|16	A	13|13	G	12|12	A	17|17	A	11|11	A	19|19	A
Chr6	20597580	T	C	5|5	Y	6,5|11	T	18|18	C	11|11	C	15|15	C	13|13	T	10|10	C	18|18	C	13|13	C	15|15	T	6|7	T	13|13	C	11|11	C	17|17	T	8|8	T	21|21	T	8|8	C	21|21	T	13|13	C	6|6	T	17|17	T	17|17	T	13|13	T
Chr6	20727844	G	G	11|11	G	13|13	G	13|13	G	10|10	G	6|6	G	15|15	G	8|8	G	6|6	G	5|5	G	9|9	G	12|12	G	8|8	C	15|15	G	9|9	G	13|13	C	10|10	G	11|11	G	13|13	G	19|19	G	12|12	G	14|14	C	14|14	C	15|15	G
Chr6	20735845	A	A	4|4	A	11|11	A	7|7	A	12|12	A	9|9	A	10|10	A	9|9	A	3|3	A	6|6	A	8|8	A	17|17	A	10|10	G	7|7	A	8|8	A	9|9	G	5|5	A	11|11	A	10|11	A	8|8	A	9|9	A	11|11	G	9|9	G	7|7	A
Chr6	21188008	A	A	11|11	A	7|7	A	9|9	A	13|13	A	5|5	A	11|11	C	8|8	C	6|6	C	12|12	C	9|9	A	5|5	A	8|8	A	8|8	C	10|10	A	7|7	C	12|12	A	13|13	A	14|14	A	14|14	A	12|12	A	15|15	C	11|11	C	3|3	A
Chr6	21193548	G	G	11|12	A	11|11	A	10|10	A	6|6	A	8|8	A	11|11	G	16|16	G	7|7	G	5|5	G	7|7	A	5|5	A	7|7	A	11|11	G	13|13	A	7|7	G	11|11	A	7|7	A	8|8	A	8|8	A	14|14	A	6|6	G	12|13	G	7|7	A
Chr6	21545897	C	T	8|8	T	8|8	T	7|7	T	9|9	T	9|9	T	14|14	C	3|3	C	8|8	C	10|10	T	14|14	T	6|6	T	13|13	T	11|11	C	14|14	T	10|10	C	11|11	T	9|9	T	10|10	T	5|5	T	6|6	T	12|12	C	13|13	C	18|18	T
Chr6	21566523	A	A	10|10	A	10|10	A	9|9	A	9|9	A	3|3	G	5|5	G	7|7	G	6|6	G	8|8	A	13|13	A	7|7	A	11|11	A	3|3	G	5|5	A	5|5	G	10|10	A	8|8	A	9|9	A	9|9	A	5|5	A	6|6	G	7|7	G	9|9	A
Chr6	21713089	T	C	5|6	T	4|5	C	4|5	Y	8,3|11	Y	3,5|8	Y	9,3|12	Y	4,3|7	Y	6,2|8	T	1|3	Y	3,2|5	Y	7,2|9	Y	7,6|13	Y	4,5|9	C	8|9	Y	5,2|7	C	6|6	Y	10,4|14	Y	7,4|11	Y	3,2|5	Y	3,4|7	Y	5,5|10	Y	4,4|8	Y	6,4|10	Y
Chr6	21873148	T	T	8|10	Y	2,6|8	Y	3,3|6	Y	5,7|12	Y	3,5|8	T	8|10	T	3|4	Y	3,8|11	Y	2,6|8	Y	2,5|7	Y	2,4|6	Y	4,6|10	C	3|4	T	4|5	T	6|6	Y	3,10|13	T	4|5	Y	6,5|11	T	6|7	Y	3,5|8	Y	2,4|6	Y	2,4|6	Y	2,4|6	Y
Chr6	21968862	C	C	4|4	C	5|6	A	11|11	C	11|11	C	10|10	C	5|5	C	4|4	A	4|4	C	7|7	A	6|6	A	5|5	A	8|8	C	6|6	C	8|8	A	8|8	C	11|11	A	8|8	C	5|5	A	9|9	A	10|10	A	5|5	C	9|9	C	8|8	A
Chr6	21971089	A	A	7|10	W	3,2|5	W	5,2|10	A	10|14	W	4,4|9	W	4,4|10	W	6,2|8	T	3|6	W	8,5|17	A	4|7	A	7|9	A	3|5	A	4|5	W	4,3|8	A	9|11	W	3,2|6	A	4|5	W	5,3|8	W	6,3|11	W	6,4|11	W	4,4|9	W	5,3|10	W	2,7|10	A
Chr6	22282324	A	A	5|6	R	7,6|13	R	8,3|11	A	10|12	R	9,4|13	R	13,4|17	R	10,5|15	R	3,4|7	A	17|18	R	10,3|13	R	6,2|8	R	10,3|13	G	3|4	R	7,4|11	R	7,2|9	R	10,4|14	A	9|9	A	12|15	R	11,7|18	R	10,4|14	A	9|11	R	4,5|9	R	4,3|7	R
Chr6	22341749	C	C	1|3	A	11|12	A	5|5	M	4,2|6	M	3,2|5	A	3|3	M	2,2|4	M	8,3|11	C	1|3	M	6,3|9	A	6|6	M	4,1|5	M	2,2|4	M	5,1|6	M	5,4|9	M	5,1|6	M	3,3|6	M	5,1|6	M	7,4|11	A	3|3	M	7,1|8	A	3|4	M	4,1|5	C
Chr6	22551431	G	G	10|10	G	12|12	G	13|13	G	11|11	G	9|9	G	7|7	G	10|10	G	6|6	G	17|17	G	8|8	G	8|8	G	11|11	A	12|12	G	13|13	G	11|11	G	19|19	G	13|13	G	15|15	G	13|13	G	16|16	G	12|12	G	10|10	G	10|10	G
Chr6	22701955	A	A	8|8	A	10|10	A	10|10	W	4,11|15	A	11|11	A	10|10	T	10|10	A	9|9	T	12|12	A	12|12	A	11|11	A	13|13	A	6|6	T	6|6	A	8|8	T	16|16	A	8|8	A	7|7	A	10|10	A	7|7	A	8|8	A	9|9	A	7|7	A
Chr6	22810659	G	G	12|12	R	4,6|10	A	10|10	R	8,11|19	G	11|11	A	16|16	A	20|20	A	14|14	A	11|11	A	8|8	A	10|10	A	11|11	A	6|6	A	8|8	A	10|10	A	10|10	A	6|6	G	18|18	A	16|16	A	9|9	A	15|15	A	18|18	A	14|14	A
Chr6	22957434	G	G	11|11	G	3|4	A	10|10	R	3,2|5	G	6|6	A	9|9	A	3|3	A	11|11	A	12|12	A	19|19	A	13|13	A	6|6	A	7|7	A	9|9	A	11|11	A	15|15	A	10|10	G	8|8	A	11|11	A	9|9	A	16|16	A	9|9	A	8|8	A
Chr6	23337129	C	C	8|8	C	10|12	T	10|10	T	8|8	C	8|8	T	9|9	T	6|6	T	3|3	T	14|14	T	6|6	T	16|16	T	13|13	T	4|4	T	4|4	T	6|6	T	6|6	T	14|14	C	9|9	T	9|9	T	10|10	T	5|5	T	12|12	T	5|5	T
Chr6	23343104	C	C	13|13	C	17|18	M	5,11|16	C	4|5	C	11|11	M	3,10|13	M	3,5|8	M	5,5|10	C	5|5	M	3,8|11	M	5,4|9	C	9|10	M	2,6|8	A	3|4	C	15|18	C	5|5	M	4,12|16	C	16|16	M	3,9|12	C	8|9	M	2,7|9	C	9|11	M	3,10|13	M
Chr6	23653862	G	G	12|12	G	12|12	G	6|6	G	13|13	G	10|10	T	11|11	G	7|7	T	8|8	G	7|7	T	9|9	T	5|5	T	11|11	T	7|7	T	13|13	T	9|9	G	9|9	T	9|9	G	11|11	G	13|13	T	5|5	T	4|4	T	5|5	T	8|8	T
Chr6	23659958	A	A	12|12	A	12|12	A	8|8	A	9|9	A	10|10	G	8|8	A	15|15	G	12|12	A	10|10	G	19|19	G	13|13	G	8|8	G	11|11	G	18|18	G	12|12	A	9|9	G	15|15	A	11|12	A	14|14	G	8|8	G	10|10	G	11|11	G	11|11	G
Chr6	23758689	A	A	13|13	A	9|9	A	22|22	A	16|16	A	12|12	G	10|10	A	8|8	G	10|10	A	6|6	G	14|14	G	6|6	G	9|9	G	7|7	G	11|11	A	11|11	A	9|9	G	12|12	A	9|9	A	14|15	G	12|12	G	13|13	G	10|10	G	13|13	G
Chr6	23760522	G	G	9|9	G	10|10	G	10|10	G	8|8	G	3|3	A	8|8	G	8|8	A	9|9	G	12|12	A	5|5	A	11|11	A	14|14	A	6|6	A	10|10	G	10|10	G	11|11	A	7|7	G	15|15	G	9|9	A	15|15	A	9|9	A	5|5	A	11|11	A
Chr6	24105894	C	C	9|9	C	12|12	C	21|21	C	16|16	C	6|6	T	15|15	T	8|8	T	7|7	C	7|7	C	13|13	T	12|12	T	19|19	C	8|9	T	17|17	C	12|12	C	14|14	T	13|13	C	16|16	C	14|14	T	11|11	T	14|14	T	15|15	T	11|11	T
Chr6	24108480	C	C	16|16	C	14|14	C	13|13	C	10|10	C	7|7	G	15|15	G	9|9	G	7|7	C	9|9	C	14|14	G	12|12	G	8|8	C	17|17	G	13|13	C	10|10	C	12|12	G	14|14	C	13|13	C	23|23	G	11|11	G	10|10	G	15|15	G	10|10	G
Chr6	24449602	A	A	9|9	A	14|14	A	5|5	T	13|13	A	6|6	T	9|9	T	4|4	T	7|7	T	8|8	A	7|7	T	9|9	T	9|9	T	9|9	T	6|6	A	9|9	T	12|12	T	11|11	A	10|10	A	10|10	T	18|18	T	9|9	T	12|12	T	13|13	T
Chr6	24450753	T	T	9|9	T	13|13	T	10|10	A	22|22	T	11|11	A	19|19	A	7|7	A	12|12	A	9|9	T	12|12	A	16|16	A	17|17	A	15|15	A	15|15	T	16|16	A	19|19	A	10|10	T	12|12	T	20|20	A	17|17	A	17|17	A	14|14	A	16|16	A
Chr6	24602195	C	C	6|7	C	14|14	C	8|8	T	8|8	C	8|8	T	9|9	T	11|11	T	7|7	T	11|11	C	6|6	T	12|12	T	14|14	C	12|12	T	10|10	C	7|7	T	9|9	T	9|9	C	11|11	C	6|6	T	8|8	T	10|10	T	13|13	T	13|13	T
Chr6	24610016	T	T	4|4	T	7|7	T	7|7	C	13|13	T	9|9	C	9|9	C	6|6	C	11|11	C	4|4	T	8|8	C	12|12	C	7|7	T	7|7	C	11|11	T	13|13	C	7|7	C	6|6	T	16|16	T	9|9	C	16|16	C	12|12	C	6|6	C	21|21	C
Chr6	25107846	T	T	11|11	T	11|11	T	8|8	T	11|11	T	9|9	G	17|17	K	7,1|8	G	7|7	G	6|6	G	6|6	T	7|7	T	11|11	T	10|10	G	12|12	G	16|16	T	15|15	G	7|7	T	16|16	T	19|19	G	18|18	G	18|18	T	10|10	G	10|10	G
Chr6	25131559	T	T	16|16	T	9|9	T	7|7	T	11|11	T	6|6	C	10|10	C	9|9	C	8|8	C	8|8	C	10|10	T	3|3	T	11|11	T	3|3	C	7|7	C	9|9	T	4|4	C	14|14	T	10|10	T	14|14	T	16|16	C	8|8	T	9|10	C	8|8	C
Chr6	25302477	T	T	15|15	T	22|22	T	16|16	A	24|24	T	10|10	A	16|16	A	11|11	A	11|11	T	13|13	T	16|16	A	17|17	A	12|12	T	16|16	T	14|14	T	13|13	A	17|17	T	18|18	W	11,10|21	T	16|16	A	15|15	A	12|12	A	12|12	T	9|9	T
Chr6	25327934	C	C	11|11	C	14|14	C	17|17	G	19|19	C	15|15	G	12|12	G	11|11	G	17|17	C	10|10	C	13|13	G	11|11	G	11|11	C	7|7	C	13|13	C	14|14	G	14|14	C	19|19	S	3,10|13	C	17|17	G	16|16	G	14|14	G	11|11	C	19|19	C
Chr6	25547784	T	T	8|8	T	14|14	T	5|5	A	12|12	T	13|13	A	13|13	A	7|7	A	4|4	T	9|9	T	6|6	A	10|10	A	11|11	T	7|7	T	9|9	T	16|16	A	10|10	T	13|13	W	5,4|9	T	13|13	A	5|5	A	11|11	A	11|11	T	15|15	T
Chr6	25548098	T	T	13|14	T	13|13	T	10|10	C	10|10	T	15|15	C	6|6	C	12|12	C	9|9	T	8|8	T	18|18	C	9|9	C	13|13	T	15|15	T	9|9	T	15|15	C	14|14	T	23|23	Y	8,5|13	T	11|11	C	11|11	C	9|9	C	11|11	T	10|10	T
Chr6	25814569	C	C	9|9	C	12|12	C	16|16	C	13|13	C	7|7	C	16|16	C	8|8	T	11|11	C	17|17	T	9|9	T	9|9	T	12|12	C	7|7	C	7|7	C	10|10	C	9|9	C	6|6	C	10|10	C	11|11	C	12|12	C	13|13	T	12|12	C	10|10	C
Chr6	25820473	C	C	8|8	C	12|12	C	15|15	C	15|15	C	10|10	C	9|9	C	6|6	T	11|11	C	7|7	T	12|12	T	10|10	T	11|11	C	8|8	C	9|9	C	19|19	C	12|12	C	9|9	C	17|17	C	10|10	T	8|8	C	18|18	T	15|15	C	11|11	C
Chr6	26131965	G	G	6|6	G	17|17	G	14|14	G	9|9	G	10|10	G	7|7	G	10|10	A	3|3	G	8|8	A	4|4	A	4|4	A	2|2	G	9|9	G	7|7	G	13|13	G	11|11	G	4|4	G	10|10	G	13|13	A	7|7	G	13|13	A	5|5	G	19|19	G
Chr6	26132384	C	C	9|9	C	8|8	C	11|11	C	9|9	C	9|9	C	10|10	C	10|10	T	5|5	C	9|9	T	9|9	T	5|5	T	7|7	C	9|9	C	13|13	C	7|7	C	7|7	C	8|8	C	12|12	C	9|9	T	6|6	C	11|11	T	15|15	C	15|15	C
Chr6	26403949	G	G	16|16	G	12|12	G	24|24	G	6|6	G	7|7	G	17|17	G	15|15	T	12|12	G	17|17	T	14|14	G	13|13	G	11|11	G	16|16	G	10|10	G	13|13	G	13|13	G	8|8	G	12|12	G	11|11	G	20|20	G	19|19	G	17|17	G	22|22	G
Chr6	26404024	T	T	15|15	T	13|13	T	18|18	T	13|13	T	9|9	T	16|16	T	15|15	C	8|8	T	14|14	C	17|17	T	18|18	T	15|15	T	17|17	T	11|11	T	14|14	T	11|11	T	12|12	T	12|12	T	21|21	T	15|15	T	8|8	T	15|15	T	9|9	T
Chr6	26840186	G	G	12|12	G	14|14	G	17|17	G	18|18	G	12|12	G	13|13	G	13|13	T	10|10	G	13|13	T	18|18	T	20|20	T	18|18	G	9|9	G	12|12	G	11|11	G	18|18	G	19|19	G	10|10	G	16|16	G	15|15	G	14|14	T	18|18	G	10|10	G
Chr6	26840885	T	T	8|8	T	14|14	T	12|12	T	10|10	T	9|9	T	8|9	T	14|14	G	14|14	T	13|13	G	6|6	G	14|14	G	13|13	T	16|16	T	13|13	T	16|16	T	17|17	T	11|11	T	11|11	T	12|12	T	14|14	T	14|14	G	21|21	T	13|13	T
Chr7	203977	A	A	9|9	A	5|5	A	11|11	A	8|8	A	7|7	A	8|8	A	5|5	C	5|5	C	4|4	C	8|8	A	8|8	A	4|4	A	5|5	A	9|9	C	11|11	A	12|12	A	12|12	C	6|6	A	10|10	A	13|13	C	6|6	A	4|4	A	8|8	A
Chr7	249629	G	G	6|6	C	10|10	C	10|10	C	6|6	C	7|7	G	9|9	G	4|4	G	7|7	G	4|4	G	8|8	C	9|9	C	2|2	C	14|14	G	6|6	G	6|6	C	12|12	C	13|13	G	11|11	C	16|16	C	4|4	G	5|5	C	10|10	C	7|7	C
Chr7	392890	C	C	12|12	S	4,3|7	C	8|8	C	11|11	G	8|8	G	10|10	G	9|9	G	9|9	G	11|11	G	6|6	C	13|13	C	12|12	C	7|7	G	13|13	G	13|13	C	14|14	C	7|7	G	7|7	C	13|13	C	11|11	G	8|8	C	8|8	C	13|13	C
Chr7	393113	G	G	11|11	S	3,10|13	G	11|11	G	14|14	C	12|12	C	9|9	C	9|9	C	8|8	C	10|10	C	8|8	G	10|10	G	12|12	G	6|6	C	6|6	C	12|12	G	8|8	G	9|9	C	12|12	G	10|10	G	12|12	C	12|12	G	6|6	G	17|17	G
Chr7	824260	A	A	9|9	M	2,6|8	A	5|5	C	12|13	C	15|15	C	18|18	A	5|5	A	14|14	A	14|14	A	7|7	C	11|11	C	9|9	A	8|8	A	12|12	A	7|7	A	10|10	C	19|19	A	12|12	A	12|12	A	8|8	A	9|9	C	11|11	C	12|12	C
Chr7	825334	T	T	4|4	T	3|4	T	4|4	C	12|12	C	3|3	C	8|8	T	6|6	T	6|6	T	3|3	T	3|3	C	13|13	C	6|6	T	4|4	T	3|3	T	8|8	T	9|9	C	13|13	T	10|10	T	7|7	T	9|9	T	9|9	C	9|9	C	6|6	C
Chr7	1088878	A	A	14|14	R	3,6|9	A	8|8	G	16|16	G	16|16	G	12|12	A	7|7	A	7|7	A	10|10	A	7|7	G	10|10	G	6|6	A	8|8	A	8|8	A	12|12	G	11|11	G	13|13	G	11|11	A	14|14	A	13|13	A	15|15	G	9|9	G	12|12	G
Chr7	1110599	A	A	4|4	R	5,9|14	A	4|4	G	5|5	G	5|5	G	8|8	A	12|12	A	6|6	A	6|6	A	3|3	G	16|16	G	8|8	A	6|6	A	4|4	A	13|13	G	12|12	G	7|7	G	11|11	A	9|9	A	6|6	A	7|7	G	5|5	G	11|11	G
Chr7	1327550	G	G	7|7	R	2,2|4	G	6|6	A	14|14	A	10|10	G	6|6	G	5|5	A	5|5	A	4|4	A	10|10	A	3|3	A	8|8	G	9|9	G	9|9	A	7|7	A	8|8	A	7|7	A	9|9	G	15|15	G	13|13	A	7|7	A	8|8	A	5|5	A
Chr7	1359407	C	C	8|8	Y	5,9|14	C	21|21	T	21|21	T	8|8	C	9|9	C	11|12	T	7|7	T	7|7	T	12|12	T	13|13	T	18|18	C	9|9	C	13|13	T	12|12	T	16|16	T	7|7	T	14|14	C	13|13	C	11|11	T	13|13	T	19|19	T	19|19	T
Chr7	1669239	T	T	7|7	Y	7,6|13	T	7|7	T	5|5	C	12|12	T	14|14	T	13|13	C	10|10	C	11|11	T	11|11	T	15|15	T	7|7	T	8|8	T	13|13	C	9|9	T	20|20	T	15|15	T	15|15	T	5|5	T	9|9	C	16|16	T	5|5	T	11|11	T
Chr7	1706209	G	G	10|10	R	10,7|17	G	8|8	G	8|8	A	9|9	G	9|9	G	9|9	A	5|5	A	6|6	G	8|8	G	7|7	G	11|11	G	12|12	G	12|12	A	13|13	G	17|17	G	9|9	G	10|10	G	11|11	G	10|10	A	15|15	G	15|15	G	12|12	G
Chr7	2066539	A	A	9|9	R	3,6|9	A	9|9	A	12|12	G	6|6	G	18|18	A	5|5	G	10|10	G	12|12	A	16|16	A	18|18	A	17|17	A	4|4	A	12|12	G	10|10	A	16|16	A	13|13	A	14|14	G	10|10	G	13|13	G	10|10	A	8|8	A	14|14	A
Chr7	2069681	C	C	17|17	Y	4,7|11	C	15|15	C	18|18	T	12|12	T	11|11	C	10|10	T	8|8	T	11|11	C	8|8	C	14|14	C	11|11	C	13|13	C	8|8	T	16|16	C	13|13	C	12|12	C	14|14	T	6|6	T	16|16	T	11|11	C	11|11	C	8|8	C
Chr7	2119400	A	A	8|8	R	4,6|10	A	10|10	A	8|8	G	8|8	G	13|13	A	5|5	G	6|6	G	6|6	A	7|7	A	9|9	A	12|12	A	11|11	A	4|4	G	15|15	A	15|15	A	6|6	A	12|12	G	10|10	G	6|6	G	9|9	A	10|10	A	9|9	A
Chr7	2119749	A	A	14|14	R	3,8|11	A	15|15	A	13|13	G	6|6	G	7|7	A	9|9	G	8|8	G	8|8	A	13|13	A	13|13	A	9|9	A	11|11	A	13|13	G	13|13	A	12|12	A	11|12	A	8|8	G	13|13	G	13|13	G	12|12	A	13|13	A	15|15	A
Chr7	2538483	G	R	3,3|6	R	4,3|7	R	3,3|6	R	4,8|12	R	5,4|9	A	6|6	R	2,5|7	G	3|4	R	2,2|4	R	2,6|8	R	2,7|9	R	5,3|8	R	2,2|4	R	3,5|8	G	4|5	R	5,2|7	G	11|12	R	4,11|15	R	4,6|10	R	2,6|8	R	5,7|12	G	2|3	A	3|3	G
Chr7	2545555	C	G	8|8	S	6,6|12	G	9|9	G	15|15	C	6|6	S	6,1|7	C	7|7	C	3|3	C	6|6	C	5|5	G	10|10	G	12|12	G	6|6	C	12|12	C	6|6	G	18|18	G	19|19	C	13|13	G	12|12	G	21|21	C	15|15	G	14|14	G	20|20	G
Chr7	2710640	C	G	11|11	S	4,10|14	G	11|11	G	7|7	C	13|13	C	7|7	C	15|15	C	11|11	C	10|10	C	13|13	G	11|11	G	14|14	G	12|12	C	10|10	C	18|18	G	13|13	G	17|17	C	7|7	G	15|15	G	16|16	C	12|12	G	14|14	G	13|13	G
Chr7	2725792	A	T	8|8	W	9,6|15	T	11|11	T	14|14	A	10|10	A	14|14	A	7|7	A	15|15	A	9|9	A	17|17	T	12|12	T	11|11	T	7|7	A	8|8	A	6|6	T	18|18	T	10|10	A	10|10	T	23|23	T	14|14	A	11|11	T	11|11	T	11|11	T
Chr7	3127864	T	T	5|5	A	7|7	A	9|9	A	7|7	A	9|9	T	9|9	T	4|4	T	8|8	A	12|12	T	8|8	A	6|6	A	6|6	T	5|5	T	5|5	A	9|9	A	7|7	A	5|5	A	10|10	A	9|9	T	9|9	A	9|9	A	6|6	A	4|4	A
Chr7	3158927	A	W	7,2|9	W	9,5|14	W	6,4|10	W	6,2|8	W	5,5|10	A	3|4	W	4,4|8	W	7,5|12	W	6,4|10	W	6,8|14	W	5,3|8	A	17|19	W	6,2|8	T	3|4	W	11,3|14	W	11,4|15	A	9|11	W	9,4|13	W	10,3|13	W	7,5|12	W	6,9|15	A	7|8	W	6,3|9	W
Chr7	3411644	C	C	16|16	A	13|13	A	12|12	A	11|11	A	18|18	C	15|15	C	11|11	C	14|14	C	9|9	C	11|11	A	17|17	A	10|10	C	9|9	C	10|10	C	12|12	A	12|12	A	17|17	A	15|15	A	13|13	C	15|15	C	14|14	A	7|7	A	16|16	A
Chr7	3412217	A	A	18|18	T	13|13	T	13|13	T	11|11	T	12|12	A	8|8	A	15|15	A	7|7	A	7|7	A	17|17	T	13|13	T	15|15	A	8|8	A	14|14	A	10|10	T	17|17	T	14|14	T	19|19	T	22|22	A	16|16	A	18|18	T	14|14	T	11|11	T
Chr7	3601113	G	G	8|8	T	6|7	T	8|8	T	6|7	T	9|9	G	9|9	G	15|15	G	6|6	T	6|6	G	8|8	T	8|9	T	11|11	G	7|7	G	16|16	T	8|8	G	16|16	T	9|10	G	10|10	T	6|6	G	15|15	T	7|7	T	11|11	T	7|7	T
Chr7	3602166	T	T	9|9	A	14|14	A	8|8	A	11|11	A	9|9	T	9|9	T	9|9	T	5|5	A	12|12	T	6|6	A	13|13	A	11|11	T	9|9	T	11|11	A	10|10	T	11|11	A	10|10	T	12|12	A	16|16	T	15|15	A	7|7	A	12|12	A	17|17	A
Chr7	3966345	A	A	12|12	A	4|9	A	8|8	G	2|6	G	3|5	N	0|6	G	1|6	G	3|12	G	2|4	G	2|7	G	3|5	N	0|5	A	7|7	G	2|7	G	1|6	A	10|10	G	2|8	A	8|8	A	8|8	A	8|8	G	4|9	G	5|8	G	5|10	N
Chr7	3976198	A	A	10|10	R	10,10|20	A	17|17	G	9|9	G	14|14	A	15|16	A	14|14	A	10|10	G	12|12	A	17|17	G	13|13	G	21|21	A	15|15	A	15|15	G	7|7	A	18|18	G	12|12	A	9|9	A	14|14	A	15|15	G	15|15	G	11|11	G	16|16	G
Chr7	4203933	A	A	12|12	A	10|10	A	16|16	A	7|7	A	12|12	A	15|15	G	3|3	G	9|9	A	10|10	G	12|12	A	12|12	A	11|11	A	8|8	G	8|8	A	17|17	A	10|10	A	18|18	A	9|9	A	9|9	A	13|13	A	10|10	A	19|19	A	12|12	A
Chr7	4207051	A	A	4|4	A	13|13	A	7|7	A	7|7	A	13|13	A	9|9	G	11|11	G	7|7	A	5|5	G	10|10	A	9|9	A	7|7	A	4|4	G	10|10	A	8|8	A	8|8	A	13|13	A	13|13	A	9|9	A	8|8	A	8|8	A	11|11	A	9|9	A
Chr7	4532013	C	C	10|10	Y	1,5|6	C	7|7	T	19|19	T	6|6	Y	4,7|11	T	8|8	T	9|9	T	3|3	T	9|9	T	14|14	T	9|9	T	5|5	T	6|6	T	10|10	C	14|14	T	7|7	C	13|13	C	9|9	C	10|10	T	16|16	T	13|13	T	11|12	T
Chr7	4534312	T	T	9|9	K	7,5|12	T	19|19	G	12|12	G	8|8	K	6,5|11	T	7|7	T	9|9	G	12|12	T	9|9	G	11|11	T	24|24	T	9|9	T	11|11	G	24|24	T	11|11	T	6|6	T	9|9	T	11|11	T	8|8	G	16|16	G	19|19	T	17|17	T
Chr7	4987741	A	G	9|9	A	13|13	A	7|7	G	15|15	G	12|12	A	13|13	G	7|7	G	12|12	G	13|13	G	10|10	G	16|16	G	14|14	G	9|9	G	10|10	G	19|19	A	14|14	G	12|12	G	18|18	A	13|13	G	13|13	G	15|15	G	6|6	G	17|17	G
Chr7	4991666	G	A	13|13	G	14|14	G	11|12	A	15|15	A	4|4	G	15|15	A	17|17	A	5|5	A	3|3	A	21|21	A	14|14	A	9|9	R	6,1|7	A	6|6	A	14|14	G	14|14	A	14|14	A	9|9	G	14|14	A	13|13	A	13|13	A	11|11	A	17|17	A
Chr7	5255165	T	T	9|9	T	17|17	T	6|6	T	9|9	C	16|16	T	14|14	T	8|8	T	12|12	T	9|9	T	6|6	T	14|14	T	14|14	C	5|5	T	7|7	T	13|13	C	5|5	C	5|5	T	13|13	T	8|8	T	6|6	T	11|11	T	17|17	C	8|8	C
Chr7	5382325	C	C	10|10	C	13|13	C	9|9	C	15|15	A	9|9	C	16|16	A	13|13	C	13|13	C	13|13	C	11|11	C	8|8	A	13|13	A	11|11	A	9|9	A	22|22	A	15|16	A	24|24	C	14|14	C	11|11	C	12|12	A	18|18	C	10|10	A	20|20	A
Chr7	5490781	C	C	9|9	C	10|10	C	12|12	C	16|16	T	14|14	C	13|13	T	7|7	C	12|12	C	14|14	T	14|14	C	17|17	T	16|16	T	7|7	T	17|17	T	15|15	C	9|9	T	10|10	C	14|14	C	20|20	C	16|16	T	6|6	C	15|15	T	11|11	T
Chr7	5544128	T	T	10|10	T	13|13	T	11|11	T	10|10	C	11|11	T	10|10	C	8|8	T	12|12	T	11|11	C	12|12	T	9|9	C	10|10	C	9|9	Y	6,1|7	C	5|5	T	10|10	C	9|9	T	9|9	T	7|7	T	12|12	C	4|4	T	18|18	C	6|6	C
Chr7	5908236	A	A	13|13	A	10|10	A	13|13	T	9|9	A	12|12	A	11|11	T	7|7	T	15|15	T	6|6	T	16|16	T	8|8	T	16|16	T	16|16	T	9|9	T	16|16	T	17|17	T	8|8	T	11|11	A	19|19	A	21|21	T	10|10	T	6|6	T	13|13	T
Chr7	5982313	T	T	15|15	T	11|11	T	15|15	G	13|13	T	11|11	T	16|16	G	16|16	G	21|21	G	7|7	G	22|22	G	13|13	G	21|21	G	4|4	G	17|17	G	20|20	G	5|5	G	14|14	G	10|10	T	15|15	T	17|17	G	11|11	G	16|16	G	9|9	G
Chr7	6264418	T	Y	8,2|10	Y	11,6|17	Y	8,3|11	Y	9,6|15	Y	5,4|9	Y	8,6|14	T	7|8	Y	4,11|15	Y	3,2|5	Y	9,6|15	Y	5,10|15	Y	5,2|7	Y	6,5|11	Y	6,5|11	Y	9,7|16	Y	4,4|8	Y	4,7|11	Y	6,5|11	Y	11,2|13	Y	7,4|11	Y	10,3|13	Y	6,3|9	Y	8,6|14	C
Chr7	6264844	T	Y	9,3|12	T	13|15	T	8|10	Y	5,4|9	T	8|9	Y	2,7|9	Y	9,4|13	Y	7,3|10	Y	4,2|6	Y	9,3|12	Y	5,6|11	Y	4,1|5	Y	4,3|7	Y	11,5|16	C	7|8	Y	6,4|10	Y	3,4|7	Y	8,2|10	T	11|13	Y	8,4|12	C	3|3	Y	7,3|10	Y	7,3|10	C
Chr7	6467258	A	C	10|10	M	6,6|12	A	14|14	C	11|11	A	10|10	A	8|8	C	10|10	C	12|12	C	3|3	C	14|14	C	19|19	C	11|11	A	7|7	C	6|6	C	14|14	C	17|17	C	11|11	C	10|10	A	15|15	A	16|16	C	9|9	C	10|10	C	13|13	C
Chr7	6467484	A	G	6|6	R	1,5|6	A	16|16	G	19|19	A	11|11	A	17|17	G	12|12	G	16|16	G	11|11	G	10|10	G	14|14	G	11|11	A	15|15	G	20|20	G	17|17	G	16|16	G	14|14	G	7|7	A	13|14	A	24|24	G	21|21	G	12|12	G	11|11	G
Chr7	6877999	G	G	6|6	G	7|7	G	3|3	A	5|5	G	8|8	G	11|11	G	4|4	A	6|6	A	3|3	G	4|4	A	8|8	A	10|10	G	9|9	G	9|9	G	7|7	A	11|11	A	9|9	A	13|13	G	7|7	G	6|6	G	7|7	G	14|14	A	7|7	A
Chr7	6878083	A	A	8|8	A	6|6	A	8|8	G	10|10	A	6|6	A	4|4	A	4|4	G	10|10	G	5|5	A	12|12	G	6|6	G	8|8	A	7|7	A	11|11	A	6|6	G	10|10	G	6|6	G	7|7	A	17|17	A	17|17	A	13|13	A	20|20	G	10|10	G
Chr7	6959298	T	Y	2,2|4	Y	3,5|8	T	7|8	C	7|7	T	3|3	T	14|16	T	5|6	C	6|7	C	4|4	Y	2,7|9	C	8|9	C	11|11	T	7|8	T	13|16	Y	2,3|5	C	10|10	C	10|10	Y	6,2|8	T	5|5	Y	5,6|11	T	8|9	T	6|7	C	9|9	C
Chr7	6975007	T	W	4,2|6	W	4,2|6	W	4,1|5	W	11,2|13	T	1|3	W	8,4|12	W	6,1|7	W	6,3|9	W	6,4|10	W	5,3|8	A	4|4	W	7,1|8	T	1|3	W	5,1|6	W	7,4|11	N	0|8	A	4|4	W	2,4|6	W	3,2|5	W	7,1|8	W	7,4|11	W	4,3|7	W	4,3|7	W
Chr7	7203301	C	G	14|14	S	12,2|14	C	15|15	G	7|7	C	9|9	G	11|11	G	16|16	G	16|16	G	8|8	G	9|9	G	8|8	G	15|15	C	13|13	G	10|10	G	11|11	G	6|6	G	8|8	G	16|16	C	9|9	G	10|10	G	14|14	C	12|12	G	7|7	G
Chr7	7237761	C	T	5|5	Y	5,4|9	C	6|6	T	11|11	C	6|6	T	15|15	T	3|3	T	5|5	T	8|8	T	5|5	T	9|9	T	8|8	C	8|8	T	8|8	T	9|9	T	10|10	T	7|7	T	11|11	C	4|4	T	6|6	Y	1,6|7	C	8|8	T	10|10	T
Chr7	7684102	T	T	6|6	T	12|12	T	8|8	A	11|11	T	10|10	T	13|13	T	9|9	A	9|9	A	9|9	T	14|14	A	11|11	A	9|9	T	5|5	T	7|7	T	14|14	A	14|14	A	8|8	A	12|12	T	15|15	T	8|8	T	14|14	T	14|14	A	13|13	A
Chr7	7685503	T	T	9|9	T	9|9	T	15|15	G	9|9	T	9|9	T	16|16	T	8|8	G	12|12	G	10|10	T	11|11	G	13|13	G	9|9	T	12|12	T	9|9	T	13|13	G	17|17	G	9|9	G	10|10	T	11|11	T	10|10	T	20|20	T	13|13	G	15|15	G
Chr7	7812679	T	Y	4,3|7	Y	5,6|11	Y	7,5|12	Y	5,3|8	C	3|3	Y	5,2|7	Y	3,3|6	Y	2,4|6	Y	5,3|8	Y	6,4|10	Y	7,4|11	Y	5,2|7	T	2|3	Y	8,4|12	Y	7,4|11	T	5|6	Y	9,3|12	Y	4,6|10	Y	9,2|11	C	3|4	Y	7,10|17	Y	5,4|9	Y	8,3|11	Y
Chr7	7814298	C	Y	3,7|10	Y	3,4|7	Y	8,4|12	Y	2,4|6	Y	3,3|6	Y	2,3|5	Y	3,6|9	Y	4,9|13	Y	4,3|7	Y	7,7|14	Y	2,4|6	C	3|4	Y	4,3|7	Y	2,6|8	C	4|4	Y	4,6|10	T	4|4	Y	5,5|10	Y	4,3|7	Y	2,7|9	Y	4,8|12	Y	8,6|14	Y	3,3|6	Y
Chr7	8121996	T	C	5|5	Y	4,2|6	T	7|7	C	6|6	T	5|5	C	6|6	C	5|5	C	7|7	C	10|10	C	8|8	C	15|15	C	7|7	T	8|8	C	12|12	C	9|9	C	11|11	C	10|10	C	12|12	T	11|11	C	5|5	C	12|12	T	12|12	C	9|9	C
Chr7	8122055	T	C	7|7	Y	5,6|11	T	6|6	C	11|11	T	9|9	C	15|15	C	14|14	C	16|16	C	13|13	C	11|11	C	11|11	C	10|10	T	6|6	C	14|14	C	7|7	C	16|16	C	14|14	C	7|7	T	14|14	C	12|12	C	12|12	T	12|12	C	12|12	C
Chr7	8446755	G	A	13|13	R	6,3|9	G	17|17	A	11|11	G	11|11	A	10|10	A	10|10	A	7|7	A	9|9	A	12|12	A	16|16	A	9|9	G	10|10	A	15|15	A	9|9	A	15|15	A	5|5	A	9|10	G	16|16	A	12|12	A	15|15	G	16|16	A	11|11	A
Chr7	8446960	C	A	10|10	M	8,1|9	C	15|15	A	8|8	C	7|7	A	7|7	A	11|11	A	13|13	A	12|12	A	17|17	A	15|15	A	8|8	C	11|11	A	10|10	A	9|9	A	13|13	A	7|7	A	14|14	C	19|19	A	9|9	A	17|17	C	13|13	A	17|17	A
Chr7	8980541	A	A	7|7	A	11|11	A	10|10	G	10|10	A	6|6	A	7|7	A	3|3	A	8|8	G	5|5	G	21|21	G	17|17	G	10|10	A	5|5	A	11|11	G	8|8	A	12|12	G	8|8	A	10|10	A	12|12	A	11|11	G	9|9	A	5|5	G	13|13	G
Chr7	8980630	T	T	10|10	T	13|13	T	8|8	A	9|9	T	9|9	T	11|11	T	13|13	T	9|9	A	8|8	A	5|5	A	12|12	A	6|6	T	7|7	T	5|5	A	13|14	T	17|17	A	12|13	T	12|12	T	12|12	T	13|13	A	7|7	T	3|3	A	9|9	A
Chr7	9000875	C	C	10|10	C	7|7	C	10|10	T	10|10	C	6|6	C	14|14	C	9|9	C	8|8	T	6|6	T	15|15	T	9|10	T	11|12	C	7|7	C	9|9	T	14|14	C	16|16	T	11|11	C	12|12	C	13|13	C	18|18	T	13|13	C	19|19	T	11|11	T
Chr7	9041491	G	A	10|10	A	10|10	A	10|10	G	10|10	A	7|7	A	12|12	A	11|11	A	9|9	G	11|11	G	9|9	G	11|11	G	2|2	A	5|5	A	8|8	G	9|9	A	10|11	G	8|8	A	4|4	A	5|5	A	4|4	G	9|10	A	14|14	G	8|8	G
Chr7	9304254	G	A	9|9	A	14|14	A	19|19	G	15|15	A	11|11	A	16|16	A	17|17	A	16|16	G	11|11	G	19|19	G	15|15	G	16|16	A	13|13	A	13|13	G	12|12	A	21|21	G	11|11	A	17|17	A	16|16	A	13|13	G	14|14	A	16|16	G	16|16	G
Chr7	9359520	T	A	8|8	A	4|4	A	15|15	T	11|11	A	12|12	A	14|14	A	10|11	A	12|13	T	9|9	T	13|13	T	11|11	T	12|12	A	11|11	A	13|14	T	15|15	A	13|14	T	12|12	A	11|12	A	18|18	A	14|15	T	20|20	A	7|7	T	11|11	T
Chr7	9798757	A	A	7|7	A	13|13	A	5|5	G	6|6	A	6|6	A	10|10	A	3|3	A	3|3	G	7|7	G	4|4	G	7|7	G	7|7	G	4|4	A	7|7	G	12|12	A	10|10	G	10|10	A	7|7	A	8|8	G	11|11	G	5|5	A	4|4	G	9|9	G
Chr7	9798799	C	C	5|5	C	12|12	C	7|7	T	10|10	C	3|3	C	10|10	C	7|7	C	6|6	T	7|7	T	5|5	T	6|7	T	9|9	T	3|4	C	9|9	T	10|10	C	8|8	T	13|13	C	9|9	C	11|11	T	7|7	T	8|8	C	4|4	T	8|8	T
Chr7	9964652	G	G	11|11	G	12|12	G	8|8	T	11|11	G	8|8	G	13|13	G	4|4	G	5|5	T	5|5	T	12|12	T	8|8	T	8|8	G	15|15	G	8|8	T	10|10	G	11|11	T	8|8	G	14|14	G	12|12	G	13|13	T	14|14	G	9|9	T	8|8	T
Chr7	10022448	A	R	6,2|8	A	9|9	A	6|6	G	10|10	R	5,3|8	A	9|9	A	5|5	A	5|6	G	6|6	G	10|10	G	8|8	G	8|8	A	6|6	R	3,3|6	G	12|12	A	5|6	G	11|11	A	7|7	R	5,2|7	A	13|13	G	10|10	A	7|7	G	11|11	G
Chr7	10293378	T	Y	6,4|10	Y	6,1|7	C	6|7	C	3|4	Y	4,3|7	Y	6,2|8	C	4|5	C	8|8	C	3|4	Y	3,2|5	Y	7,2|9	C	5|6	Y	3,2|5	Y	6,2|8	C	9|10	C	3|4	Y	5,4|9	Y	6,7|13	Y	4,4|8	C	6|7	Y	8,4|12	T	3|4	Y	2,4|6	Y
Chr7	10361046	C	Y	7,2|9	C	3|3	Y	5,6|11	C	2|3	C	2|3	Y	3,6|9	Y	2,2|4	Y	5,2|7	C	3|4	Y	2,3|5	Y	2,4|6	C	1|2	Y	3,3|6	T	3|4	C	2|3	T	9|11	Y	1,6|7	Y	5,2|7	Y	4,9|13	Y	3,3|6	Y	4,4|8	Y	2,6|8	Y	7,6|13	Y
Chr7	10500794	A	A	3|3	A	4|4	A	7|7	A	5|5	A	7|7	A	7|7	A	5|5	A	5|5	G	3|3	G	4|4	A	6|6	A	2|2	A	6|6	A	4|4	G	7|7	A	5|6	A	7|7	A	5|5	A	4|4	A	10|10	G	6|6	A	4|4	A	12|12	A
Chr7	10500935	A	A	11|11	A	8|8	A	7|7	A	14|14	A	7|7	A	6|6	A	5|5	A	7|7	G	4|4	G	8|8	A	6|6	A	12|12	A	8|8	A	6|6	G	6|6	A	8|8	A	7|7	A	6|6	A	10|10	A	9|9	G	10|10	A	18|18	A	8|8	A
Chr7	10936818	G	G	10|10	G	10|10	G	9|9	G	22|22	G	8|8	G	12|12	G	8|8	G	8|8	A	9|9	A	12|12	G	16|16	G	15|15	G	17|17	G	13|13	A	12|12	G	10|10	G	10|10	G	23|23	G	13|13	G	17|17	A	17|17	A	12|12	G	16|16	G
Chr7	10937003	T	T	7|7	T	12|12	T	15|15	T	10|10	T	8|8	T	10|10	T	13|13	T	10|10	C	15|15	C	17|17	T	13|13	T	16|16	T	5|5	T	9|9	C	15|15	T	16|16	T	9|9	T	11|11	T	3|3	T	14|14	C	8|8	C	13|13	T	11|11	T
Chr7	11272258	T	C	15|15	T	4|5	T	9|9	C	14|14	T	12|12	C	6|6	C	7|7	C	10|10	C	3|3	C	9|9	C	10|10	C	10|10	T	8|8	C	5|5	C	9|9	T	14|14	C	6|6	C	8|8	T	9|9	T	13|13	C	7|7	T	11|11	C	10|10	C
Chr7	11274440	G	A	10|10	R	4,5|9	G	10|10	A	9|10	G	8|8	A	15|15	A	9|9	A	9|9	A	10|10	A	12|12	A	10|10	A	13|13	G	9|9	A	17|17	A	10|11	G	10|10	A	8|8	A	10|10	G	17|17	G	8|8	A	19|20	G	13|13	A	8|8	A
Chr7	11435784	T	C	8|8	Y	9,3|12	T	10|10	C	7|7	T	5|5	C	8|8	C	4|4	C	6|6	C	10|10	C	9|9	C	8|8	C	6|6	T	3|3	C	10|10	C	12|12	T	15|15	C	4|4	C	10|10	T	13|13	T	9|9	C	7|7	T	13|13	C	9|9	C
Chr7	11515348	C	T	4|4	T	3|4	C	7|7	T	5|5	C	9|9	T	10|11	T	8|8	T	10|11	T	3|4	T	9|9	T	8|8	T	8|8	C	3|3	T	7|7	T	9|9	C	12|12	T	4|4	T	6|6	C	7|7	C	4|4	T	5|5	C	12|12	T	4|4	T
Chr7	11789247	A	C	11|11	M	8,12|20	A	15|15	C	14|14	A	9|9	C	16|16	C	11|11	C	9|9	C	7|7	C	18|18	C	15|15	C	15|15	A	4|4	C	20|20	C	19|19	A	9|9	C	11|11	C	12|12	A	12|12	A	14|14	C	9|9	A	13|14	C	6|6	C
Chr7	11832694	T	C	5|5	Y	5,6|11	T	19|19	C	7|7	T	4|4	C	13|13	C	9|9	C	9|9	C	14|14	C	6|6	C	15|15	C	9|9	T	12|12	C	5|5	C	8|8	T	10|10	C	13|13	C	11|11	T	11|11	T	9|9	C	7|7	T	10|10	C	7|7	C
Chr7	12060951	A	G	6|6	G	5|5	G	10|10	G	6|6	G	4|4	A	6|6	A	5|5	A	10|10	A	4|4	A	9|9	G	9|9	G	7|7	A	3|3	A	4|4	A	9|9	G	8|8	G	6|6	G	5|5	G	9|9	G	5|5	A	10|10	G	4|4	G	7|7	G
Chr7	12119285	G	A	9|9	A	5|5	A	7|7	A	5|5	A	11|11	G	5|5	G	5|5	G	7|7	G	6|6	G	10|10	A	10|10	A	11|11	G	7|7	G	5|5	G	11|11	A	14|14	A	7|7	A	7|7	A	8|8	A	10|10	G	6|6	A	12|12	A	10|10	A
Chr7	12327193	G	C	9|10	C	13|14	S	7,13|20	C	7|8	S	2,6|8	G	10|10	G	7|7	G	8|8	G	13|13	G	15|15	C	14|15	C	13|14	G	5|5	G	10|10	G	15|15	S	2,7|9	S	5,19|24	C	7|8	S	4,12|17	C	14|14	G	12|12	C	13|15	C	10|10	S
Chr7	12387787	T	Y	6,1|7	Y	9,3|12	Y	6,3|9	Y	4,8|12	Y	6,1|7	Y	3,4|7	Y	5,4|9	Y	3,4|7	Y	3,4|7	C	9|9	Y	3,4|7	T	5|6	Y	7,3|10	Y	4,2|6	Y	12,3|15	Y	7,5|12	Y	4,3|7	Y	5,8|13	Y	3,5|8	Y	6,3|9	Y	5,7|12	Y	3,6|9	Y	9,2|11	Y
Chr7	12798438	C	G	3|3	G	10|10	G	7|7	C	8|8	G	3|3	C	10|10	C	7|7	C	7|7	C	5|5	C	5|5	C	7|7	C	6|6	C	7|7	C	8|8	C	14|14	G	7|7	C	9|9	C	7|7	G	11|12	G	14|14	C	7|7	G	5|5	C	10|10	C
Chr7	12818029	C	T	9|9	T	6|6	T	10|10	C	11|11	T	9|9	C	11|11	C	12|12	C	9|9	C	5|5	C	11|11	C	4|4	C	7|7	C	5|5	C	9|9	C	9|9	T	9|9	C	5|5	C	9|9	T	8|8	T	8|8	C	15|15	T	10|10	C	8|8	C
Chr7	12901723	A	G	10|10	G	11|11	G	17|17	A	12|12	G	11|11	A	12|12	A	9|9	A	8|8	A	5|5	A	9|9	A	10|10	A	9|9	A	18|18	A	14|14	A	10|10	G	10|10	A	12|12	A	17|17	G	20|20	G	11|11	A	13|13	G	22|22	A	19|19	A
Chr7	12925088	A	T	8|8	T	8|8	T	6|6	T	12|12	T	12|13	T	9|9	T	4|5	T	12|12	A	1|3	T	5|6	W	1,8|9	T	6|6	W	2,7|9	T	5|5	W	2,5|7	T	7|7	T	11|12	W	2,5|7	W	1,8|9	W	3,9|12	T	10|11	T	8|8	T	3|3	W
Chr7	13231812	C	Y	2,7|9	Y	11,8|19	C	16|16	T	12|14	C	5|5	Y	5,17|22	T	7|8	T	15|15	T	8|9	T	21|24	T	14|15	Y	3,8|11	C	15|15	T	17|17	T	16|19	C	21|21	Y	3,7|10	T	15|18	C	11|11	C	14|14	Y	3,10|13	C	20|20	T	17|18	T
Chr7	13449723	A	G	10|10	A	11|11	A	9|9	G	12|12	A	15|15	G	18|18	A	14|14	A	13|13	A	9|9	A	14|14	G	8|8	G	14|14	A	13|13	A	17|17	G	21|21	A	9|9	G	10|10	G	14|14	A	11|11	A	24|24	G	15|15	A	20|20	G	12|12	G
Chr7	13505385	G	T	8|9	G	7|7	G	4|4	T	5|6	G	7|7	T	5|5	G	10|10	G	9|9	G	12|12	G	5|5	T	6|6	N	0|1	G	4|4	G	7|7	T	6|6	G	5|5	T	3|3	T	12|12	G	5|5	G	12|12	T	9|9	G	7|7	T	7|8	T
Chr7	13505425	G	A	8|8	G	6|6	G	5|5	A	8|8	G	10|10	A	7|7	G	12|12	G	11|11	G	10|10	G	7|7	A	10|10	A	1|1	G	5|5	G	3|3	A	3|3	G	5|5	A	10|10	A	9|9	G	5|5	G	10|10	A	8|8	G	6|6	A	9|9	A
Chr7	13849373	A	A	11|11	A	13|13	A	8|8	G	7|7	A	16|16	G	11|11	A	8|8	A	13|13	A	15|15	A	12|12	G	11|11	G	20|20	A	9|9	A	5|5	G	9|9	A	14|14	G	20|20	R	8,5|13	A	11|11	G	13|13	G	10|10	A	12|12	G	15|15	G
Chr7	13898101	A	A	14|14	A	22|22	A	11|11	G	6|6	A	10|10	G	15|15	A	11|11	A	6|6	A	11|11	A	12|12	G	13|13	G	20|20	A	8|8	A	10|10	G	11|11	A	5|5	G	8|8	R	7,6|13	A	11|11	G	8|8	G	9|9	A	17|17	G	15|15	G
Chr7	14199960	T	W	6,10|16	W	7,2|9	W	6,5|11	W	5,1|6	A	3|4	W	3,3|6	T	1|3	W	9,4|13	W	2,5|7	W	5,6|11	W	3,9|12	W	4,4|8	W	9,6|15	W	4,4|8	W	9,2|11	W	6,6|12	W	3,3|6	W	6,7|13	W	5,2|7	W	8,8|16	W	3,3|6	W	4,11|15	W	4,6|10	W
Chr7	14247524	T	Y	10,3|13	Y	9,4|13	Y	4,3|7	Y	6,3|9	Y	9,6|15	Y	12,9|21	Y	4,6|10	T	4|5	Y	8,2|10	Y	6,12|18	Y	6,4|10	Y	3,4|7	Y	8,6|14	Y	6,2|8	Y	13,3|16	C	9|10	Y	9,6|15	Y	14,7|21	Y	4,6|10	Y	8,6|14	Y	14,2|16	Y	8,8|16	Y	11,8|19	Y
Chr7	14419928	C	T	13|13	T	7|7	T	13|13	C	8|8	T	10|10	C	14|14	C	15|15	C	10|10	C	10|10	C	14|14	C	9|9	C	11|11	C	7|7	C	12|12	C	7|7	T	12|12	C	11|11	Y	9,4|13	T	10|10	C	15|15	C	9|9	T	17|17	C	11|11	C
Chr7	14433810	C	C	6|6	C	4|4	C	7|7	C	7|7	C	6|7	C	5|5	C	5|5	C	7|7	C	4|4	A	3|4	M	3,4|7	C	6|6	C	5|5	C	7|8	C	4|5	C	11|13	C	7|7	C	9|10	C	5|5	C	8|8	C	5|5	C	10|11	C	8|8	C
Chr7	14825505	G	A	4|4	A	8|8	A	11|11	G	13|13	A	4|4	G	7|7	G	7|7	G	7|7	G	5|5	G	7|7	G	8|8	G	6|6	G	4|4	G	5|5	G	3|3	A	13|13	G	5|5	R	7,4|11	A	5|5	G	4|4	G	15|15	A	13|13	G	9|9	G
Chr7	14941698	C	C	4|4	C	8|8	C	9|9	C	5|5	C	11|11	C	14|14	T	6|6	T	6|6	T	11|11	T	17|17	C	9|9	C	11|11	C	8|8	T	11|11	C	16|16	C	10|10	C	7|7	C	9|9	C	11|11	C	16|16	C	6|6	C	4|4	C	6|6	C
Chr7	15128149	C	T	6|6	T	10|10	T	9|9	C	9|9	T	5|5	C	8|8	T	5|5	T	5|5	T	10|10	T	10|10	C	5|5	C	8|8	T	9|9	T	6|6	C	12|12	T	11|11	C	12|12	Y	4,4|8	T	8|8	T	8|8	C	13|13	T	11|11	C	4|4	C
Chr7	15129522	T	T	10|10	T	7|8	T	6|6	C	10|10	T	7|7	C	8|8	T	8|9	T	5|5	T	6|6	T	5|5	C	7|7	C	5|5	T	5|5	T	5|5	C	8|8	T	5|5	C	14|14	Y	5,5|10	T	5|5	T	7|8	C	10|10	T	7|7	C	8|8	C
Chr7	15301404	A	A	8|8	A	13|13	A	23|23	T	14|14	A	6|6	T	9|9	A	11|11	A	16|16	A	10|10	A	19|19	T	12|12	T	14|14	A	15|15	A	10|10	T	14|14	A	8|8	T	9|9	W	6,7|13	A	14|14	T	27|27	T	20|20	A	20|20	T	18|18	T
Chr7	15423031	T	T	10|10	T	5|5	T	8|8	C	6|6	T	7|7	C	7|7	T	6|6	T	6|6	T	11|11	T	12|12	C	8|8	C	11|11	T	9|9	T	5|5	C	4|4	T	10|10	C	12|12	T	7|7	T	13|13	C	10|10	C	10|10	T	9|9	C	11|11	C
Chr7	15763319	T	T	11|11	T	11|11	T	12|12	T	17|17	T	8|8	T	18|18	C	12|12	C	4|4	C	4|4	C	12|12	T	13|13	T	10|10	T	10|10	C	16|16	T	16|16	T	21|21	T	9|9	T	24|24	T	17|17	T	14|14	T	17|17	T	20|20	T	15|15	T
Chr7	15841096	A	A	5|5	A	5|5	A	12|12	A	7|7	A	4|4	A	7|7	A	5|5	A	5|5	A	6|6	A	7|7	A	12|12	A	7|7	G	5|5	A	10|10	A	10|10	A	12|12	A	7|7	A	8|8	A	13|13	A	9|9	A	6|6	A	10|10	A	7|7	A
Chr7	15913425	A	A	7|7	A	10|10	A	7|7	A	17|17	A	9|9	A	10|10	A	8|8	A	10|10	A	10|10	A	11|11	A	12|12	A	12|12	G	10|10	A	7|7	A	13|13	A	8|8	A	8|8	A	11|11	A	16|16	A	14|14	A	11|11	A	7|7	A	10|10	A
Chr7	15915083	G	A	8|8	A	7|7	A	10|10	G	12|12	A	14|14	G	10|10	G	5|5	G	10|10	G	6|6	G	8|8	G	9|9	G	6|6	A	6|6	G	12|12	G	9|9	A	8|8	G	10|10	G	8|8	A	13|13	A	11|11	G	15|15	A	21|21	G	15|15	G
Chr7	16263464	A	A	12|12	A	10|10	A	10|10	G	10|10	A	12|12	G	12|12	A	12|12	A	15|15	A	9|10	A	15|15	G	12|12	G	14|14	G	14|14	A	9|9	G	13|13	A	16|16	G	15|15	G	10|10	A	13|13	A	12|12	G	18|18	A	17|17	G	23|23	G
Chr7	16263579	G	G	14|14	G	18|18	G	16|16	A	12|12	G	16|16	A	12|12	G	18|18	G	10|10	G	10|10	G	17|17	A	17|17	A	13|13	A	14|14	G	14|14	A	19|19	G	12|12	A	14|14	A	11|11	G	18|18	G	21|21	A	14|14	G	13|13	A	16|16	A
Chr7	16705315	C	G	10|10	G	11|11	G	15|15	C	11|11	G	13|13	C	13|13	C	12|12	C	6|6	C	8|8	C	16|16	C	6|6	C	13|13	C	9|9	C	10|10	C	8|8	G	13|13	C	8|8	C	7|7	G	10|10	G	17|17	C	7|7	G	9|9	C	11|11	C
Chr7	16705983	A	G	10|10	G	11|11	G	15|15	A	11|11	G	13|14	A	9|9	A	13|13	A	17|17	A	13|13	A	15|15	A	16|16	A	5|5	A	13|13	A	15|15	A	11|11	G	11|11	A	14|14	A	19|19	G	18|18	G	14|14	A	20|20	G	14|14	A	14|14	A
Chr7	17035760	T	C	6|6	C	10|10	Y	6,1|7	C	7|7	C	5|5	T	16|16	T	5|5	T	7|7	T	11|11	T	6|6	C	5|5	C	9|9	T	6|6	T	4|4	T	10|10	C	8|8	C	7|7	C	3|3	C	11|11	C	7|7	T	8|8	C	5|5	C	11|11	C
Chr7	17074046	A	C	11|11	C	6|6	C	5|5	C	9|9	C	5|5	A	9|9	A	4|4	A	6|6	A	8|8	A	8|8	C	7|7	C	5|5	A	5|5	A	8|8	A	6|6	C	9|9	C	6|6	C	6|6	C	6|6	C	10|10	A	13|13	C	9|9	C	9|9	C
Chr7	17160255	A	R	2,2|7	G	4|6	R	3,4|9	A	3|5	R	1,4|6	R	8,3|11	A	9|11	R	8,3|11	R	4,5|9	R	12,4|16	N	0|9	G	4|5	R	7,4|11	R	9,5|14	R	9,4|13	R	2,2|5	N	0|5	R	3,5|11	R	2,5|11	R	4,4|11	R	15,6|21	R	4,5|13	R	4,6|12	R
Chr7	17162671	A	R	5,5|10	G	3|4	G	5|5	R	4,10|14	R	2,2|4	A	6|7	A	6|7	A	5|6	A	4|4	A	7|7	G	5|5	G	3|3	A	4|5	A	6|6	A	6|7	R	6,10|16	G	4|4	R	2,3|5	G	6|6	G	5|5	R	6,2|8	R	2,4|6	R	2,2|4	R
Chr7	17413715	G	K	3,3|6	K	2,8|10	T	9|9	G	5|5	T	10|11	G	11|11	G	5|5	G	11|11	G	8|8	G	11|11	G	7|7	G	11|11	G	11|11	G	7|7	G	9|9	T	11|12	G	3|3	K	3,3|6	T	9|9	G	9|9	G	15|15	T	8|9	G	12|12	G
Chr7	17633880	T	Y	2,2|4	Y	4,4|8	T	10|11	Y	2,4|6	C	3|4	Y	6,9|15	Y	2,2|4	Y	5,10|15	Y	5,7|12	Y	4,6|10	Y	5,10|15	T	5|5	N	0|7	T	3|3	Y	3,6|9	T	3|3	T	3|4	Y	5,11|16	T	7|8	Y	4,6|11	Y	3,10|13	Y	3,2|5	Y	4,9|13	Y
Chr7	17893306	G	G	7|7	G	5|5	G	9|9	C	10|10	G	5|5	C	8|8	C	6|6	C	11|11	C	7|7	C	12|12	C	11|11	C	10|10	G	9|9	C	10|10	C	5|5	G	10|10	C	4|4	C	6|6	G	7|7	G	13|13	C	8|8	G	12|12	C	8|8	C
Chr7	17917205	A	A	10|10	A	12|12	A	11|11	G	11|11	A	12|12	G	11|11	G	7|7	G	3|3	G	12|12	G	12|12	G	11|11	G	10|10	A	7|8	G	19|19	G	17|17	A	8|8	G	14|14	G	13|13	A	16|16	A	16|16	G	10|10	A	12|12	G	18|18	G
Chr7	18038425	C	S	11,13|24	S	7,10|17	S	13,11|24	C	8|8	S	7,12|19	G	6|6	G	15|15	C	11|11	C	12|12	G	17|17	C	15|15	C	17|17	S	10,6|16	G	12|12	G	14|14	C	24|24	C	7|7	C	10|10	S	12,7|19	S	13,10|23	G	16|16	S	14,16|30	C	14|14	C
Chr7	18099113	T	Y	12,14|26	Y	17,15|32	Y	13,11|24	T	15|15	Y	13,15|28	C	13|13	C	8|8	T	10|10	T	8|8	C	18|18	T	16|16	T	12|12	Y	15,12|27	C	9|9	C	18|18	T	25|25	T	9|9	T	20|20	Y	13,15|28	Y	14,17|31	C	12|12	Y	14,12|26	T	23|23	T
Chr7	18428755	A	M	4,2|6	A	7|8	A	9|10	C	4|4	A	4|5	C	15|15	A	3|4	M	12,5|17	M	8,4|12	M	6,2|8	C	13|13	C	8|8	M	7,2|9	A	7|8	C	9|9	A	12|14	C	15|15	M	7,5|12	A	8|10	M	11,3|14	C	11|11	M	9,3|12	C	7|7	C
Chr7	18429126	T	T	7|8	T	7|7	T	9|10	G	6|6	K	2,3|5	G	9|9	T	12|13	T	12|12	T	6|6	T	3|3	G	4|4	G	4|4	T	9|9	T	11|12	G	3|3	T	12|12	G	4|4	K	7,3|10	T	14|14	T	9|9	G	6|6	T	9|10	G	5|5	G
Chr7	18828623	C	T	5|5	T	6|6	T	9|9	C	4|4	T	10|10	C	5|5	T	3|3	T	6|6	T	8|8	T	6|6	C	5|5	C	10|10	C	6|6	T	5|5	C	9|9	T	4|4	C	5|5	C	6|6	T	10|10	T	6|6	C	9|9	T	5|5	C	13|13	C
Chr7	18887347	T	T	11|11	T	11|11	T	13|13	A	16|16	T	9|9	A	8|8	T	8|8	T	13|13	T	8|8	T	4|4	A	16|16	A	8|8	A	7|7	T	10|10	A	17|17	T	7|7	A	12|12	A	7|7	T	8|8	T	11|11	W	6,1|7	T	8|8	A	9|9	A
Chr7	19028730	C	T	8|10	T	4|4	T	6|6	T	8|8	T	3|4	T	9|10	C	4|4	C	12|12	C	6|6	C	8|8	T	4|4	T	7|8	T	10|10	C	9|9	T	6|7	T	10|11	T	3|4	T	13|15	Y	1,2|3	T	10|11	T	9|10	T	13|14	Y	2,9|11	T
Chr7	19110245	C	T	17|17	T	11|11	T	14|14	T	10|10	T	11|11	T	12|12	C	5|5	C	9|9	C	4|4	C	10|10	T	12|12	T	8|8	T	9|9	C	14|14	T	13|13	T	15|15	T	23|23	T	14|14	T	13|13	T	17|17	T	14|14	T	14|14	T	14|14	T
Chr7	19244593	G	G	4|4	G	10|10	G	16|16	G	14|14	G	7|7	G	12|12	A	6|6	A	9|9	A	14|14	A	11|11	G	12|12	G	9|9	G	8|8	A	4|4	G	12|12	G	8|8	G	13|13	G	13|13	G	15|15	G	10|10	G	13|13	G	12|12	G	10|10	G
Chr7	19336650	C	C	6|6	C	7|7	C	16|16	C	10|10	C	8|8	C	8|8	T	8|8	T	10|10	T	11|11	T	10|11	C	13|13	C	12|12	C	6|6	T	9|9	C	17|17	C	7|7	C	12|12	C	11|11	C	13|13	C	12|12	C	4|4	C	15|15	C	12|12	C
Chr7	19511630	A	G	9|9	G	12|12	G	19|19	A	14|14	G	15|15	A	9|9	G	18|18	G	13|13	G	14|14	G	5|5	A	15|15	A	14|14	A	16|16	G	17|17	A	17|17	G	17|17	A	15|15	A	10|10	G	15|15	G	17|17	A	14|14	G	12|12	A	19|19	A
Chr7	19537108	C	G	12|12	G	22|22	G	18|18	C	11|11	G	13|13	C	18|18	G	10|10	G	8|8	G	12|12	G	16|16	C	12|12	C	12|12	C	13|13	G	12|12	C	13|13	G	8|8	C	12|12	C	12|12	G	12|12	G	20|20	C	12|12	G	10|10	C	10|10	C
Chr7	19831783	T	C	9|9	C	16|16	C	10|10	T	12|12	C	10|11	T	8|8	C	8|8	C	15|15	C	8|8	C	16|16	T	13|13	T	13|13	T	11|11	C	7|7	T	12|12	C	12|12	T	7|7	T	9|9	C	11|11	C	10|10	T	13|13	C	13|13	T	13|13	T
Chr7	19932633	A	R	5,5|10	A	9|10	R	9,6|15	R	8,16|24	R	13,6|19	R	14,7|21	G	12|12	R	8,14|22	R	8,7|15	R	9,9|18	R	5,16|21	G	12|13	R	8,4|12	R	8,5|13	R	9,11|20	R	10,6|16	R	6,9|15	R	9,8|17	R	9,5|14	R	12,8|20	A	17|20	R	2,9|11	R	11,8|19	R
Chr7	20137637	C	C	6|6	C	10|10	C	9|9	A	11|11	C	7|7	A	12|12	C	8|8	C	10|10	C	6|6	C	10|10	A	12|12	A	14|14	A	6|6	C	11|11	A	12|12	C	16|16	A	6|6	A	15|15	C	7|7	A	16|16	A	8|8	C	14|14	A	6|6	A
Chr7	20185287	T	T	4|4	T	8|8	T	15|15	C	10|10	T	11|11	C	20|20	C	7|7	C	10|10	C	12|12	C	9|9	C	10|10	C	15|15	C	10|10	C	12|12	C	10|10	T	12|12	C	12|12	C	10|10	T	11|11	C	12|12	C	14|14	T	19|19	C	16|16	C
Chr7	20669459	C	T	11|11	T	14|14	T	10|10	C	8|8	T	9|9	C	11|11	T	11|11	T	13|13	T	10|10	T	19|19	C	21|21	C	11|11	C	11|11	T	13|13	C	12|12	T	15|15	C	9|9	C	14|14	T	12|12	T	12|12	C	12|12	T	20|20	C	9|9	C
Chr7	20670722	G	G	8|8	G	9|9	G	8|8	T	16|16	G	10|10	T	10|10	T	10|10	T	10|10	T	9|9	T	12|12	T	5|5	T	11|11	T	11|11	T	10|10	T	17|17	G	7|7	T	14|14	T	13|13	G	10|10	G	13|13	T	8|8	G	15|15	T	4|4	T
Chr7	20752513	C	C	10|10	C	19|19	C	13|13	T	10|10	C	8|8	T	7|7	T	17|17	T	12|12	T	10|10	T	17|17	T	19|19	T	15|15	T	6|6	T	11|11	T	15|15	C	12|12	T	11|11	T	10|10	C	14|14	C	14|14	T	11|11	C	12|12	T	13|13	T
Chr7	20752630	G	G	13|13	G	13|13	G	17|17	A	11|11	G	15|15	A	10|10	A	10|10	A	14|14	A	7|7	A	15|15	A	16|16	A	11|11	A	8|8	A	12|12	A	19|19	G	20|20	A	13|13	A	13|13	G	13|13	G	14|14	A	12|12	G	18|18	A	10|10	A
Chr7	21023155	G	G	10|10	A	4|4	A	14|14	A	11|11	A	6|6	A	12|12	A	10|10	A	8|8	A	5|5	A	11|11	A	9|9	A	12|12	A	8|8	A	11|11	A	10|10	A	8|8	A	7|7	A	13|13	A	9|9	A	5|5	A	7|7	A	8|8	A	17|17	A
Chr7	21023223	A	A	7|7	G	3|3	G	10|10	G	8|8	G	11|11	G	11|11	G	8|8	G	7|7	G	7|7	G	9|9	G	9|9	G	11|11	G	8|8	G	11|11	G	10|10	G	10|10	G	6|6	G	10|10	G	7|7	G	6|6	G	11|11	G	8|8	G	16|16	G
Chr7	21313864	G	A	16|16	A	18|18	A	12|12	G	9|9	A	5|5	G	20|20	G	15|15	G	18|18	G	23|23	G	13|13	G	15|15	G	7|7	G	10|10	G	15|15	G	17|17	A	18|18	G	10|10	G	15|15	A	13|13	G	15|15	G	7|7	A	14|14	G	13|13	G
Chr7	21466062	G	G	14|14	G	11|11	G	14|14	T	14|14	G	10|10	T	19|19	G	15|15	G	8|8	G	7|7	T	12|12	T	12|12	T	7|7	T	13|13	G	13|13	T	13|13	G	10|10	T	16|16	T	11|11	G	5|5	T	4|4	T	12|12	G	15|15	T	16|16	T
Chr7	21695883	C	T	12|12	T	10|10	T	10|10	T	14|14	T	6|6	T	13|13	C	7|7	C	7|7	C	11|11	T	11|11	T	10|10	T	12|12	T	5|5	C	9|9	T	14|14	T	13|13	T	11|11	T	9|9	T	13|13	T	11|11	T	13|13	T	16|16	T	7|7	T
Chr7	21753008	G	G	10|10	G	7|7	G	8|8	G	10|10	G	11|11	R	8,3|11	R	2,2|4	R	10,5|15	A	11|11	A	10|11	A	12|14	A	6|7	R	7,2|9	R	7,4|11	R	7,2|9	G	8|8	G	7|7	G	8|8	G	11|11	R	12,6|18	A	5|6	G	4|4	G	12|12	G
Chr7	22059794	A	A	16|16	A	13|13	A	7|7	A	11|11	C	12|13	C	17|17	C	8|8	C	7|7	C	4|4	C	23|23	C	8|8	A	6|6	C	10|10	C	12|12	C	16|16	A	18|18	A	7|7	A	13|13	A	14|14	C	14|14	C	7|7	A	11|11	A	10|10	A
Chr7	22060617	A	A	18|18	A	14|14	A	15|15	A	20|20	T	13|13	T	13|13	T	12|12	T	19|19	T	18|18	T	15|15	T	17|17	A	15|15	T	15|15	T	18|18	T	11|11	A	8|8	A	11|11	A	14|14	A	8|8	T	18|18	T	17|17	A	13|13	A	15|15	A
Chr7	22221661	G	G	6|6	G	6|6	G	7|7	G	9|9	A	4|4	A	11|11	A	3|3	A	4|4	A	6|6	A	9|9	A	8|8	G	4|4	A	7|7	A	4|4	A	6|6	G	8|8	G	9|9	G	6|6	G	7|7	A	4|5	A	7|7	G	8|8	G	9|9	G
Chr7	22221675	C	C	3|3	C	4|4	C	6|6	C	7|7	A	6|6	A	9|9	A	3|3	A	5|5	A	6|6	A	8|8	A	7|7	C	7|7	A	7|7	A	4|4	A	4|4	C	5|5	C	6|6	C	9|9	C	9|9	A	4|4	A	11|11	C	9|9	C	11|11	C
Chr7	22671644	G	A	9|9	G	18|18	G	12|12	A	15|15	G	12|12	A	10|10	A	3|3	A	10|10	A	6|6	G	10|10	G	14|14	A	10|10	G	8|8	A	12|12	A	13|13	G	7|7	A	11|11	A	7|7	G	11|11	G	14|15	A	11|11	A	11|11	A	9|9	A
Chr7	22672383	T	G	11|11	T	12|12	T	4|4	G	11|11	T	12|12	G	8|8	G	10|10	G	9|9	G	13|13	T	10|10	T	8|8	G	12|12	T	9|9	G	9|9	G	7|7	T	9|9	G	9|9	G	7|7	T	16|16	T	10|10	G	9|9	G	10|10	G	13|13	G
Chr7	23085737	A	A	5|5	A	9|9	A	8|8	A	9|9	A	7|7	G	12|12	G	7|7	A	9|9	G	5|5	A	10|10	A	13|13	G	14|14	A	10|10	G	6|6	G	12|12	A	11|11	G	4|4	G	10|10	A	14|14	A	10|10	G	9|9	G	5|5	A	16|16	G
Chr7	23099655	C	C	9|9	C	12|12	C	14|14	C	14|14	C	11|11	T	22|22	T	11|11	C	7|7	T	10|10	C	9|9	C	11|11	T	10|10	C	9|9	T	17|17	T	13|13	C	15|15	T	19|19	T	18|18	C	16|16	C	15|15	T	11|11	T	12|12	C	25|25	T
Chr7	23100625	C	C	8|8	C	10|10	C	14|14	C	12|12	C	14|14	T	13|13	T	5|5	C	7|7	T	15|15	C	14|14	C	12|12	T	12|12	C	10|10	T	8|8	T	10|10	C	9|9	T	12|12	T	14|14	C	16|16	C	16|16	T	17|17	T	11|11	C	12|12	T
Chr7	23100723	T	T	13|13	T	12|12	T	10|10	T	15|15	T	10|10	G	8|8	G	9|9	T	9|9	G	16|16	T	15|15	T	25|25	G	13|13	T	13|13	G	13|13	G	12|12	T	19|19	G	19|19	G	12|12	T	12|12	T	17|17	G	8|8	G	9|9	T	9|9	G
Chr7	23644616	G	A	8|8	G	11|11	G	14|14	G	16|16	G	11|11	A	11|11	A	10|10	G	7|7	A	6|6	G	6|6	G	14|14	A	20|20	G	11|11	A	10|10	A	10|10	G	18|18	A	14|14	A	5|5	G	18|18	A	13|13	A	14|14	A	9|9	G	12|12	A
Chr7	23651086	A	G	9|9	A	10|10	A	12|12	A	17|17	A	17|17	G	12|12	G	13|13	A	11|11	G	11|12	A	12|12	A	9|9	G	16|16	A	3|4	G	13|13	G	12|12	A	16|16	G	11|11	G	17|17	A	7|7	G	13|13	G	11|11	G	17|17	A	15|15	G
Chr7	23749328	C	T	9|9	C	13|13	C	9|9	C	11|11	C	7|7	T	14|14	T	10|10	C	16|16	T	13|13	C	19|19	C	11|11	T	12|12	C	11|11	T	10|10	T	15|15	C	18|18	T	14|14	T	13|13	C	20|20	T	11|11	T	8|8	T	14|14	C	16|16	T
Chr7	23749570	T	G	12|12	T	13|13	T	18|18	T	13|13	T	11|11	G	18|18	G	12|12	T	12|12	G	18|18	T	13|13	T	19|19	G	10|10	T	11|11	G	13|13	G	6|6	T	8|8	G	11|11	G	18|18	T	17|17	G	13|13	G	13|13	G	18|18	T	17|17	G
Chr7	24197183	G	S	4,4|8	G	13|13	G	19|19	G	21|21	G	16|16	C	15|15	C	10|10	C	18|18	G	17|17	C	16|16	C	13|13	G	20|20	G	12|12	C	13|13	C	10|10	G	10|10	C	13|13	G	12|12	G	14|14	G	8|8	G	10|10	G	13|13	G	16|16	C
Chr7	24197429	A	R	3,5|8	A	11|11	A	7|7	A	11|11	A	8|8	G	7|7	G	16|16	G	11|11	A	9|9	G	12|12	G	8|8	A	7|7	A	8|8	G	10|10	G	9|9	A	13|13	G	15|15	A	12|12	A	7|7	A	13|14	A	15|15	A	9|9	A	6|6	G
Chr7	24370363	C	Y	3,7|10	C	6|6	C	14|14	T	8|8	C	4|4	C	7|7	T	10|10	T	4|4	C	12|12	T	7|7	C	10|10	C	13|13	C	10|10	T	7|7	T	9|9	T	8|8	C	10|10	C	4|4	C	15|15	C	6|6	C	10|10	C	9|9	C	9|9	C
Chr7	24403847	G	A	3|3	G	10|10	G	13|13	A	12|12	G	14|14	G	16|16	A	11|11	A	9|9	G	9|9	A	16|16	G	10|10	G	13|13	G	13|13	A	11|11	A	7|7	A	23|23	G	19|19	G	8|8	G	14|14	G	12|12	G	11|11	G	14|14	G	10|10	G
Chr7	24799750	T	T	11|11	T	15|15	T	4|4	T	11|11	T	9|9	T	7|7	C	6|6	C	11|11	T	9|9	C	7|7	T	14|14	T	10|10	C	12|12	C	18|18	C	13|13	T	9|9	T	13|13	T	10|10	T	12|12	T	14|14	C	13|13	T	11|11	T	16|16	T
Chr7	24799783	C	C	7|7	C	17|17	C	6|6	C	11|11	C	8|8	C	7|7	T	7|7	T	12|12	C	9|9	T	9|9	C	11|11	C	9|9	T	13|13	T	16|16	T	10|10	C	7|7	C	11|11	C	9|9	C	8|8	C	16|16	T	9|9	C	7|7	C	8|8	C
Chr7	24916780	C	T	11|11	C	11|11	C	5|5	C	6|6	C	8|8	C	9|9	T	4|4	T	9|9	C	9|9	T	11|11	C	9|9	C	12|13	C	7|7	T	13|13	T	8|8	C	15|15	C	7|7	C	12|12	C	7|7	C	9|9	T	9|9	C	8|8	C	11|11	C
Chr7	24992592	A	A	12|12	A	7|7	A	9|9	A	12|12	A	10|10	G	12|12	A	11|11	A	12|12	A	6|6	A	9|9	A	11|11	A	11|11	G	9|9	A	9|9	A	13|13	A	10|10	A	11|11	A	10|10	A	19|19	A	17|17	A	8|8	A	14|14	A	14|14	A
Chr7	25229351	T	A	14|14	T	11|11	T	22|22	T	16|16	T	16|16	T	16|16	A	13|13	A	14|14	T	9|9	A	17|17	A	12|12	A	12|12	A	13|13	A	11|11	A	14|14	T	20|20	T	14|14	A	13|13	T	14|14	T	22|22	A	10|10	A	19|19	T	15|15	T
Chr7	25230374	T	A	7|7	T	16|16	T	20|20	T	12|12	T	10|10	T	12|12	A	8|9	A	5|5	T	8|8	A	8|10	A	14|14	A	15|15	A	11|11	A	5|5	A	9|9	T	9|9	T	18|18	A	12|14	T	10|10	T	12|12	A	16|16	A	9|10	T	18|18	T
Chr7	25690895	C	C	12|12	C	15|15	C	11|11	C	13|13	C	9|9	C	12|12	C	9|9	T	6|6	C	7|7	T	8|8	T	9|9	T	15|15	C	5|5	C	18|18	T	14|14	C	11|11	C	14|14	T	11|11	C	7|7	C	9|9	T	18|18	T	10|10	C	15|16	C
Chr7	25692070	A	A	13|13	A	12|12	A	9|9	A	9|10	A	5|5	A	14|14	A	7|7	T	9|9	A	11|11	T	11|11	T	10|10	T	9|9	A	9|10	A	13|13	T	11|11	A	10|10	A	15|15	T	10|10	A	13|13	A	10|10	T	11|12	T	10|10	A	9|9	A
Chr7	25810569	A	A	14|14	A	12|12	A	15|15	A	7|7	A	9|9	A	13|13	A	4|4	C	6|6	A	9|9	C	11|11	C	11|11	C	12|12	A	13|13	A	11|11	C	7|7	A	14|14	A	20|20	C	15|15	A	11|11	A	17|17	C	13|13	C	7|7	A	16|16	A
Chr7	25811275	T	T	9|9	T	10|10	T	18|18	T	16|16	T	10|10	T	15|15	T	8|8	A	13|13	T	6|6	A	12|12	A	16|17	A	10|10	T	11|11	T	6|6	A	10|10	T	14|14	T	14|14	A	20|20	T	17|17	T	14|14	A	20|20	A	12|13	T	14|14	T
Chr7	26358825	A	G	8|8	G	12|12	G	7|7	G	13|13	G	8|8	G	12|12	A	8|8	G	7|7	A	8|8	G	11|11	A	16|16	A	12|12	G	6|6	A	11|11	G	12|12	G	9|9	A	13|13	A	16|16	G	9|9	G	16|16	A	6|6	A	10|10	G	11|11	A
Chr7	26361283	T	C	13|13	C	8|8	C	10|10	C	10|11	C	12|12	C	20|20	T	11|11	C	8|8	T	15|15	C	10|10	T	15|15	T	11|11	C	13|14	T	14|14	C	12|12	C	9|9	T	16|16	T	16|16	C	14|14	C	18|18	T	12|12	T	14|14	C	15|15	T
Chr7	26680934	A	G	11|11	G	13|13	G	9|9	G	19|19	G	8|8	G	8|8	A	8|8	G	8|8	A	8|8	G	19|19	G	10|10	A	12|12	G	9|9	A	17|17	G	11|11	G	10|10	A	10|10	A	8|8	G	9|9	G	12|12	A	14|14	A	11|11	G	11|11	A
Chr7	26681137	G	A	9|9	A	9|9	A	6|6	A	13|13	A	8|8	A	4|4	G	8|8	A	6|6	G	5|5	A	9|9	A	8|8	G	6|6	A	9|9	G	9|9	A	10|10	A	15|15	G	5|5	G	13|13	A	15|15	A	10|10	G	6|6	G	5|5	A	6|6	G
Chr7	26775436	G	T	7|7	T	5|5	T	9|9	T	7|7	T	6|6	T	16|16	G	4|4	T	5|5	G	5|5	T	7|7	T	3|3	G	8|8	T	7|7	G	9|9	T	11|11	T	14|14	G	9|9	G	10|10	T	12|12	T	8|8	G	9|9	G	6|6	T	14|14	G
Chr7	26827042	C	G	8|8	G	14|14	G	7|7	G	11|11	S	8,1|9	G	6|6	C	10|10	C	7|7	C	7|7	C	10|10	G	5|5	C	10|10	G	8|8	C	11|11	C	4|4	G	5|5	C	12|12	C	12|12	G	10|10	G	6|6	C	7|7	C	14|14	G	7|7	C
Chr7	27063223	A	G	7|7	G	7|7	G	12|12	G	11|11	G	8|8	G	7|7	A	9|9	A	9|9	A	9|9	A	5|5	G	8|8	A	13|13	G	9|9	A	9|9	A	6|6	G	5|5	A	11|11	A	11|11	G	9|9	G	7|7	A	10|10	A	17|17	G	6|6	A
Chr7	27270382	A	T	15|15	A	16|16	A	14|14	A	12|12	A	8|8	A	11|12	T	7|7	A	8|8	T	10|10	A	4|4	A	13|13	A	8|8	A	12|12	T	11|11	T	5|5	A	16|16	A	10|10	A	12|12	A	11|11	A	14|14	T	8|8	A	16|16	A	9|9	A
Chr7	27358991	A	A	11|11	A	4|4	A	17|17	A	11|11	A	10|10	A	8|8	G	7|7	G	6|6	G	7|7	G	10|10	G	9|9	A	15|15	G	13|13	G	6|6	G	10|10	A	10|10	A	17|17	A	13|13	A	16|16	A	14|14	G	10|10	A	20|20	G	17|17	A
Chr7	27359027	A	A	14|14	A	6|6	A	12|12	A	14|14	A	11|11	A	10|10	G	8|8	G	7|7	G	11|11	G	11|11	G	10|10	A	14|14	G	9|9	G	10|10	G	12|12	A	11|11	A	11|11	A	11|11	A	22|22	A	14|14	G	11|11	A	10|10	G	13|13	A
Chr7	27658999	C	C	11|11	C	8|8	C	12|12	C	11|11	C	9|9	C	12|12	T	10|10	T	12|12	T	5|5	T	14|14	T	6|6	C	13|13	T	8|8	T	7|7	T	13|13	C	11|11	C	9|9	C	11|11	C	6|6	C	15|15	T	10|10	C	13|13	T	16|16	C
Chr7	27659676	T	T	12|12	T	9|9	T	12|12	T	7|7	T	10|10	T	12|12	C	5|5	C	6|6	C	11|11	C	8|8	C	18|18	T	14|14	C	5|5	C	6|6	C	14|14	T	13|13	T	10|10	T	13|13	T	10|10	T	8|8	C	12|12	T	14|14	C	16|16	T
Chr7	27999776	G	G	8|8	G	21|21	G	16|16	G	16|16	G	19|19	C	8|8	C	11|11	G	7|7	C	10|10	G	20|20	G	14|14	C	13|13	G	7|7	C	15|15	G	8|8	G	13|13	C	11|11	C	12|12	G	13|13	G	11|11	C	19|19	C	19|19	G	13|13	C
Chr7	28000330	G	G	9|9	G	21|21	G	19|19	G	24|24	G	12|12	A	9|9	A	9|9	G	11|11	A	12|12	G	13|13	G	14|14	A	9|9	G	8|9	A	9|9	G	17|17	G	21|21	A	18|18	A	17|17	G	14|14	G	14|14	A	13|13	A	13|13	G	12|12	A
Chr7	28205667	C	T	9|9	T	11|11	T	10|10	T	3|3	T	7|7	C	14|14	C	13|13	T	5|5	C	7|7	T	6|6	T	9|9	C	8|8	T	7|7	C	8|8	T	4|4	T	9|9	C	14|14	C	7|7	T	7|7	T	11|11	C	11|11	C	9|9	T	17|17	C
Chr7	28206747	C	C	7|7	C	7|7	C	16|16	C	6|6	C	11|11	T	13|13	T	7|7	C	8|8	T	6|6	C	9|9	C	14|14	T	13|13	C	9|9	T	6|6	C	11|11	C	15|16	T	14|14	T	9|9	C	14|14	C	11|11	T	15|15	T	21|21	C	7|7	T
Chr7	28588040	A	G	8|8	G	7|7	G	11|11	G	11|11	G	7|7	A	14|14	A	3|3	G	12|12	A	13|13	G	10|10	G	11|11	A	11|11	G	8|8	A	9|9	G	11|11	G	13|13	A	7|7	A	15|15	G	8|8	G	13|13	A	11|11	A	13|13	G	9|9	A
Chr7	28588057	T	C	10|10	C	7|7	C	11|11	C	8|8	C	9|9	T	13|13	T	4|4	C	14|14	T	11|11	C	9|9	C	14|14	T	10|10	C	11|11	T	10|10	C	9|9	C	9|9	T	9|9	T	17|17	C	8|8	C	14|14	T	10|10	T	15|15	C	11|11	T
Chr7	28845799	G	G	11|11	C	17|17	C	10|10	G	8|8	C	10|10	C	15|15	G	12|12	G	12|12	C	6|6	C	11|11	G	19|19	G	15|15	C	5|5	G	18|18	C	15|15	C	21|21	G	12|12	G	16|16	G	15|15	C	19|19	C	9|9	C	12|12	G	13|13	G
Chr7	28846524	T	T	20|20	C	7|7	C	21|21	T	17|17	C	12|12	C	12|12	T	6|6	T	12|12	C	13|13	C	14|15	T	12|12	T	13|13	C	10|10	T	13|13	C	18|18	C	14|14	T	13|13	T	14|14	T	18|18	C	18|18	C	12|12	C	15|15	T	15|15	T
Chr7	29101862	A	G	8|8	R	3,7|10	A	16|16	A	20|20	G	13|13	G	13|13	A	7|7	G	14|14	A	10|10	A	7|7	G	11|11	A	15|15	G	9|9	G	11|11	A	13|13	G	17|17	G	12|12	A	14|14	G	11|11	A	9|9	A	19|19	G	12|12	G	15|15	G
Chr7	29104586	A	T	9|9	W	3,8|11	A	15|15	A	18|18	T	11|11	T	8|8	A	11|11	W	1,6|8	A	12|12	A	8|8	T	10|10	A	12|12	T	7|7	T	11|12	A	9|9	T	6|6	T	10|10	A	11|11	A	19|19	A	8|8	A	13|13	T	11|12	T	16|16	T
Chr7	29628941	G	G	13|13	R	9,6|15	G	19|19	A	10|10	A	17|17	G	15|15	G	17|17	G	14|14	G	12|12	G	18|18	A	11|11	A	21|21	G	14|14	G	12|12	G	15|15	A	8|8	A	10|10	A	11|11	G	17|17	A	17|17	G	16|16	A	13|13	A	21|21	A
Chr7	29630004	G	G	14|14	R	9,8|17	G	13|13	A	19|19	A	11|11	G	13|13	G	7|7	G	18|18	G	15|15	G	7|7	A	11|11	A	9|9	G	18|18	G	11|11	G	13|13	A	16|16	A	10|10	A	12|12	G	22|22	A	15|15	G	18|18	A	12|12	A	11|11	A
Chr7	29702796	C	T	13|13	Y	2,5|7	C	13|13	T	14|14	T	9|9	T	11|11	C	4|4	C	8|8	C	12|12	C	16|16	C	10|10	T	10|10	T	11|11	C	8|8	C	9|9	T	14|14	C	11|11	T	5|5	C	10|10	T	11|11	T	13|13	T	9|9	C	17|17	C
Chr7	29743242	T	T	10|10	W	3,5|8	A	15|15	T	7|7	T	15|15	T	12|12	A	7|7	A	12|12	A	6|6	A	17|17	T	14|14	A	10|10	T	8|8	A	6|6	A	8|8	T	11|11	T	10|10	A	13|13	A	15|15	T	7|7	T	14|14	T	9|9	T	17|17	T
Chr7	30045713	T	T	11|11	T	8|8	T	11|11	T	13|13	T	10|10	T	8|8	C	10|10	C	10|10	C	8|8	C	13|13	T	9|9	T	14|14	T	11|11	C	10|10	C	13|13	T	13|13	T	12|12	T	15|15	T	19|19	T	13|13	T	14|14	T	12|12	T	5|5	T
Chr7	30184438	C	C	8|8	C	8|8	C	10|10	C	12|12	C	12|12	T	13|13	T	10|10	T	11|11	C	16|16	T	7|7	C	4|4	C	8|8	T	8|8	T	9|9	T	10|10	C	21|21	C	11|11	C	6|6	C	11|11	C	15|15	C	16|16	C	8|8	C	13|13	C
Chr7	30400098	G	A	7|7	A	13|13	A	8|8	A	11|11	A	13|13	G	7|7	G	7|7	G	5|5	A	10|10	G	14|14	A	14|14	G	9|9	G	7|7	G	11|11	G	12|12	A	18|19	A	10|10	G	12|12	A	16|16	A	18|18	A	16|16	A	11|11	A	8|8	A
Chr7	30422915	C	G	20|20	G	12|12	G	16|16	G	15|15	G	12|12	G	17|17	C	19|19	C	13|13	G	12|12	C	16|16	G	14|14	C	15|15	C	6|6	C	16|16	C	11|11	G	13|13	G	14|14	C	14|14	G	11|11	G	15|15	G	18|18	G	16|16	G	11|11	G
Chr7	30604019	A	G	5|5	A	9|9	A	3|3	A	11|11	A	5|5	G	7|7	G	9|9	G	3|3	A	7|7	G	9|9	A	11|11	A	15|15	G	7|7	G	8|8	G	9|9	A	12|12	A	6|6	A	7|7	A	14|14	A	8|8	A	8|8	A	9|9	A	12|12	A
Chr7	30604498	T	C	11|11	T	8|8	T	9|9	T	13|13	T	3|3	C	12|12	C	8|8	C	7|7	T	8|8	C	6|6	T	7|7	T	11|11	C	7|7	C	7|7	C	9|9	T	14|14	T	8|8	T	4|4	T	12|12	T	10|10	T	9|9	T	8|8	T	11|11	T
Chr7	31055486	C	C	5|5	S	17,9|26	C	10|10	G	13|13	C	9|9	G	16|16	C	14|14	C	14|14	G	12|12	C	7|7	C	7|7	G	13|13	C	15|15	C	11|11	C	13|13	G	14|14	C	12|12	G	7|7	C	18|18	C	16|16	G	18|18	G	14|14	G	11|11	C
Chr7	31060170	C	C	5|5	Y	5,7|12	C	16|16	T	14|14	C	6|6	T	11|11	C	15|15	C	9|9	T	7|7	C	10|10	C	15|15	T	11|11	C	11|11	C	10|10	C	12|12	Y	2,7|9	C	11|11	T	12|12	C	12|12	C	15|15	T	8|8	T	8|8	T	14|14	C
Chr7	31307679	T	T	10|10	T	10|10	T	15|15	T	15|15	T	7|7	A	11|11	T	9|9	T	9|9	T	10|10	T	10|10	A	9|9	T	8|8	T	12|12	T	6|6	T	6|6	T	10|10	A	10|10	T	9|9	T	10|10	T	12|12	T	17|17	T	12|12	T	8|8	A
Chr7	31425433	C	C	7|7	C	12|12	C	14|14	C	14|14	C	14|14	C	8|8	C	12|12	C	9|9	C	8|8	C	6|6	T	10|10	C	11|11	T	9|9	C	9|9	C	15|15	C	12|12	T	6|6	C	12|12	C	8|8	C	22|22	C	18|18	C	12|12	C	13|13	T
Chr8	79908	G	G	7|7	G	8|10	A	11|11	A	6|6	G	8|8	A	8|8	G	7|7	G	5|5	G	6|6	G	5|5	A	6|6	A	8|8	G	7|7	G	8|8	G	7|7	A	8|8	A	9|9	A	8|8	A	9|9	A	5|5	G	7|7	A	7|7	A	4|4	A
Chr8	106459	G	G	10|10	K	7,3|10	T	15|15	T	14|14	G	17|17	T	13|13	G	14|14	G	17|17	G	9|9	G	9|9	T	11|11	T	16|16	G	7|7	G	14|14	G	23|23	T	12|12	T	17|17	T	22|22	T	9|9	T	18|18	G	18|18	T	13|13	T	12|12	T
Chr8	385285	T	T	17|17	Y	6,8|14	C	15|15	C	9|10	T	14|14	T	11|11	T	14|14	T	13|13	T	7|7	T	16|16	T	12|12	T	8|8	T	14|14	T	6|6	T	18|18	T	15|15	T	11|11	C	12|12	C	19|19	C	7|7	T	9|9	C	6|6	T	11|11	T
Chr8	465150	C	C	9|9	Y	6,2|8	T	6|6	T	6|6	C	8|8	C	7|7	C	5|5	C	5|5	C	6|6	C	12|12	C	5|5	C	2|2	C	5|5	C	8|8	C	8|9	C	10|10	C	4|4	T	17|17	T	6|6	T	12|12	C	7|7	T	6|6	C	7|7	C
Chr8	609277	A	A	9|9	M	7,2|9	C	13|13	C	15|15	A	11|11	A	17|17	A	4|4	A	18|18	A	9|9	A	8|8	A	8|8	A	9|9	A	13|13	A	12|12	A	20|20	A	16|16	A	8|8	C	10|10	C	17|18	C	19|19	A	12|12	C	7|7	A	15|15	A
Chr8	609476	C	C	18|18	M	4,13|17	A	16|16	A	16|16	C	14|14	C	16|16	C	21|21	C	9|9	C	14|14	C	16|16	C	15|15	C	19|19	C	14|14	C	26|26	C	19|19	C	14|14	C	12|12	A	11|11	A	14|14	A	15|15	C	18|18	A	15|15	C	13|13	C
Chr8	985874	T	C	8|8	C	7|7	C	7|7	C	13|13	C	11|11	C	7|7	C	9|9	C	11|11	C	5|5	C	14|14	C	9|9	C	8|8	T	9|9	C	14|14	C	8|8	C	7|7	C	6|6	C	4|4	C	4|4	C	6|6	C	13|13	C	5|5	C	10|10	C
Chr8	1003066	A	G	12|12	G	11|11	G	18|18	G	5|5	G	8|8	G	6|6	G	9|9	G	7|7	G	15|15	G	16|16	G	8|8	G	9|9	A	4|4	G	13|13	G	22|22	G	13|13	G	10|10	G	11|11	G	3|3	G	11|11	G	12|12	G	16|16	G	7|7	G
Chr8	1216722	A	T	21|21	W	5,13|19	A	12|12	A	16|16	A	10|10	T	23|23	T	13|14	A	10|10	A	15|15	T	9|9	T	12|12	T	7|7	A	12|12	T	9|9	A	18|18	T	14|15	T	20|20	A	15|15	A	15|15	A	11|11	A	14|14	A	18|18	T	19|19	T
Chr8	1362517	A	M	1,5|6	C	6|6	M	3,6|9	C	5|5	C	4|4	M	2,6|8	M	1,7|8	M	1,7|8	M	1,4|5	M	1,7|8	C	5|5	C	3|4	A	1|3	M	1,4|5	M	1,7|8	M	1,7|8	M	1,4|5	M	1,6|7	A	4|5	M	1,7|8	M	3,8|11	M	2,3|5	M	2,2|4	M
Chr8	1551310	T	C	12|12	T	17|17	T	16|16	T	18|18	T	9|9	T	11|11	T	11|11	T	9|9	T	12|12	T	11|11	C	21|21	C	16|16	T	9|9	T	8|8	T	14|14	C	10|10	C	8|8	T	14|14	T	21|21	T	16|16	T	23|24	T	10|10	C	17|17	C
Chr8	1552664	T	C	7|7	T	12|12	T	14|14	T	12|12	T	12|12	T	15|15	T	12|12	T	12|12	T	15|15	T	8|8	C	14|14	C	10|10	T	12|12	T	9|9	T	14|14	C	12|12	C	11|11	T	11|11	T	12|12	T	15|15	T	16|16	T	15|15	C	17|17	C
Chr8	2047689	T	Y	4,5|9	Y	3,3|6	Y	7,3|10	T	3|4	Y	8,3|11	Y	6,6|12	Y	3,2|5	Y	4,4|8	Y	2,3|5	Y	6,8|14	C	9|10	Y	2,4|6	Y	3,2|5	Y	3,6|9	Y	2,6|8	Y	4,2|6	Y	8,9|17	Y	2,4|6	Y	3,5|8	Y	11,5|16	Y	5,7|12	Y	5,8|13	Y	4,5|9	Y
Chr8	2054643	A	G	10|10	G	10|10	G	15|15	G	14|14	A	5|5	G	14|14	G	8|8	G	15|15	G	6|6	G	13|13	G	6|6	G	8|8	A	11|11	G	11|11	G	16|16	G	14|14	G	7|7	G	17|17	G	11|11	G	8|8	G	12|12	G	12|12	G	10|10	G
Chr8	2258917	T	N	0|12	Y	8,4|12	Y	5,3|8	N	0|6	Y	5,4|9	Y	8,12|20	C	4|4	Y	8,3|12	T	4|5	Y	10,5|15	Y	10,2|13	Y	10,5|15	Y	3,3|6	Y	8,2|10	N	0|9	Y	4,6|10	Y	6,6|13	N	0|8	Y	7,3|10	Y	8,10|18	Y	10,5|15	N	0|15	Y	7,5|12	Y
Chr8	2286193	G	S	5,5|10	S	10,11|21	S	14,12|26	S	8,4|12	S	4,10|14	S	7,10|17	S	8,8|16	S	9,11|20	S	8,9|17	S	11,13|24	S	16,10|26	S	11,11|22	S	5,5|10	G	9|11	S	7,9|16	S	13,7|20	S	11,5|16	S	7,9|16	S	11,9|20	S	13,14|27	S	12,9|21	S	10,10|20	C	16|19	S
Chr8	2416432	T	C	13|13	Y	5,5|10	T	14|14	C	6|6	T	10|10	C	14|14	C	7|7	C	10|10	C	12|12	C	8|8	C	9|9	C	15|15	T	7|7	C	14|14	C	15|15	C	13|13	C	13|13	C	10|10	T	14|14	C	13|13	C	7|7	C	13|13	C	8|8	C
Chr8	2525043	G	G	8|8	G	10|10	G	8|8	G	11|11	G	11|11	G	11|11	G	6|6	A	7|7	A	9|9	G	11|11	G	11|11	G	12|12	G	3|3	G	7|7	A	14|14	G	16|16	G	5|5	G	8|8	G	13|13	G	7|7	A	8|8	G	8|8	G	17|17	G
Chr8	2872778	G	G	10|10	G	10|10	G	13|13	G	10|10	G	10|10	G	13|13	G	11|11	A	15|15	A	12|12	G	11|11	G	10|10	G	10|10	G	11|11	G	17|17	A	10|10	G	8|8	G	17|17	G	15|15	G	13|13	G	10|10	A	5|5	G	18|18	G	18|18	G
Chr8	2873267	G	G	12|12	G	9|9	G	21|21	G	17|17	G	11|11	G	8|8	G	12|12	A	13|13	A	11|11	G	8|8	G	11|11	G	8|8	G	12|12	G	12|12	A	17|17	G	15|15	G	8|8	G	12|12	G	17|17	G	13|13	A	8|8	G	13|13	G	14|14	G
Chr8	3274992	T	T	12|12	T	13|13	T	11|11	T	17|17	T	7|7	C	3|3	C	7|7	T	8|8	T	12|12	Y	8,1|9	C	4|4	C	7|7	T	14|14	C	9|9	T	12|12	C	8|8	C	8|8	T	9|9	T	16|16	C	14|14	T	10|10	T	16|16	C	7|7	C
Chr8	3275389	G	G	19|19	G	14|14	G	13|13	G	15|15	G	9|9	A	10|10	A	17|17	G	11|11	G	16|16	A	13|13	A	10|10	A	14|14	G	17|17	A	7|7	G	18|18	A	13|13	A	16|16	G	15|15	G	17|17	A	15|15	G	15|15	G	15|15	A	14|14	A
Chr8	3333281	G	G	9|9	G	10|10	G	11|11	G	15|15	G	6|6	A	9|9	A	6|6	G	6|6	G	7|7	A	18|18	A	9|9	A	14|14	G	9|9	A	6|6	G	11|11	A	9|9	A	17|17	G	13|13	G	11|11	A	8|8	G	10|10	G	7|8	A	10|10	A
Chr8	3333510	T	T	10|10	T	9|9	T	8|8	T	8|8	T	4|4	G	8|8	G	12|12	T	12|12	T	10|10	G	6|6	G	10|10	G	10|10	T	13|13	G	9|9	T	12|12	G	13|13	G	11|11	T	10|10	T	9|9	G	12|12	T	13|13	T	14|14	G	11|11	G
Chr8	3617750	C	C	9|9	Y	5,3|8	T	16|16	T	14|14	C	9|9	T	6|6	C	6|6	C	8|8	C	5|5	C	7|7	T	14|14	T	6|6	C	9|9	C	11|11	C	14|14	T	9|9	T	12|12	T	12|12	T	9|9	C	9|9	C	12|12	T	12|12	T	13|13	T
Chr8	3647523	G	G	3|3	S	7,5|12	C	10|10	C	3|3	G	10|10	C	8|8	G	9|9	G	9|9	G	7|7	G	10|10	C	11|11	C	10|10	G	7|7	G	9|9	G	8|8	C	8|8	C	6|6	C	9|9	C	9|9	G	7|7	G	19|19	C	8|8	C	12|12	C
Chr8	3941591	C	C	7|8	Y	8,3|11	C	7|8	C	3|3	C	5|5	Y	6,4|10	C	4|4	C	13|13	Y	6,3|9	C	4|5	Y	7,2|9	C	13|13	C	6|7	C	8|9	C	10|11	C	11|11	Y	4,2|6	C	9|11	T	3|4	Y	11,3|14	Y	10,3|13	C	9|11	Y	6,2|8	C
Chr8	4004969	T	T	6|6	Y	4,2|6	C	13|13	C	8|8	T	11|11	T	6|6	T	5|5	T	9|9	T	7|7	T	11|11	T	16|16	T	13|13	T	5|5	T	9|9	T	12|12	T	14|14	T	11|11	C	11|11	C	5|5	T	14|14	T	6|6	C	5|5	T	12|12	T
Chr8	4389747	G	G	6|6	G	10|10	G	12|12	G	13|13	G	10|10	G	12|12	G	6|6	A	15|15	G	5|5	A	17|17	A	14|14	G	9|9	G	7|7	A	20|20	A	10|10	G	12|12	A	9|9	G	15|15	G	17|17	G	12|12	A	14|14	G	14|14	G	12|12	A
Chr8	4411197	C	C	10|10	C	7|7	C	16|16	C	9|9	C	12|12	C	12|12	C	12|12	T	12|12	C	5|5	T	8|8	T	7|7	C	9|9	C	11|11	T	13|13	T	13|13	C	9|9	T	12|12	C	8|8	C	13|13	C	9|9	T	19|19	C	16|16	C	15|15	T
Chr8	4730038	T	T	12|12	T	14|14	T	17|17	T	14|14	T	13|13	T	14|14	T	11|11	G	7|7	T	13|13	G	15|15	G	15|15	T	17|17	T	12|12	G	10|10	G	18|18	T	15|15	G	17|17	T	13|13	T	15|15	T	12|12	G	12|12	T	15|15	T	10|10	G
Chr8	4730412	A	A	17|17	A	12|12	A	16|16	A	19|19	A	11|11	A	12|12	A	8|8	G	21|21	A	13|13	G	9|9	G	13|13	A	14|14	A	10|10	G	9|9	G	17|17	A	19|19	G	15|15	A	21|21	A	10|10	A	20|20	G	9|9	A	18|18	A	12|12	G
Chr8	4876203	G	R	2,2|4	R	3,3|6	R	8,1|9	G	1|3	R	2,4|6	R	2,3|5	R	2,4|6	R	4,2|6	R	2,2|4	R	4,4|8	R	3,2|5	G	2|3	A	3|3	A	3|3	R	5,2|7	R	5,1|6	A	3|4	R	3,3|6	R	3,2|5	R	4,2|6	R	4,3|7	R	4,2|6	R	4,5|9	R
Chr8	5025147	C	C	11|11	S	5,6|11	C	12|12	C	13|13	G	15|15	G	11|11	G	7|7	C	9|9	G	7|7	C	11|11	C	18|18	C	9|9	C	8|8	G	17|17	C	17|17	C	14|14	C	10|10	C	8|8	C	6|6	C	22|22	C	8|8	C	17|17	C	18|18	C
Chr8	5111232	T	T	10|10	W	6,1|7	T	10|10	T	10|10	A	8|8	A	4|4	A	8|8	T	7|7	A	6|6	T	5|5	T	8|8	T	15|15	T	8|8	A	13|13	T	14|14	T	13|13	T	8|8	T	14|14	T	14|14	T	10|10	T	14|14	T	14|14	T	9|9	T
Chr8	5331596	C	C	11|11	C	10|10	C	11|11	A	10|10	C	8|8	C	17|17	C	11|11	C	12|12	C	8|8	C	13|13	C	9|9	C	9|9	C	9|9	C	8|8	C	5|5	A	7|7	C	11|11	A	12|12	C	14|14	C	14|15	C	10|10	A	11|11	C	10|10	C
Chr8	5521978	T	A	9|9	W	6,4|10	T	10|10	T	4|4	W	9,2|11	A	11|11	A	10|10	T	5|5	A	15|16	T	5|6	T	12|13	T	11|11	T	10|10	A	8|8	T	11|11	T	10|10	T	8|8	T	11|11	T	12|13	A	12|13	T	10|10	T	14|14	T	14|14	T
Chr8	5522419	A	G	18|18	A	9|9	A	16|16	A	22|22	A	15|15	A	20|20	A	7|7	A	16|16	A	11|11	A	10|10	G	5|5	G	13|13	G	3|3	A	7|7	A	11|11	A	12|12	G	8|8	A	19|19	A	16|16	A	15|15	A	12|12	A	13|13	G	17|17	G
Chr8	5866779	T	G	5|5	T	14|14	T	15|15	T	12|12	T	10|10	T	15|15	T	16|16	T	12|12	T	10|10	T	14|14	G	9|9	T	8|8	G	10|10	T	8|8	T	17|17	T	10|10	G	8|8	T	14|14	T	11|11	G	11|11	T	15|15	T	14|14	T	15|15	G
Chr8	5950933	A	T	8|8	T	5|5	T	9|9	A	12|12	T	3|3	T	6|6	T	3|3	A	9|9	T	5|5	A	11|11	T	9|9	T	8|8	T	12|12	T	9|9	A	8|8	A	3|3	T	6|6	A	8|8	T	11|11	T	7|7	A	9|9	A	4|4	T	7|7	T
Chr8	6071307	C	C	4|4	C	11|11	C	7|7	C	6|6	C	7|7	C	12|12	C	5|5	C	3|3	C	3|3	C	8|8	T	11|11	C	11|11	C	9|9	C	8|8	C	8|8	C	5|5	T	6|6	C	8|8	C	4|4	C	10|10	C	11|11	C	8|8	T	7|7	T
Chr8	6071436	A	A	3|3	A	8|8	A	6|6	A	4|4	A	4|4	A	7|7	A	7|7	A	6|6	A	4|4	A	4|4	C	9|9	A	12|12	A	8|8	A	11|11	A	9|9	A	7|7	C	6|6	A	9|9	A	5|5	A	9|9	A	9|9	A	13|13	C	7|7	C
Chr8	6366971	C	T	6|7	Y	2,4|6	Y	4,2|6	Y	4,2|6	Y	5,4|9	Y	4,6|10	Y	2,7|9	Y	4,7|11	T	7|8	C	4|5	Y	4,9|13	Y	3,4|7	Y	5,3|8	Y	1,5|6	Y	5,9|14	Y	3,7|10	Y	3,7|10	Y	4,7|11	T	10|12	Y	7,5|12	Y	5,10|15	Y	2,5|7	Y	4,5|9	T
Chr8	6523287	A	A	11|11	A	18|18	A	16|16	A	12|12	G	11|11	G	17|17	G	10|10	A	10|10	G	7|7	A	17|17	A	13|13	G	9|9	A	10|10	G	12|12	A	16|16	A	13|13	A	9|9	A	7|7	A	10|10	A	17|17	A	11|11	A	10|10	A	12|12	A
Chr8	6780919	C	C	5|5	C	11|11	C	7|7	C	5|5	C	5|5	C	9|9	C	4|4	T	10|10	C	5|5	T	14|15	T	10|10	C	9|9	C	3|3	T	7|7	T	6|6	C	9|9	T	10|10	C	5|5	C	10|10	C	4|4	T	9|9	C	14|14	C	13|13	T
Chr8	6784447	C	C	12|12	C	16|16	C	11|11	C	11|11	C	14|14	C	5|5	C	17|17	T	14|14	C	7|7	T	8|8	T	13|13	C	10|10	C	9|9	T	8|8	T	17|17	C	12|12	T	13|13	C	11|11	C	14|14	C	10|10	T	13|13	C	14|14	C	13|13	T
Chr8	6967233	T	T	12|12	T	15|15	T	12|12	T	17|17	T	12|12	T	25|25	T	12|12	A	16|16	A	10|10	A	11|11	A	10|10	T	6|6	T	9|9	A	19|19	A	8|8	T	12|12	A	9|9	T	12|12	T	12|12	T	16|16	A	14|14	T	4|4	T	12|12	A
Chr8	6967992	A	A	10|10	A	13|13	A	8|8	A	13|13	A	12|12	A	10|10	A	11|11	T	11|11	T	17|17	T	10|10	T	9|9	A	6|6	A	8|8	T	9|9	T	13|13	A	9|9	T	7|7	A	13|13	A	14|14	A	6|6	T	10|10	A	17|17	A	12|12	T
Chr8	7249525	C	Y	5,7|12	Y	5,5|10	Y	9,9|18	Y	4,5|9	Y	9,7|16	Y	7,6|13	C	7|8	Y	5,6|11	Y	5,5|10	Y	5,10|15	Y	5,5|10	T	8|9	C	5|6	Y	4,3|7	Y	5,11|16	Y	5,5|10	Y	3,8|11	Y	7,4|11	Y	3,8|11	Y	7,4|11	Y	10,5|15	T	10|10	Y	10,5|15	Y
Chr8	7329382	A	G	6|6	R	10,5|15	R	6,5|11	R	7,6|13	R	5,3|8	R	7,2|9	R	2,4|6	R	5,4|9	R	3,8|11	R	3,7|10	R	3,10|13	R	6,5|11	R	3,6|9	R	6,6|12	A	8|10	R	10,5|15	R	2,4|6	R	7,10|17	R	2,2|4	R	5,7|12	R	6,11|17	A	8|10	R	1,5|6	G
Chr8	7576412	A	R	3,2|5	R	3,4|7	A	8|9	R	7,4|11	A	7|7	R	6,3|9	A	3|4	R	8,4|12	A	3|4	A	6|7	R	4,2|6	A	4|5	A	5|5	R	2,2|4	R	4,5|9	R	4,4|8	R	6,2|8	R	6,3|9	R	8,4|12	A	5|6	R	4,2|6	R	4,3|7	G	3|4	R
Chr8	7776345	A	A	6|7	A	7|8	R	8,3|11	R	4,2|6	A	6|7	R	8,2|11	A	1|3	G	4|4	R	3,2|5	A	7|7	R	8,2|11	A	10|10	A	5|6	A	5|5	A	7|8	A	5|6	A	4|5	A	6|6	R	7,3|10	A	5|6	A	4|4	A	6|7	R	11,3|14	A
Chr8	7924906	C	C	5|5	C	7|7	C	13|13	C	7|7	C	9|9	C	12|12	C	10|10	T	13|13	T	3|3	T	6|6	T	12|12	C	8|8	C	10|10	T	16|16	T	8|8	C	11|11	T	6|6	C	8|8	C	8|8	C	13|13	T	13|13	C	7|7	T	11|11	T
Chr8	7937804	T	T	12|12	Y	5,4|9	T	6|6	T	10|10	C	11|11	C	11|11	C	7|7	C	5|5	C	5|5	C	16|16	C	14|14	C	12|12	T	9|9	C	10|10	C	11|11	T	19|19	C	10|10	T	3|3	T	13|13	T	12|12	C	11|11	T	13|13	C	12|12	C
Chr8	8145560	A	R	4,4|8	R	6,3|9	R	4,4|8	G	8|9	G	6|7	A	8|10	G	9|11	R	3,9|12	R	5,3|8	R	6,6|12	R	4,7|11	R	2,4|6	A	3|4	A	5|5	R	3,7|10	R	5,6|11	R	3,4|7	G	3|4	G	8|10	R	5,7|12	R	2,3|5	R	3,3|6	R	4,5|9	R
Chr8	8321433	T	Y	5,2|7	Y	8,3|11	Y	7,5|12	Y	5,1|6	Y	4,3|7	Y	5,3|8	Y	4,2|6	Y	2,2|4	Y	3,3|6	Y	2,3|5	Y	9,3|12	Y	5,3|8	Y	7,2|9	C	6|6	Y	6,5|11	Y	4,3|7	Y	8,1|9	Y	10,3|13	T	5|5	Y	8,2|10	Y	5,2|7	Y	11,8|19	Y	4,3|7	Y
Chr8	8407048	T	T	12|12	Y	2,6|8	Y	3,11|14	T	6|6	Y	2,3|5	T	8|9	Y	3,10|13	C	7|7	C	6|6	C	7|7	C	10|10	T	8|8	Y	2,6|8	C	8|8	C	5|5	T	7|7	C	9|9	T	7|8	T	4|5	T	9|10	C	13|13	T	8|9	C	6|6	C
Chr8	8663643	T	T	5|6	T	4|5	T	4|4	K	2,7|9	T	4|5	K	2,5|7	K	2,7|9	K	5,8|13	T	5|5	T	5|6	T	3|4	G	3|4	T	5|6	K	2,7|9	K	2,5|7	T	3|4	K	2,4|6	T	6|7	K	2,2|4	T	7|7	K	3,8|11	T	4|4	K	2,3|5	T
Chr8	8756306	C	G	14|14	C	16|16	C	16|16	C	24|24	C	8|8	G	10|10	C	13|13	G	13|13	G	16|16	G	11|11	G	16|16	C	10|10	C	15|15	G	7|7	G	13|13	C	20|20	G	18|18	C	15|15	C	15|15	C	16|16	G	14|14	C	14|14	C	19|19	G
Chr8	8983630	A	A	15|15	A	11|11	A	23|23	A	10|10	A	7|7	A	16|16	C	6|6	A	13|13	A	5|5	A	24|24	A	11|11	C	15|15	A	10|10	A	14|14	A	12|12	A	22|22	A	14|14	A	19|19	A	9|9	A	11|11	A	12|12	C	27|28	A	10|10	A
Chr8	9044262	T	T	10|10	T	7|7	T	9|9	T	4|4	T	11|11	T	11|11	C	5|5	T	9|9	T	5|5	T	7|7	T	10|11	C	8|8	T	3|3	T	5|5	T	6|6	T	13|13	T	4|4	T	6|6	T	5|5	T	11|11	T	8|8	C	7|7	T	3|3	T
Chr8	9102034	G	G	14|14	G	12|12	G	14|14	G	16|16	G	10|10	G	20|20	A	9|9	G	10|10	G	16|16	G	15|15	G	17|17	A	6|6	G	8|8	G	10|10	G	19|19	G	11|11	G	15|15	G	22|22	G	13|13	G	17|17	G	13|13	A	10|10	G	10|10	G
Chr8	9526527	G	A	10|10	G	12|12	G	14|14	G	12|12	G	9|9	G	14|14	G	7|7	A	12|12	A	3|3	A	5|5	A	10|10	G	12|12	G	6|6	A	13|13	A	19|19	G	13|13	A	8|8	G	14|14	G	12|12	G	14|14	A	12|12	G	7|7	A	6|6	A
Chr8	9539953	T	G	4|4	T	7|7	T	16|16	T	11|11	T	6|6	T	7|7	T	10|10	G	12|12	G	7|7	G	14|14	G	12|12	T	9|9	T	5|5	G	4|4	G	15|15	T	12|12	G	4|4	T	11|11	T	16|16	T	13|13	G	7|7	T	18|18	G	5|5	G
Chr8	9605269	G	C	8|8	G	4|4	G	16|16	G	14|14	G	7|7	G	9|9	G	8|8	S	1,7|8	C	8|8	C	8|8	C	10|10	G	10|10	G	8|8	C	8|8	C	16|16	G	8|8	C	8|9	G	14|14	G	11|11	G	11|11	C	9|11	G	13|13	C	11|11	C
Chr8	9605305	T	C	7|7	T	8|8	T	18|18	T	9|9	T	9|9	T	11|11	T	10|10	Y	10,2|12	C	9|9	C	8|8	C	14|14	T	12|12	T	9|10	C	13|13	C	15|15	T	8|8	C	8|9	T	12|12	T	11|11	T	14|15	C	9|11	T	11|11	C	13|14	C
Chr8	9940929	T	C	9|10	C	5|5	C	8|8	C	9|9	C	10|10	Y	5,5|10	Y	5,1|6	C	4|5	T	2|3	Y	6,1|7	C	5|5	T	3|4	Y	6,1|7	T	2|3	Y	8,2|10	C	11|12	C	5|5	Y	4,3|7	Y	8,3|11	Y	5,5|10	Y	10,3|13	Y	9,4|13	Y	7,4|11	Y
Chr8	9941050	C	N	0|8	A	4|4	M	2,3|5	N	0|5	M	2,6|8	N	0|10	C	3|3	M	4,2|6	M	4,1|5	M	3,6|9	M	3,5|8	N	0|3	M	2,4|6	M	2,3|5	M	6,4|10	M	6,1|7	M	2,2|4	M	3,8|12	N	0|10	N	0|7	M	2,7|9	M	6,5|12	M	6,7|13	N
Chr8	10208056	A	A	10|10	W	3,2|5	A	11|11	A	12|12	T	7|7	T	12|12	T	8|8	A	9|9	A	16|16	A	9|9	A	10|11	A	9|11	A	4|4	A	18|18	A	10|10	A	9|9	A	6|6	A	7|7	A	6|6	A	11|11	A	11|11	A	13|13	A	11|11	A
Chr8	10483349	C	C	22|22	C	17|17	C	10|10	C	15|15	C	4|4	C	14|14	C	9|10	T	8|8	T	15|15	T	16|16	T	12|12	C	13|13	C	14|14	T	14|14	T	15|15	C	16|16	T	12|12	C	14|14	C	13|13	C	15|15	T	16|16	C	22|22	T	12|12	T
Chr8	10618786	A	A	6|6	A	6|6	A	7|7	A	10|10	A	11|11	G	7|7	G	15|15	A	4|4	A	4|4	G	12|12	G	8|8	G	5|5	A	7|7	A	6|6	A	6|6	A	5|5	A	9|9	G	9|9	A	5|5	A	4|4	A	4|4	A	9|9	A	7|7	A
Chr8	10619023	T	T	7|7	T	7|7	T	15|15	T	11|11	T	9|9	C	8|8	C	11|11	T	8|8	T	7|7	C	8|8	C	16|16	C	6|6	T	6|6	T	7|7	T	8|8	T	16|16	T	3|3	C	6|6	T	12|12	T	6|6	T	15|15	T	13|13	T	11|11	T
Chr8	11078200	A	T	6|6	W	2,6|8	T	10|12	W	6,11|17	W	3,8|11	W	4,9|13	W	2,2|4	W	5,3|8	W	2,6|8	W	3,4|7	A	9|9	A	5|5	W	8,7|15	W	3,7|10	W	5,10|15	T	8|10	T	7|7	A	10|10	W	2,7|9	T	11|13	W	4,10|14	T	8|9	W	5,7|12	W
Chr8	11087528	T	C	4|4	T	6|6	T	8|8	T	8|8	T	3|3	C	4|4	T	6|6	C	4|4	C	6|6	T	8|8	C	5|5	C	4|4	T	3|3	C	5|5	C	8|8	C	3|3	C	8|8	C	6|6	T	7|7	T	4|4	C	6|6	T	8|8	C	7|7	C
Chr8	11126315	A	A	8|8	A	13|13	A	14|14	A	11|11	A	14|14	A	11|11	A	14|14	A	9|10	A	4|4	A	12|12	T	14|14	T	11|11	A	7|7	A	9|9	A	7|7	A	12|12	A	10|10	T	9|9	A	17|17	A	15|15	A	11|11	A	15|15	A	6|6	A
Chr8	11346600	G	G	6|6	G	10|12	G	8|8	G	12|12	G	6|7	C	7|7	G	9|9	G	9|9	G	2|3	G	5|6	G	18|18	C	5|5	G	2|3	G	5|6	G	5|6	G	6|7	G	10|12	C	3|3	G	10|10	S	10,3|13	G	8|9	S	7,2|9	G	5|6	G
Chr8	11447560	T	Y	4,3|7	Y	2,4|6	Y	6,1|7	Y	4,5|9	T	4|4	Y	5,5|10	Y	2,1|3	T	4|4	Y	4,5|9	Y	4,2|6	Y	3,2|5	Y	6,4|10	Y	5,2|7	Y	3,5|8	Y	3,4|7	Y	5,2|7	C	3|4	Y	7,5|12	Y	2,7|9	Y	5,1|6	Y	3,3|6	Y	4,10|14	Y	3,5|8	Y
Chr8	11458618	T	Y	2,2|4	Y	4,2|6	Y	5,2|7	Y	2,1|3	Y	5,1|6	C	3|4	Y	2,3|5	Y	3,2|5	Y	2,1|3	Y	3,2|5	Y	7,3|10	Y	4,2|6	Y	2,1|3	Y	7,4|11	Y	4,1|5	Y	6,2|8	Y	2,6|8	T	1|3	T	3|3	Y	9,2|11	Y	6,3|9	C	3|4	Y	6,3|9	Y
Chr8	11760034	A	A	7|7	A	6|6	A	10|10	A	8|8	A	15|15	T	20|20	T	9|9	A	11|11	A	11|11	T	8|8	T	14|14	T	7|7	A	13|13	T	8|8	A	19|19	A	13|13	A	13|13	A	10|10	A	18|18	T	10|10	A	19|19	A	14|14	A	9|9	A
Chr8	11943989	C	C	4|4	C	6|6	C	14|14	C	3|3	C	10|10	C	5|5	C	13|13	G	10|10	G	7|7	G	18|18	G	5|5	C	12|12	C	9|9	G	14|15	G	9|9	C	7|7	G	13|14	C	7|7	C	13|13	C	10|10	G	7|7	C	13|13	G	10|10	G
Chr8	12000057	A	A	6|6	A	4|4	A	15|15	A	11|11	A	12|12	A	15|15	A	9|9	G	11|11	G	9|9	G	9|9	G	13|13	A	10|10	A	13|13	G	10|10	G	13|13	A	17|17	G	12|12	A	22|22	A	14|14	A	16|16	G	12|12	A	12|12	G	14|14	G
Chr8	12066931	A	W	5,4|9	W	4,8|12	W	4,5|9	W	9,7|16	W	4,10|14	W	7,4|11	W	4,4|8	A	1|3	W	7,5|12	W	5,8|13	W	6,8|14	W	2,6|8	T	3|4	W	8,3|11	W	7,5|12	W	8,6|14	W	5,5|10	W	7,6|13	W	7,7|14	W	4,6|10	W	11,7|18	W	11,4|15	W	11,4|15	W
Chr8	12347838	G	G	9|9	G	6|6	G	10|10	G	7|7	G	9|9	T	9|9	G	10|10	T	9|9	T	10|10	T	11|11	T	15|15	G	5|5	G	9|9	T	8|8	T	9|9	G	6|6	T	14|14	G	17|17	G	5|6	G	11|11	T	8|8	G	11|11	T	14|14	T
Chr8	12594435	T	T	7|8	T	5|6	T	9|11	T	10|10	T	2|3	C	9|9	C	8|8	T	7|7	Y	2,5|7	C	15|15	C	8|8	C	14|14	T	10|10	C	13|13	T	10|10	C	14|14	C	12|12	T	7|8	T	8|10	C	9|9	Y	3,10|13	T	16|18	C	15|15	C
Chr8	12644909	T	T	13|13	T	14|14	T	15|15	T	19|19	T	7|8	C	18|18	C	6|6	T	16|17	T	11|11	C	11|11	C	8|8	C	16|16	T	14|14	C	9|9	T	13|13	C	12|12	C	5|5	T	9|9	T	15|15	C	10|10	T	14|14	T	14|14	C	13|13	C
Chr8	12680725	G	A	10|10	G	15|15	G	6|6	G	17|17	G	13|13	A	15|15	A	6|6	G	7|7	G	8|8	A	12|12	A	17|17	A	14|14	G	16|16	A	11|11	G	10|10	A	17|17	A	10|10	G	18|18	G	20|20	A	14|14	G	14|14	G	16|16	A	14|14	A
Chr8	12925319	G	G	4|4	G	8|9	R	4,4|8	R	2,2|4	R	3,5|8	G	9|10	R	4,6|10	G	4|4	R	3,5|8	R	2,6|8	R	4,10|14	R	2,4|6	G	5|5	R	2,6|8	R	2,7|9	R	3,6|9	G	6|7	G	3|4	A	5|6	G	5|6	A	2|3	R	6,7|13	G	6|6	G
Chr8	12992402	T	T	10|10	T	11|11	T	15|15	T	6|6	T	12|12	T	11|11	T	8|8	A	6|6	A	9|9	A	8|8	A	11|11	T	8|8	T	7|7	A	6|6	A	7|7	T	9|9	A	11|11	T	16|16	T	12|12	T	5|5	A	13|13	T	9|9	A	13|13	A
Chr8	13207126	C	C	7|7	C	9|9	C	8|8	C	11|11	C	6|6	C	8|8	C	4|4	T	6|6	T	6|6	T	8|8	T	7|7	C	4|4	C	4|4	T	7|7	T	7|7	C	6|6	T	12|12	C	5|5	C	17|17	C	8|8	T	13|13	C	9|9	T	8|8	T
Chr8	13235791	G	G	6|6	G	11|11	G	11|11	G	11|11	G	10|10	A	11|11	G	7|7	A	4|4	A	9|9	A	4|4	A	10|10	G	13|13	G	11|11	A	6|6	A	8|8	G	13|13	A	5|5	G	14|14	G	10|10	G	14|14	A	11|11	G	15|15	A	8|8	A
Chr8	13523537	A	T	6|6	W	2,5|7	T	3|4	W	2,6|8	T	10|10	T	9|9	T	5|5	W	3,4|8	W	1,4|5	T	6|7	N	0|6	W	1,7|8	W	1,6|7	W	1,4|5	W	1,6|7	N	0|6	T	5|5	T	6|6	T	5|5	W	4,2|6	A	3|4	W	1,5|6	T	9|9	W
Chr8	13680609	C	C	10|10	C	8|8	C	10|10	C	10|10	C	18|18	C	17|17	C	6|6	T	11|11	C	4|4	T	14|14	C	18|18	C	12|12	C	8|8	T	11|11	T	16|16	C	19|19	C	4|4	C	13|13	C	16|16	C	13|13	T	19|19	C	7|7	C	15|15	C
Chr8	13811546	C	M	3,3|6	N	0|6	C	8|10	M	3,5|8	C	7|8	M	4,3|7	M	3,3|6	M	3,10|13	M	2,5|7	M	5,7|12	M	6,4|10	C	6|7	M	3,5|8	M	3,7|10	M	6,4|10	M	2,2|4	M	5,3|8	M	2,4|6	M	2,2|4	M	6,3|9	M	5,4|9	A	3|3	M	4,6|11	C
Chr8	14056614	T	Y	2,3|6	Y	2,2|4	Y	4,5|9	T	4|5	Y	5,3|8	Y	3,4|7	Y	3,3|6	T	7|8	C	3|4	Y	4,3|7	Y	3,4|7	Y	5,5|10	Y	2,4|6	Y	2,3|6	Y	3,9|12	Y	5,7|12	Y	2,4|6	T	4|6	Y	2,5|7	Y	2,7|9	Y	4,5|11	Y	5,10|15	T	9|11	Y
Chr8	14217501	T	T	8|8	T	8|8	T	12|13	T	12|12	C	5|5	C	9|9	C	8|8	T	13|13	C	6|6	T	11|11	T	13|13	C	9|9	T	6|6	C	6|6	T	13|14	T	15|15	T	13|13	T	9|9	T	8|8	T	9|9	T	14|14	T	10|10	T	5|5	T
Chr8	14217908	A	A	9|9	A	5|5	A	10|10	A	11|11	G	5|5	G	6|6	G	8|8	A	9|9	G	4|4	A	7|7	A	14|14	G	8|8	A	7|7	G	6|6	A	10|10	A	9|9	A	6|6	A	13|13	A	8|8	A	12|12	A	12|12	A	15|15	A	13|13	A
Chr8	14502846	A	A	7|7	R	8,4|12	A	13|13	A	6|6	G	13|13	G	15|15	G	9|9	A	13|13	G	7|7	A	12|12	A	17|17	G	15|15	G	6|6	G	7|7	A	6|6	A	19|19	A	10|10	A	11|11	A	14|14	G	13|13	A	8|8	A	17|17	A	8|8	A
Chr8	14503918	C	C	17|17	M	3,5|8	C	17|17	C	18|18	A	9|9	A	13|13	A	12|12	C	11|11	A	8|8	C	13|13	C	10|10	A	15|15	A	7|7	A	12|12	C	19|19	C	12|12	C	7|7	C	14|14	C	10|10	A	6|6	C	9|9	C	17|17	C	10|10	C
Chr8	14899385	C	T	14|14	Y	4,7|11	T	8|8	C	13|13	T	12|12	T	12|12	T	13|13	C	13|13	T	19|19	C	10|10	C	9|9	T	16|16	T	11|11	T	14|14	C	15|15	C	12|12	C	9|9	C	16|16	T	13|13	C	20|20	C	12|12	C	12|12	C	10|10	C
Chr8	14900125	T	C	9|9	Y	7,7|14	C	14|14	T	15|15	C	16|16	C	10|10	C	10|10	T	10|10	C	11|11	T	7|7	T	10|10	C	11|11	C	5|5	C	12|12	T	8|8	T	15|15	T	11|11	T	9|9	C	18|18	T	13|13	T	10|10	T	16|16	T	13|13	T
Chr8	15053230	A	A	14|14	M	9,6|15	C	15|15	A	16|16	A	8|8	A	13|13	A	11|11	C	12|12	A	14|14	C	13|13	C	9|9	A	10|10	C	8|8	A	9|9	C	15|15	A	12|12	C	20|20	A	14|14	A	15|15	A	23|23	C	14|14	A	21|21	C	16|16	C
Chr8	15053458	T	T	11|11	K	4,5|9	G	16|16	T	18|18	T	12|12	T	10|10	T	11|11	G	5|5	T	12|12	G	10|10	G	6|6	T	17|17	G	11|11	T	18|18	G	11|11	T	17|18	G	9|9	T	15|15	T	20|20	T	12|12	G	12|12	T	16|16	G	12|12	G
Chr8	15598320	C	C	11|11	Y	7,4|12	C	14|14	T	14|14	T	6|6	C	9|9	C	10|10	T	8|8	C	10|10	T	8|8	T	12|12	C	11|11	C	12|12	C	8|8	T	18|18	T	10|10	T	17|17	T	5|5	C	13|13	C	16|16	T	14|14	T	9|9	T	12|12	T
Chr8	15598480	G	G	9|9	S	4,10|14	G	13|13	C	11|11	C	4|4	G	16|16	G	11|11	C	11|11	G	7|7	C	15|15	C	12|12	G	13|13	G	12|12	G	7|7	C	14|14	C	19|19	C	10|10	C	14|14	G	6|6	G	13|13	C	21|21	C	10|10	C	13|13	C
Chr8	15605351	C	C	12|12	Y	6,8|14	C	11|11	T	15|15	T	5|5	C	7|8	C	3|3	T	7|7	C	6|6	T	7|7	T	16|16	C	9|9	C	7|7	C	13|13	T	11|11	T	14|14	T	8|8	T	11|11	C	9|9	C	11|11	T	7|7	T	8|8	T	5|5	T
Chr8	15687314	T	Y	4,6|10	Y	5,8|13	C	6|6	C	4|4	T	2|3	T	3|4	Y	2,3|5	Y	5,8|13	Y	2,2|4	C	3|4	Y	4,5|9	Y	3,7|10	T	2|3	T	1|3	Y	5,5|10	Y	7,4|11	T	5|6	Y	4,5|9	T	3|3	Y	4,3|7	Y	3,3|6	Y	2,4|6	Y	2,7|9	Y
Chr8	16000187	C	C	9|9	C	8|8	C	11|11	C	7|7	C	15|15	C	16|16	C	8|8	T	13|13	C	6|6	T	6|6	T	13|13	C	17|17	C	7|7	C	4|4	T	7|7	C	15|15	T	6|6	C	10|10	C	11|11	C	10|10	T	10|10	C	19|19	T	13|13	T
Chr8	16128661	C	C	7|7	C	8|8	C	15|15	C	12|12	C	9|9	A	15|15	C	16|16	C	10|10	C	12|12	C	16|16	C	12|12	C	12|12	C	14|14	C	12|12	C	17|17	C	14|14	C	13|13	C	16|16	C	18|18	C	13|13	C	10|10	C	9|9	C	7|7	C
Chr8	16362619	G	C	4|4	C	16|16	C	10|10	C	18|18	C	4|4	C	20|20	S	1,7|8	G	5|5	C	10|10	G	8|8	G	11|11	C	9|9	C	7|7	C	11|11	G	10|10	C	10|10	G	4|4	C	10|10	C	7|7	C	17|17	G	8|8	C	11|11	G	7|7	G
Chr8	16470728	C	A	12|12	M	5,6|11	C	15|15	C	12|12	A	8|8	C	14|14	C	8|8	A	7|7	C	6|6	A	10|10	A	17|17	C	10|10	A	12|12	C	16|16	A	9|9	C	13|13	A	8|8	C	11|11	C	6|6	C	9|9	A	9|9	C	13|13	A	15|15	A
Chr8	16787923	T	T	9|9	T	6|6	T	6|6	T	3|3	T	4|4	T	8|8	T	5|5	C	8|8	T	7|7	C	8|9	C	4|4	C	6|6	T	6|6	T	6|6	C	11|11	T	8|8	C	7|7	T	9|9	T	8|8	T	12|12	C	10|10	T	8|8	C	12|12	C
Chr8	16790429	A	A	11|11	A	14|14	A	18|18	A	15|15	A	11|11	A	15|15	A	13|13	T	13|13	A	11|11	T	10|10	T	9|9	T	12|12	A	9|9	A	12|12	T	18|18	A	17|17	T	17|17	A	12|12	A	15|15	A	11|11	T	14|14	A	8|8	T	11|11	T
Chr8	16878874	T	A	11|11	T	6|6	T	14|14	T	16|16	T	11|11	T	11|11	T	13|13	A	12|12	T	14|14	A	6|6	A	11|11	A	20|20	T	12|12	T	13|13	A	11|11	T	14|14	A	21|21	T	13|13	T	13|13	T	17|17	A	16|16	T	18|18	A	9|9	A
Chr8	16879695	T	A	12|12	T	9|9	T	13|13	T	9|9	T	13|13	T	8|8	T	10|10	A	4|4	T	9|9	A	13|13	A	10|10	A	8|8	T	14|14	T	16|16	A	6|6	T	16|16	A	16|16	T	17|17	T	19|19	T	16|16	A	13|13	T	14|14	A	13|13	A
Chr8	17324338	G	G	15|15	G	22|22	G	13|13	G	14|14	G	16|16	G	17|17	A	11|11	A	15|15	A	8|8	A	9|9	A	20|20	A	14|14	G	21|21	A	17|17	A	12|12	G	17|17	A	14|14	G	12|12	G	10|10	G	12|12	A	19|19	G	8|8	A	16|16	A
Chr8	17325371	T	T	15|15	T	12|12	T	14|15	T	7|7	T	13|13	T	13|13	C	9|9	C	8|8	C	13|13	C	17|17	C	10|10	C	10|10	T	11|11	C	15|15	C	11|11	T	11|11	C	14|14	T	17|17	T	12|12	T	15|15	C	22|22	T	24|24	C	16|16	C
Chr8	17401301	T	T	11|11	T	19|19	T	12|12	T	18|18	T	10|10	C	6|6	T	8|8	T	13|13	T	11|11	T	14|14	T	19|19	T	15|15	C	10|10	T	14|14	T	11|11	T	20|20	T	9|9	T	9|9	T	17|17	T	13|13	T	12|12	T	12|12	T	18|18	T
Chr8	17402267	T	T	14|14	T	14|14	T	18|18	T	23|23	T	4|4	C	7|7	T	16|16	T	10|10	T	8|8	T	17|17	T	20|20	T	10|10	C	17|17	T	13|13	T	17|17	T	21|21	T	17|17	T	11|11	T	14|14	T	13|13	T	13|13	T	8|8	T	14|14	T
Chr8	17716244	C	Y	3,3|6	C	1|3	Y	3,4|7	Y	4,5|9	Y	4,4|8	C	4|5	Y	2,6|8	Y	3,6|9	Y	3,2|5	Y	2,4|6	Y	3,5|8	Y	2,5|7	Y	4,2|6	Y	4,5|9	Y	4,3|7	Y	3,4|7	Y	5,3|8	Y	6,2|8	Y	4,2|6	C	4|5	Y	4,4|8	Y	5,4|9	Y	2,2|4	T
Chr8	17886417	C	C	10|10	C	13|13	C	11|11	C	13|13	C	4|4	T	14|14	T	9|9	T	14|14	T	8|8	T	15|15	T	8|8	T	8|8	T	6|6	T	10|10	T	9|9	C	16|16	C	11|11	C	13|13	C	10|10	T	12|12	T	6|6	C	15|15	T	15|15	C
Chr8	18174823	T	T	8|8	T	15|15	T	10|10	T	12|12	T	13|13	G	9|9	T	11|11	T	11|11	T	6|6	T	8|8	T	11|11	T	10|10	G	14|14	T	11|11	T	15|15	T	11|11	T	11|11	T	15|15	T	19|19	G	9|9	T	14|14	T	5|5	T	15|15	T
Chr8	18298244	C	C	14|14	C	17|17	C	17|17	C	22|22	C	14|14	G	13|13	C	12|12	C	10|10	C	12|12	C	12|12	C	6|6	C	14|14	G	5|5	C	11|11	C	7|7	C	10|10	C	16|16	C	16|16	C	13|13	G	19|19	C	14|14	C	17|17	C	12|12	C
Chr8	18313149	C	C	10|10	C	13|13	C	11|11	C	12|12	C	13|13	T	17|17	C	9|9	C	9|9	C	8|8	C	8|8	C	14|14	C	12|12	T	11|11	C	7|7	C	14|14	C	11|11	C	9|9	C	12|12	C	17|17	T	17|17	C	19|19	C	11|11	C	17|17	C
Chr8	18313568	T	T	8|8	T	15|15	T	12|12	T	21|21	T	7|7	C	11|11	T	12|12	T	7|7	T	7|7	T	11|11	T	14|14	T	21|21	C	7|7	T	17|17	T	13|13	T	19|19	T	7|7	T	15|15	T	13|13	C	12|12	T	15|15	T	11|11	T	9|9	T
Chr8	18843177	C	T	6|6	C	10|11	T	18|18	C	9|9	C	14|14	T	10|10	C	9|9	C	10|10	C	11|11	C	12|12	C	10|10	C	14|14	T	8|8	C	10|10	C	13|13	C	23|23	T	14|14	C	3|3	T	5|5	T	16|16	C	14|14	C	14|14	T	10|10	T
Chr8	18843426	C	T	11|11	Y	9,7|16	T	17|17	C	12|12	C	14|14	T	16|16	C	8|8	C	17|17	C	11|11	C	11|11	C	18|18	C	20|20	T	9|9	C	12|12	C	19|19	C	16|16	T	17|17	C	12|12	T	19|19	T	24|24	C	16|16	C	15|15	T	11|11	T
Chr8	19099660	T	A	9|10	A	10|11	A	12|12	A	15|15	A	12|13	T	16|16	A	8|8	T	10|10	T	6|6	T	13|13	T	12|12	T	10|10	A	4|4	T	15|15	T	12|13	W	8,1|9	A	13|13	T	16|16	A	19|20	A	17|17	T	13|13	A	16|16	W	12,2|14	A
Chr8	19100332	A	G	11|11	G	9|9	G	11|11	G	15|15	G	6|6	A	7|8	G	21|21	A	14|14	A	14|14	A	13|13	A	15|15	A	10|10	G	11|11	A	14|14	A	10|10	G	15|15	G	14|14	A	13|13	G	12|12	G	15|15	A	12|12	G	8|8	G	10|10	G
Chr8	19211407	C	T	13|13	T	9|9	T	12|12	T	11|11	T	8|8	C	9|10	T	4|4	C	12|12	C	10|10	C	15|15	C	14|14	C	14|14	T	10|10	C	7|7	C	13|13	T	16|16	T	12|13	C	19|19	T	5|5	T	18|18	C	8|8	T	10|10	T	13|13	T
Chr8	19213136	T	G	9|9	G	14|14	G	14|14	G	13|13	G	11|11	T	10|12	G	10|10	T	6|6	T	8|8	T	14|14	T	8|8	T	7|7	G	7|7	T	7|7	T	10|10	G	17|17	G	10|10	T	11|11	G	15|15	G	7|7	T	13|13	G	8|8	G	10|10	G
Chr8	19750960	A	A	6|6	A	8|8	A	4|4	A	12|12	A	11|11	A	13|13	A	13|13	G	7|7	G	7|7	G	10|10	G	5|5	A	10|10	A	10|10	G	9|9	G	7|7	A	17|17	G	7|7	G	10|10	A	13|13	A	8|8	G	12|12	G	8|8	G	7|7	G
Chr8	19751524	T	T	11|11	T	12|12	T	7|7	T	7|7	T	8|8	T	8|8	T	7|7	C	6|6	C	11|11	C	11|11	C	13|13	T	13|13	T	13|13	C	9|9	C	15|15	T	11|11	C	13|13	C	10|10	T	19|19	T	15|15	C	17|17	C	15|15	C	18|18	C
Chr8	19808332	T	T	11|11	T	16|16	T	13|13	T	8|8	T	9|9	T	19|19	T	12|12	A	13|13	A	16|16	A	17|17	A	10|10	T	10|10	T	8|8	A	16|16	A	13|13	T	16|16	A	10|10	A	12|12	T	11|11	T	8|8	A	12|12	A	16|16	A	10|10	A
Chr8	19811978	T	T	11|11	T	10|10	T	9|9	T	13|13	T	17|17	T	25|25	T	13|13	C	11|11	C	12|12	C	17|17	C	8|8	T	11|11	T	7|7	C	8|8	C	14|14	T	14|14	C	12|12	C	12|12	T	23|23	T	15|15	C	13|13	C	14|14	C	11|11	C
Chr8	20123410	G	G	13|13	G	17|17	G	9|9	G	17|17	G	11|11	A	9|10	G	9|9	A	10|10	A	10|10	A	8|8	A	11|11	G	17|18	G	13|13	A	9|9	G	12|12	G	15|15	A	8|8	G	14|14	G	11|11	G	7|7	A	18|18	G	8|8	A	7|7	A
Chr8	20187016	T	T	9|9	T	16|16	T	13|13	T	14|14	T	23|23	C	13|14	T	5|5	C	6|6	C	7|7	C	8|8	C	12|12	T	15|15	T	10|10	C	14|14	T	15|15	T	17|17	C	9|9	T	10|10	T	17|17	T	19|19	C	11|11	T	16|16	C	10|10	C
Chr8	20451752	G	G	8|8	G	10|10	G	14|14	G	12|12	G	6|6	G	7|7	T	8|8	T	8|8	T	13|13	T	6|6	T	8|8	T	16|16	G	8|8	T	16|16	G	13|13	G	14|15	T	15|15	G	8|9	G	14|14	G	15|15	G	12|12	G	14|14	T	11|11	T
Chr8	20452929	C	C	15|15	C	20|20	C	10|10	C	16|16	C	14|14	C	13|13	A	16|16	A	18|18	A	11|11	A	12|12	A	9|9	A	17|17	C	16|16	A	7|7	C	8|8	C	17|17	A	13|14	C	10|10	C	24|24	C	13|13	C	12|12	C	7|7	A	13|13	A
Chr8	20892212	C	T	7|7	Y	9,3|12	T	9|9	C	12|12	C	17|17	Y	4,12|16	C	8|8	C	14|14	C	8|8	C	11|11	C	15|15	C	10|10	C	9|9	C	10|10	C	9|9	C	13|13	C	14|14	C	14|14	T	12|12	T	10|10	C	10|11	C	13|13	C	14|14	C
Chr8	20965452	C	T	12|12	Y	8,3|11	T	13|13	C	13|13	C	9|9	Y	7,6|13	C	13|13	T	7|7	T	7|7	T	13|13	T	4|4	T	8|8	C	8|8	T	9|9	C	7|7	C	12|12	T	10|10	C	11|11	T	14|14	T	12|12	C	8|8	C	12|12	T	13|13	T
Chr8	21091617	T	T	8|8	T	8|8	T	20|20	T	17|17	T	9|9	T	12|12	T	13|13	G	12|12	G	14|14	T	5|5	T	12|12	G	11|11	T	6|6	G	8|8	T	18|18	T	9|9	G	10|10	T	11|11	T	15|15	T	7|7	T	12|12	T	12|12	G	5|5	G
Chr8	21162586	G	C	10|10	G	10|11	C	9|9	G	16|16	G	14|14	C	13|13	G	12|12	G	12|12	G	6|6	G	18|18	G	13|13	G	13|13	G	7|7	G	16|16	G	9|9	G	15|15	G	14|14	G	21|21	C	17|17	C	14|14	G	9|9	G	9|9	G	14|14	G
Chr8	21498832	G	T	7|7	K	9,3|12	T	6|6	G	7|7	G	6|6	T	9|9	G	6|6	G	8|8	G	5|5	G	7|7	G	15|15	G	9|9	G	5|5	G	10|10	G	9|9	G	8|8	G	6|6	G	10|10	T	5|5	T	11|11	G	3|3	G	7|7	G	8|8	G
Chr8	21515934	A	C	16|16	A	7|7	A	13|13	A	9|9	A	10|10	C	7|7	A	8|8	A	3|3	A	9|9	A	9|9	A	8|8	A	10|10	A	4|4	A	8|8	A	11|11	A	8|8	A	8|8	A	5|5	A	12|12	C	7|7	A	8|8	A	6|6	A	12|12	A
Chr8	21674953	T	C	12|12	T	14|14	T	18|18	T	21|21	T	14|14	C	15|15	T	10|10	T	11|11	T	4|4	T	16|16	T	9|9	T	15|15	T	10|10	T	16|16	T	21|21	T	6|6	T	17|17	T	19|19	T	12|12	C	17|17	T	16|16	T	19|19	T	16|16	T
Chr8	21707127	T	C	11|11	T	12|12	T	21|21	T	16|16	T	14|14	C	8|8	T	7|7	T	12|12	T	5|5	T	7|7	T	7|7	T	14|14	T	13|13	T	12|12	T	11|11	T	12|12	T	15|15	T	13|13	T	14|14	C	15|15	T	11|11	T	14|14	T	15|15	T
Chr8	21986872	G	A	9|9	G	10|10	G	8|8	G	6|6	G	6|6	R	4,1|5	A	11|11	A	8|8	A	3|3	G	9|9	G	13|13	A	5|5	A	8|8	A	7|7	G	5|5	G	12|12	A	7|7	G	6|6	G	14|14	A	14|14	G	9|9	G	11|11	A	11|11	A
Chr8	21999195	G	A	8|8	G	19|19	G	15|15	G	9|9	G	12|12	R	6,11|17	A	13|13	A	14|14	A	7|7	G	8|8	G	16|16	A	10|10	A	16|16	A	18|18	G	12|12	G	13|13	A	16|16	G	15|15	G	12|12	A	22|22	G	17|17	G	8|8	A	19|19	A
Chr8	22237316	T	T	7|7	T	17|17	T	15|15	T	10|10	T	5|5	G	5|5	G	7|7	G	7|7	G	10|11	T	10|10	T	15|15	G	10|10	T	18|18	T	15|15	T	10|10	T	19|19	G	5|5	T	14|14	T	12|12	G	9|9	T	18|18	T	15|15	G	11|11	G
Chr8	22344474	G	C	13|13	G	7|7	G	15|15	G	20|20	G	8|8	C	7|7	C	10|10	C	17|17	C	13|13	C	8|8	G	15|15	C	5|5	G	7|7	C	11|11	C	13|13	G	19|19	C	7|7	G	12|12	G	11|11	G	15|15	C	16|16	G	16|16	C	19|19	C
Chr8	22628757	G	G	6|6	G	17|17	G	10|10	G	17|17	G	15|15	C	15|15	C	5|5	C	10|10	C	3|3	C	13|13	G	9|9	C	17|17	G	8|8	C	6|6	C	13|13	G	9|9	C	10|10	G	7|7	G	10|10	G	8|8	C	5|5	G	9|9	C	7|7	C
Chr8	22629792	C	C	14|14	C	13|13	C	11|11	C	11|11	C	8|9	T	6|6	T	7|7	T	6|6	T	6|6	T	13|13	C	18|18	T	8|8	C	4|4	T	7|7	T	14|14	C	11|11	T	12|12	C	7|7	C	11|11	C	14|14	T	13|13	C	16|16	T	11|11	T
Chr8	23077707	C	C	16|16	T	16|16	T	14|14	C	17|17	T	22|22	C	16|16	T	12|12	T	13|13	T	10|10	C	18|18	C	25|25	T	13|13	T	10|10	C	11|11	C	15|15	T	12|12	T	17|17	T	14|14	T	12|12	T	9|9	C	16|16	C	14|14	T	12|12	T
Chr8	23078107	C	C	14|14	T	13|13	T	10|10	C	13|13	T	20|20	C	10|10	T	11|11	T	8|8	T	12|12	C	11|11	C	8|8	T	13|13	T	10|11	C	13|13	C	14|14	T	14|14	T	17|17	T	12|12	T	15|15	T	10|10	C	13|13	C	21|21	T	16|16	T
Chr8	23197086	G	T	6|6	G	7|7	G	13|13	T	14|14	G	8|8	T	17|17	G	6|6	G	14|14	G	7|7	T	6|6	T	12|12	G	15|15	G	13|13	T	8|8	T	15|15	G	16|16	G	13|13	G	18|18	G	9|9	T	9|9	T	13|13	T	10|10	G	11|11	G
Chr8	23219500	A	G	12|12	A	13|13	A	8|8	G	10|10	A	9|9	G	15|15	A	8|8	A	7|7	A	8|8	G	12|12	G	10|10	A	17|17	A	7|7	G	8|8	G	10|10	A	12|12	A	5|5	A	13|13	A	11|11	G	12|12	G	15|15	G	13|13	A	13|13	A
Chr8	23476836	T	K	3,6|9	T	7|8	T	8|9	T	10|11	T	13|14	T	6|6	K	2,4|6	K	2,6|8	T	9|11	T	8|10	K	4,6|10	K	5,5|10	G	3|4	T	9|10	T	12|13	K	3,7|10	K	5,13|18	K	3,5|8	K	3,9|12	T	8|10	T	8|8	K	3,5|8	K	3,3|6	T
Chr8	23542352	C	Y	5,3|8	Y	7,5|12	C	7|7	Y	7,4|11	C	1|3	Y	2,2|4	Y	3,3|6	C	4|4	Y	6,3|9	Y	3,2|5	C	3|4	T	3|4	Y	4,5|9	Y	5,7|12	Y	4,3|7	Y	4,4|8	Y	2,5|7	Y	3,3|6	Y	9,3|12	Y	10,5|15	C	3|4	C	2|3	Y	8,3|11	C
Chr8	23809525	T	T	20|20	T	12|12	T	13|13	C	14|14	T	6|6	C	10|10	C	8|8	T	14|14	T	11|11	C	12|12	C	12|12	T	23|23	T	21|21	C	17|17	C	17|17	T	23|23	T	11|11	C	19|19	T	22|22	C	9|9	C	10|10	C	16|16	T	18|18	T
Chr8	23809881	G	G	19|19	G	22|22	G	9|9	A	18|18	G	13|13	A	15|15	A	15|15	G	18|18	G	14|14	A	12|13	A	11|11	G	19|19	G	15|15	A	17|17	A	10|10	G	26|26	G	13|13	A	12|12	G	22|22	A	14|14	A	12|12	A	9|9	G	21|21	G
Chr8	24006981	A	G	9|9	A	12|12	A	10|10	G	10|10	A	8|8	G	13|13	G	4|4	A	7|7	A	12|12	G	10|10	G	12|12	A	7|7	A	10|10	G	13|13	G	17|17	A	14|14	A	9|9	G	15|15	A	10|10	G	9|9	G	16|16	G	12|12	A	18|18	A
Chr8	24007200	A	G	16|16	A	14|14	A	8|8	G	13|13	A	12|12	G	17|17	G	10|10	A	8|8	A	10|10	G	9|9	G	14|14	A	12|12	A	13|13	G	8|8	G	7|7	A	15|15	A	13|13	G	11|11	A	9|9	G	13|13	G	10|10	G	14|14	A	12|12	A
Chr8	24317747	G	G	9|9	G	10|10	G	12|12	A	12|12	G	12|12	A	11|11	A	9|9	G	9|9	G	11|11	A	8|8	A	13|13	G	14|14	G	10|10	A	12|12	A	11|11	G	15|15	G	13|13	A	8|8	G	15|15	A	15|15	A	15|15	A	14|14	G	7|7	G
Chr8	24322090	G	G	5|5	G	15|15	G	6|6	A	4|4	G	11|11	A	17|17	A	7|7	G	8|8	G	6|6	A	11|11	A	12|12	G	15|15	G	8|8	A	11|11	A	9|9	G	9|9	G	10|10	A	8|8	G	12|12	A	10|10	A	11|11	A	12|12	G	20|20	G
Chr8	24637403	A	C	9|9	C	5|5	C	9|9	A	9|9	C	4|4	A	8|8	A	7|7	C	5|5	C	5|5	A	6|6	A	12|12	A	9|9	C	7|7	A	11|11	A	12|12	C	10|10	A	7|7	A	13|13	C	15|15	A	6|6	A	5|5	A	7|7	A	12|12	A
Chr8	24760672	C	T	7|7	T	8|8	T	13|13	C	9|9	T	5|5	C	11|11	C	13|13	T	8|8	T	4|4	C	14|14	C	18|18	C	10|10	T	8|8	C	14|14	C	8|8	T	6|6	C	14|14	C	21|21	T	14|14	C	16|16	C	11|11	C	14|14	C	17|17	C
Chr8	24966031	C	Y	4,2|6	T	3|4	C	4|5	Y	4,6|10	C	3|4	Y	4,2|6	Y	2,5|7	Y	5,4|9	Y	4,3|7	Y	5,3|8	C	4|4	Y	5,3|8	Y	2,2|4	Y	3,4|7	Y	4,4|8	Y	7,4|12	Y	2,5|7	Y	5,2|7	Y	7,2|9	Y	4,4|8	Y	5,4|9	Y	2,7|9	Y	2,3|5	Y
Chr8	24966052	T	Y	3,5|8	Y	3,6|9	T	2|3	Y	6,4|10	T	3|4	T	3|4	Y	4,2|6	Y	2,2|4	Y	3,4|7	Y	3,3|6	T	3|4	Y	5,7|12	Y	3,3|6	Y	3,3|6	Y	3,5|8	Y	5,5|10	C	3|4	T	8|10	Y	2,7|9	T	8|10	Y	2,4|6	Y	4,2|6	Y	2,2|4	T
Chr8	25243403	G	C	10|10	S	4,4|8	C	15|15	G	12|12	G	14|14	G	8|8	G	10|10	C	7|7	C	10|10	G	4|4	G	17|17	G	12|12	G	11|11	G	13|13	G	8|8	C	18|18	G	13|13	G	16|16	G	15|15	G	9|9	G	16|16	G	10|10	G	9|9	G
Chr8	25243713	G	C	10|10	S	7,2|9	C	14|14	G	17|17	G	10|10	G	12|12	G	13|13	C	6|6	C	10|10	G	10|10	G	14|14	G	13|13	G	12|12	G	13|13	G	8|8	C	15|15	G	16|16	G	11|11	G	14|14	G	10|10	G	11|11	G	7|7	G	8|8	G
Chr8	25691071	T	K	2,11|13	K	10,2|12	T	11|11	T	15|15	G	14|14	T	18|18	T	11|12	T	10|10	T	4|4	T	13|13	G	8|8	G	10|10	T	13|13	T	16|16	T	12|12	T	16|16	G	18|18	G	9|9	G	14|14	T	6|6	T	9|9	G	16|16	T	11|11	G
Chr8	25710643	G	G	10|11	S	8,4|12	G	16|16	G	15|15	C	15|15	S	2,15|17	G	7|7	G	13|13	G	15|15	G	9|9	C	14|14	C	21|21	G	9|9	G	8|8	G	10|10	G	16|16	C	13|13	C	14|14	C	10|10	G	9|9	G	9|9	C	10|10	G	13|13	C
Chr8	25994071	T	T	14|16	C	7|7	C	11|11	C	7|7	C	11|11	C	10|11	T	6|6	T	7|7	T	8|8	T	9|9	C	13|13	C	10|10	T	8|8	T	4|4	T	8|8	T	11|11	C	9|9	C	11|11	C	14|14	T	5|5	T	5|5	C	8|8	C	9|9	C
Chr8	25999961	G	R	3,11|14	R	11,7|18	G	16|16	G	12|12	A	17|17	A	15|16	G	11|11	G	11|11	G	9|9	G	11|11	A	12|12	A	15|15	G	12|12	G	9|9	G	18|18	G	15|15	A	21|21	A	14|14	A	20|20	G	14|14	G	17|17	A	13|13	G	13|13	A
Chr8	26138748	C	Y	6,2|8	Y	4,4|8	C	7|7	C	14|14	T	7|7	C	14|14	C	8|8	C	13|13	C	6|6	C	10|10	T	10|10	T	8|8	C	6|6	C	8|8	C	10|10	C	9|9	T	10|10	T	6|6	T	11|11	C	13|13	C	14|14	T	11|11	C	15|15	T
Chr8	26138759	T	W	2,6|8	W	6,1|7	T	9|9	T	15|15	A	5|5	T	15|15	T	6|6	T	12|12	T	7|7	T	10|10	A	6|6	A	9|9	T	7|7	T	8|8	T	10|10	T	10|10	A	11|11	A	5|5	A	13|13	T	12|12	T	15|15	A	15|15	T	17|17	A
Chr9	259873	G	T	10|11	G	14|14	G	17|17	G	12|12	G	10|10	G	8|8	G	4|4	T	9|9	G	8|8	T	15|15	G	14|14	G	11|11	G	7|7	T	11|11	T	11|11	T	11|11	G	15|15	T	16|16	G	17|17	G	18|18	T	9|9	T	12|12	G	12|12	G
Chr9	260062	G	A	12|12	G	20|20	G	14|14	G	18|20	G	15|15	G	8|8	G	12|12	A	14|14	G	14|14	A	14|14	G	17|17	G	9|9	G	11|11	A	12|12	A	15|15	A	17|17	G	22|22	A	12|12	G	17|17	G	13|13	A	20|20	A	20|20	G	11|11	G
Chr9	313397	C	G	13|13	C	9|9	C	13|13	C	16|18	C	12|12	C	13|13	C	10|10	G	8|8	C	7|7	G	8|8	C	9|9	C	11|11	C	8|8	G	9|9	G	16|16	G	8|8	C	7|7	G	7|7	C	15|15	C	13|13	G	9|9	G	10|10	C	12|12	C
Chr9	314884	A	C	11|11	A	21|21	A	12|12	M	13,5|18	A	7|7	A	14|14	A	13|13	C	22|22	A	17|17	C	17|17	A	14|14	A	15|15	A	11|11	C	12|12	C	17|17	C	20|21	A	17|17	C	21|21	A	19|19	A	15|15	C	25|25	C	23|23	A	15|15	A
Chr9	678159	G	G	16|16	G	22|22	G	19|19	G	12|12	G	16|16	A	17|17	A	6|6	A	13|13	A	9|9	A	14|14	G	19|19	G	21|21	G	15|15	A	20|20	A	15|15	G	14|14	G	16|16	A	22|22	G	9|9	G	16|16	A	15|15	G	21|21	G	9|9	G
Chr9	678766	G	G	12|12	G	18|18	G	6|6	G	12|12	G	10|10	A	13|13	A	7|7	A	4|4	A	17|17	A	15|15	G	8|8	G	13|13	G	10|10	A	10|10	A	19|19	G	21|21	G	15|15	A	16|16	G	11|11	G	9|9	A	10|10	G	8|8	G	11|11	G
Chr9	1048855	T	T	11|11	C	10|11	T	18|18	T	11|11	C	11|11	Y	2,8|10	T	13|13	T	13|13	T	10|10	T	9|9	T	9|9	T	11|11	C	7|7	T	10|10	T	10|10	T	11|11	T	15|15	T	15|15	T	11|11	T	8|8	T	15|15	T	15|15	T	12|12	T
Chr9	1190022	A	A	4|4	G	15|16	A	11|11	A	20|20	G	14|14	R	3,6|9	A	8|8	A	19|19	A	11|11	A	12|12	A	15|15	A	14|14	G	13|13	A	9|9	A	12|12	A	18|18	A	11|11	A	20|20	A	17|17	A	13|13	A	12|12	A	12|12	A	22|22	A
Chr9	1457618	C	C	7|7	Y	4,2|6	C	7|7	C	10|10	T	8|8	Y	4,4|8	C	9|9	C	7|7	C	11|11	T	14|14	C	8|8	C	7|7	T	7|7	T	5|5	T	4|4	T	12|12	C	8|8	C	3|3	C	9|9	C	3|3	T	9|9	T	8|8	C	4|4	C
Chr9	1458119	C	C	7|7	Y	7,5|12	C	15|15	C	21|21	T	12|12	Y	2,11|13	C	16|16	C	11|11	C	14|14	T	10|10	C	11|11	C	14|14	T	11|11	T	18|18	T	11|11	T	11|11	C	6|6	C	10|10	C	20|20	C	13|13	T	19|19	T	18|18	C	16|16	C
Chr9	1692577	A	A	11|11	M	5,5|10	A	7|7	A	10|10	C	5|5	M	7,4|11	C	6|6	C	9|10	A	7|7	A	12|12	A	8|8	A	18|18	C	7|7	C	11|11	A	13|13	C	15|15	A	12|12	C	4|4	A	15|15	A	9|9	A	9|9	C	8|8	A	5|5	A
Chr9	1765622	G	G	12|12	A	9|10	G	12|12	G	6|6	A	6|6	G	11|11	A	7|7	A	4|4	G	7|7	G	9|9	G	6|6	G	7|7	A	12|12	A	9|9	G	13|13	A	16|16	G	13|13	A	18|18	G	12|12	G	7|7	G	15|15	A	14|14	G	12|12	G
Chr9	1866655	A	A	12|12	R	2,5|7	A	13|13	A	20|20	G	10|10	R	4,4|8	G	8|8	G	6|6	A	15|15	G	11|11	A	14|14	A	13|13	G	12|12	G	9|9	A	17|17	G	9|9	A	15|15	G	14|14	A	10|10	A	6|6	A	15|15	G	16|16	A	15|15	A
Chr9	1867114	T	T	12|12	W	5,6|11	T	16|16	T	13|13	A	7|7	W	8,7|15	A	12|16	A	8|8	T	13|13	A	11|14	T	6|6	T	8|8	A	5|6	A	11|13	T	9|9	A	13|14	T	15|15	A	10|10	T	8|8	T	7|7	T	4|4	A	11|13	T	12|12	T
Chr9	2285247	A	A	6|6	M	9,4|13	C	14|14	C	9|9	A	9|9	M	6,6|12	C	8|8	A	6|6	C	10|10	A	8|8	C	14|14	C	20|20	A	10|10	A	11|11	A	7|7	A	15|15	C	16|16	A	10|10	C	15|15	A	8|8	C	11|11	A	13|13	C	17|17	C
Chr9	2287897	A	A	6|6	R	2,3|5	G	6|6	G	9|9	A	4|4	R	5,9|14	G	11|11	A	4|4	G	11|11	A	10|10	G	9|9	G	11|11	A	9|9	A	7|7	A	15|15	A	11|11	G	9|9	A	7|7	G	13|13	A	17|17	G	10|10	A	7|7	G	15|15	G
Chr9	2510235	T	T	11|11	T	10|10	T	6|6	T	10|10	T	16|16	T	12|12	C	9|9	T	11|11	C	12|12	T	5|5	T	15|15	T	9|9	T	8|8	T	14|14	T	12|12	T	24|24	T	18|18	T	8|8	T	14|14	T	9|9	C	17|17	T	14|14	T	13|13	T
Chr9	2511671	A	A	16|16	A	20|20	A	15|15	A	12|12	A	10|10	A	9|9	C	10|10	A	9|9	C	14|14	A	11|11	A	17|17	A	18|18	A	10|10	A	19|19	A	12|12	A	10|10	A	17|17	A	17|17	A	16|16	A	16|16	C	7|7	A	19|19	A	16|16	A
Chr9	2748178	C	C	4|4	T	8|8	T	5|5	T	8|8	C	5|5	T	3|4	T	7|7	C	6|6	T	3|3	C	3|3	T	6|6	T	5|5	C	3|3	C	5|5	C	8|8	C	7|7	T	6|6	C	8|8	T	7|7	C	6|6	T	11|11	C	13|13	T	9|9	T
Chr9	2754100	C	C	16|16	A	19|19	A	13|13	A	12|12	C	13|13	C	5|6	A	18|18	C	12|12	A	10|10	C	20|20	A	14|14	A	8|8	C	14|14	C	24|24	C	11|11	C	18|18	A	12|13	C	15|15	A	16|16	C	13|13	A	12|13	C	19|19	A	18|18	A
Chr9	3105731	C	G	11|11	S	5,3|8	C	12|12	C	14|15	G	8|8	C	7|7	G	5|5	G	4|4	G	15|15	G	4|4	C	10|10	C	17|17	G	12|12	S	8,1|9	G	14|14	G	12|12	C	12|12	G	16|16	C	13|13	G	12|12	G	13|13	G	12|12	C	9|9	C
Chr9	3111426	A	G	19|19	R	4,12|16	A	7|7	A	14|14	R	2,13|15	A	17|17	G	9|9	G	12|12	G	7|7	G	11|11	A	15|15	A	11|11	G	8|8	G	17|17	G	9|9	G	9|9	A	13|13	G	12|12	A	17|17	G	10|10	G	11|11	G	14|14	A	13|13	A
Chr9	3328640	G	G	6|6	R	6,10|16	A	15|15	A	18|18	A	12|12	R	5,7|13	A	11|11	G	13|13	A	15|15	G	13|13	A	9|9	A	15|15	A	16|16	G	8|9	G	12|12	A	18|18	A	19|19	A	16|16	A	13|13	A	13|13	A	14|14	A	21|21	A	18|18	A
Chr9	3548493	A	G	4|4	G	7|7	A	6|6	A	11|11	A	4|4	A	13|13	A	7|7	G	5|5	A	3|3	G	6|6	A	6|6	A	4|4	A	7|7	G	6|6	G	6|6	A	5|5	A	9|9	A	6|6	A	7|7	A	9|9	A	8|8	A	11|11	A	4|4	A
Chr9	3754607	T	T	13|13	W	4,8|12	A	14|14	A	13|13	A	12|12	W	8,4|12	T	11|11	T	15|15	T	14|14	T	6|6	A	7|7	A	8|8	A	12|12	T	11|11	T	12|12	A	5|5	A	11|11	A	8|8	A	12|12	A	13|13	T	18|18	A	21|21	A	14|14	A
Chr9	3757470	C	C	5|5	Y	7,7|14	T	10|10	T	12|12	T	6|6	Y	7,8|15	C	6|6	C	7|7	C	11|11	C	7|7	T	9|9	T	12|12	T	10|10	C	9|9	C	15|15	T	12|12	T	12|12	T	11|11	T	9|9	T	8|8	C	10|10	T	4|4	T	11|11	T
Chr9	4119063	T	G	4|4	G	5|5	G	4|4	G	5|5	G	4|4	T	5|5	T	11|11	G	5|5	T	3|3	G	6|6	G	4|4	G	4|4	G	5|5	G	7|7	G	3|3	G	4|4	G	7|7	G	5|5	G	7|7	G	11|11	T	10|10	G	4|4	G	11|11	G
Chr9	4138675	G	A	8|8	A	7|7	A	15|15	A	15|15	A	11|11	G	14|14	G	13|13	A	4|4	G	3|3	A	11|11	A	8|8	A	11|11	A	13|13	A	14|14	A	14|14	A	8|8	A	12|12	A	12|12	A	10|10	A	18|18	G	10|10	A	9|9	A	7|7	A
Chr9	4220443	C	C	8|8	C	3|3	C	9|9	C	7|7	C	8|8	C	11|11	G	7|7	C	8|8	G	10|10	C	14|14	C	7|7	C	4|4	C	10|10	C	10|10	C	7|7	C	13|13	C	8|8	C	10|10	C	11|11	C	9|9	G	9|9	C	8|8	C	10|10	C
Chr9	4396062	A	W	7,7|14	W	5,5|10	W	4,4|8	W	6,4|10	W	5,4|9	W	7,5|12	W	4,3|7	W	5,3|8	A	3|4	W	5,6|11	W	5,3|8	W	5,5|10	T	3|4	A	4|5	W	3,3|6	W	7,4|11	A	7|8	W	3,7|10	W	7,4|11	W	6,5|11	A	3|3	W	5,6|11	W	6,3|9	A
Chr9	4750300	T	C	14|14	Y	5,2|7	T	16|16	T	13|13	C	7|7	T	15|15	C	8|8	C	9|9	C	10|10	C	14|14	C	9|9	C	8|8	C	7|7	C	4|4	C	13|13	C	12|12	C	7|7	C	8|8	T	16|16	C	11|11	C	9|9	C	11|11	C	9|9	C
Chr9	4779540	T	T	13|13	W	7,4|11	T	14|14	T	9|10	A	12|12	T	7|7	A	10|10	A	4|4	A	9|9	A	6|6	A	9|9	A	15|15	A	3|3	A	9|9	A	9|9	A	12|12	A	11|11	A	12|12	T	8|8	A	11|12	A	12|12	A	14|14	A	9|9	A
Chr9	4909753	A	G	7|7	R	4,7|11	A	10|10	A	8|8	A	4|4	A	14|14	G	13|13	G	8|8	G	9|9	G	9|9	G	4|4	G	6|6	A	3|3	G	10|10	G	11|11	A	4|4	G	12|12	A	9|9	A	10|10	A	8|8	G	13|13	A	12|12	G	7|7	G
Chr9	4914015	G	A	11|11	R	9,4|13	G	11|11	G	17|17	G	11|11	G	13|13	A	10|10	A	6|6	A	4|4	A	16|16	A	9|9	A	19|19	G	7|7	A	11|11	A	14|14	G	10|10	A	6|6	G	15|15	G	11|11	G	13|13	A	20|20	G	13|13	A	11|11	A
Chr9	5284758	A	G	7|7	R	5,6|11	A	13|13	A	15|15	A	12|12	A	15|15	G	11|11	G	18|18	G	20|20	G	12|12	G	16|16	G	10|10	A	8|8	G	14|14	G	21|21	A	15|15	G	11|11	A	12|12	A	16|16	A	14|14	G	13|13	A	11|11	G	17|17	G
Chr9	5285593	A	G	13|13	R	3,9|12	A	11|11	A	11|11	A	15|15	A	19|19	G	12|12	G	9|9	G	8|8	G	12|12	G	15|15	G	11|11	A	15|15	G	14|14	G	13|13	A	19|19	G	23|23	A	19|19	A	14|14	A	15|15	G	13|13	A	18|18	G	12|12	G
Chr9	5516938	G	A	8|8	R	4,1|5	G	13|13	G	18|18	G	14|14	G	15|15	A	12|12	A	11|11	A	12|12	A	15|15	A	12|12	A	6|6	G	10|10	A	9|9	A	14|14	G	12|12	A	8|8	G	18|18	G	24|24	G	12|12	A	10|10	G	13|13	A	13|13	A
Chr9	5519286	T	C	11|11	Y	8,7|15	T	18|18	T	19|19	T	17|17	T	12|12	C	14|14	C	21|21	C	13|13	C	8|8	C	14|14	C	18|18	T	10|10	C	11|11	C	9|9	T	14|14	C	10|10	T	16|16	T	14|14	T	29|29	C	12|12	T	9|9	C	14|14	C
Chr9	5825878	G	G	14|14	K	8,15|23	G	15|15	G	14|14	G	17|17	G	15|15	T	14|14	T	7|7	T	13|13	T	19|19	T	14|14	T	21|21	G	11|11	T	23|23	T	12|12	G	24|24	T	14|14	G	22|22	G	20|20	T	16|16	T	17|17	G	20|20	T	16|16	T
Chr9	5850998	T	T	12|12	Y	10,3|13	T	16|16	T	18|18	T	10|10	T	15|15	C	17|17	C	5|5	C	14|14	C	6|6	C	14|14	C	12|12	T	9|9	C	11|11	C	10|10	T	11|11	C	7|7	T	15|15	T	14|14	C	11|11	C	8|8	T	18|18	C	21|21	C
Chr9	6207466	A	A	14|14	A	17|17	A	14|14	G	15|15	A	12|12	A	18|18	A	10|10	A	6|6	G	10|10	A	10|10	G	9|9	G	12|12	A	10|10	A	9|9	G	10|10	A	5|5	G	16|16	G	5|5	A	12|12	G	13|13	A	12|12	A	12|12	G	14|14	G
Chr9	6207586	A	A	7|7	A	9|9	A	9|9	C	26|26	A	18|18	A	13|13	A	13|13	A	10|10	C	15|15	A	14|14	C	16|16	C	16|16	A	13|13	A	12|12	C	19|19	A	16|16	C	17|17	C	14|14	A	20|20	C	20|20	A	15|15	A	15|15	C	16|16	C
Chr9	6300541	C	C	6|6	S	10,8|18	C	17|17	G	12|12	C	7|7	C	18|18	G	7|7	G	12|12	C	8|8	G	12|12	G	15|15	G	10|10	C	19|19	G	13|13	C	12|12	C	19|19	G	14|14	C	15|15	C	16|16	C	14|14	G	12|12	C	14|14	G	10|10	G
Chr9	6301155	T	T	16|16	W	9,5|14	T	20|20	A	17|17	T	12|12	T	13|13	A	11|11	A	14|14	T	6|6	A	20|20	A	10|10	A	16|16	T	11|11	A	14|14	T	16|16	T	14|14	A	14|14	T	17|17	T	19|19	T	11|11	A	13|13	T	13|13	A	16|16	A
Chr9	6740098	C	T	9|9	C	11|11	C	17|17	T	9|9	C	7|7	C	8|8	C	7|7	C	7|7	Y	1,7|8	C	6|6	T	15|15	T	12|12	C	9|9	C	5|5	T	13|13	C	6|6	T	8|8	C	5|5	C	9|9	T	14|14	T	7|7	C	11|11	C	12|12	T
Chr9	6815487	C	C	14|14	Y	4,3|7	C	8|8	C	10|10	C	9|9	T	11|11	T	11|11	T	19|19	C	7|7	T	21|21	C	8|8	C	14|14	C	11|11	T	12|12	C	14|14	C	14|14	C	10|10	C	10|10	C	18|18	T	14|14	C	8|8	C	15|15	C	8|8	C
Chr9	7006792	T	T	6|6	T	3|3	T	9|9	G	7|7	T	3|3	T	9|9	G	7|7	T	6|6	T	7|7	T	7|7	G	3|3	G	6|6	T	6|6	G	5|5	G	9|9	T	7|7	G	7|7	G	10|10	T	6|6	G	9|9	G	10|10	T	13|13	G	9|9	G
Chr9	7007199	T	T	11|11	T	8|8	T	14|14	C	11|11	T	7|7	T	16|16	C	5|5	T	7|7	T	9|9	T	9|9	C	12|12	C	15|15	T	10|10	C	14|14	C	13|13	T	21|21	C	13|13	C	9|9	T	10|10	C	12|12	C	16|16	T	12|12	C	12|12	C
Chr9	7200986	T	T	10|10	T	21|21	T	11|11	G	10|10	T	11|11	G	14|14	G	7|7	T	8|8	T	8|8	T	12|12	G	12|12	G	12|12	T	7|7	G	10|10	G	14|14	T	6|6	G	8|8	T	18|18	T	14|14	T	14|14	G	11|11	T	13|13	T	14|14	G
Chr9	7201498	T	T	13|13	T	19|19	T	20|20	C	19|19	T	17|17	C	8|8	C	6|6	T	9|9	T	6|6	T	11|11	C	9|9	C	8|8	T	13|13	C	8|8	C	8|8	T	14|14	C	16|16	T	11|11	T	14|14	T	21|21	C	16|17	T	14|14	T	11|11	C
Chr9	7585845	A	A	5|5	A	5|5	A	3|3	T	12|12	A	4|4	A	17|17	T	5|5	A	6|6	A	8|8	A	4|4	T	9|9	T	7|7	A	6|6	T	5|5	A	7|7	T	16|16	A	12|12	A	10|10	A	10|10	A	8|8	T	10|10	A	9|9	A	11|11	A
Chr9	7590080	A	A	9|9	A	16|16	A	5|5	T	14|14	A	11|11	A	12|12	T	12|12	A	8|8	A	9|9	A	9|9	T	16|16	T	10|10	A	10|10	T	7|7	A	12|12	T	12|12	A	6|6	A	12|12	A	7|7	A	11|11	T	11|11	A	12|12	A	12|12	A
Chr9	7953228	C	C	18|18	C	9|9	C	12|12	T	17|17	C	6|6	C	11|11	T	16|16	C	15|15	C	15|15	C	10|10	T	12|12	T	7|7	C	12|12	Y	1,7|8	C	13|13	T	6|6	T	19|19	T	17|17	C	9|9	C	23|23	T	15|15	C	17|17	T	14|14	T
Chr9	7953623	C	C	9|9	C	6|6	C	11|11	T	7|7	C	10|10	C	5|5	T	9|9	C	6|6	C	12|12	C	11|11	T	6|6	T	11|11	C	13|13	T	9|9	C	13|13	T	8|8	T	15|15	T	14|14	C	12|12	C	14|14	T	17|17	C	8|8	T	13|13	T
Chr9	8134477	A	C	6|6	A	13|13	A	4|4	A	15|15	A	8|8	A	13|13	A	9|9	A	8|8	A	6|6	A	16|16	A	8|8	A	13|13	A	12|12	A	5|5	A	11|11	A	5|5	A	12|12	A	8|8	A	13|13	A	9|9	A	10|10	A	12|12	A	9|9	A
Chr9	8516656	G	G	7|7	G	7|7	G	10|10	G	14|14	G	7|7	A	10|10	A	7|7	G	18|18	G	5|5	G	13|13	G	15|15	G	12|12	G	10|10	A	9|10	A	9|9	G	15|15	G	6|6	G	11|11	G	22|22	A	12|12	A	8|8	G	17|17	G	14|14	G
Chr9	8517416	G	G	8|8	G	16|16	G	15|15	G	16|16	G	12|13	A	11|11	A	9|9	G	11|11	G	4|4	G	11|11	G	14|15	G	8|8	G	11|11	A	12|12	A	9|9	G	18|18	G	17|17	G	11|11	G	17|17	A	10|10	A	9|9	G	18|18	G	10|10	G
Chr9	8820158	A	A	15|15	A	16|16	A	15|15	A	18|18	A	14|14	G	20|20	A	8|8	G	12|12	G	14|14	G	20|20	G	10|10	G	16|16	A	18|18	A	14|14	A	15|15	A	14|14	G	12|12	G	15|15	A	17|17	G	15|15	G	15|15	A	12|12	G	13|13	G
Chr9	8985375	T	T	1|3	Y	9,7|16	Y	5,7|12	Y	9,2|11	Y	5,8|13	Y	3,8|11	Y	8,5|13	Y	5,4|9	C	12|13	Y	5,5|10	Y	5,6|11	Y	5,2|7	T	2|3	Y	3,2|5	Y	7,6|13	Y	6,3|9	Y	4,4|8	Y	12,3|15	T	11|13	Y	5,8|13	Y	5,3|8	Y	4,4|8	Y	5,6|11	T
Chr9	9003701	T	Y	2,3|5	Y	2,4|6	Y	8,5|13	Y	3,3|6	Y	6,6|12	Y	6,10|16	Y	2,4|6	Y	3,5|8	C	3|3	T	7|8	Y	3,8|11	Y	3,6|9	Y	4,7|11	Y	6,2|8	Y	3,4|7	Y	4,4|8	Y	4,3|7	Y	5,11|16	Y	3,5|8	Y	2,3|5	Y	4,3|7	T	4|5	Y	3,7|10	T
Chr9	9003725	T	Y	5,1|6	T	3|4	Y	5,7|12	Y	4,5|9	T	5|6	Y	5,12|17	T	3|4	Y	3,4|7	C	5|6	T	8|9	Y	3,8|11	T	4|5	Y	4,8|12	Y	2,3|5	T	5|6	Y	7,2|9	Y	5,3|8	Y	9,9|18	Y	2,4|6	T	3|4	Y	3,3|6	Y	2,3|5	Y	3,8|11	Y
Chr9	9417836	T	T	10|10	T	3|3	T	8|8	W	2,7|9	A	5|5	A	9|9	T	4|4	A	3|3	A	5|5	A	6|6	A	7|7	A	6|6	T	5|6	T	6|7	T	5|6	W	3,9|12	T	4|5	W	2,3|5	T	8|9	A	9|9	A	4|4	W	2,7|9	T	10|10	T
Chr9	9548448	G	A	9|9	G	15|15	G	16|16	G	15|15	A	9|9	A	10|10	G	8|8	A	13|13	A	9|9	A	11|11	A	12|12	A	8|8	G	11|11	G	10|10	G	10|10	G	16|16	G	16|16	G	17|17	G	15|15	A	19|19	A	17|17	G	12|12	G	14|14	G
Chr9	9812068	T	T	8|8	T	14|14	T	15|15	C	19|19	T	15|15	T	11|12	T	16|16	C	9|9	C	9|9	C	16|16	C	22|22	C	12|12	T	9|9	T	11|11	T	10|10	T	12|12	T	12|12	T	9|9	T	21|21	C	12|12	C	8|8	T	12|12	T	17|17	T
Chr9	9819300	G	G	10|10	G	8|8	G	19|19	A	10|10	G	7|7	G	9|9	G	13|13	A	4|4	A	12|12	A	19|19	A	12|13	A	7|8	G	8|8	G	16|16	G	11|11	G	17|17	G	18|18	G	18|18	G	19|19	A	15|15	A	10|10	G	12|12	G	12|12	G
Chr9	10067689	C	C	8|8	C	10|10	C	9|9	A	12|12	C	8|8	C	7|7	C	13|13	A	8|8	A	10|10	A	19|19	A	10|10	A	8|8	C	11|11	C	10|10	C	13|13	C	10|10	C	6|6	C	15|15	C	14|14	C	10|10	A	13|13	C	7|7	C	16|16	C
Chr9	10181725	G	G	11|11	G	10|10	G	13|13	G	7|7	G	13|13	A	8|8	G	11|11	G	7|7	G	10|10	G	9|9	G	11|11	G	18|18	G	8|8	G	10|10	G	12|12	G	10|10	G	13|13	G	13|13	G	15|15	A	14|14	G	12|12	G	10|10	G	10|10	G
Chr9	10426113	T	G	9|9	T	9|9	T	11|11	G	11|11	T	9|9	G	18|18	T	9|9	T	10|10	G	11|11	G	12|12	G	10|10	G	4|4	T	19|19	T	6|6	T	17|17	T	18|18	T	10|10	T	12|12	T	17|17	G	17|17	G	19|19	T	16|16	T	13|13	T
Chr9	10427664	G	T	7|7	G	10|10	G	11|11	T	6|6	G	12|12	T	6|6	G	14|14	G	11|11	T	4|4	T	9|9	T	6|6	T	9|9	G	6|6	G	10|10	G	6|6	G	9|10	G	8|8	G	17|17	G	7|7	T	16|16	T	7|7	G	15|15	G	4|4	G
Chr9	10553018	G	A	11|11	A	14|14	A	14|14	A	8|8	A	6|6	A	3|3	G	6|6	A	13|13	A	10|10	A	8|8	A	7|7	A	11|11	A	9|9	G	8|8	G	11|11	A	13|13	G	6|6	G	13|13	A	16|16	A	18|18	A	13|13	G	15|15	G	14|14	G
Chr9	10553867	T	W	4,2|6	W	7,3|10	W	2,3|5	W	4,5|9	W	5,1|6	W	2,2|4	T	8|8	W	4,1|5	W	3,3|6	W	9,3|12	W	4,3|7	W	6,5|11	W	8,2|10	T	6|6	T	16|16	W	5,5|10	T	12|12	T	9|9	W	3,4|7	W	7,2|9	A	9|9	T	12|12	T	15|15	T
Chr9	10847694	C	C	6|6	C	12|12	C	3|3	A	10|10	C	5|5	C	11|11	C	8|8	A	6|6	A	10|10	A	11|11	A	8|8	A	11|11	C	7|7	C	4|4	C	10|10	M	2,1|3	C	9|9	C	14|14	C	10|10	C	9|9	A	11|11	C	14|14	C	13|13	C
Chr9	10939382	C	C	8|8	C	3|3	C	11|11	C	9|9	C	10|10	A	11|11	C	7|7	C	8|8	C	9|9	C	14|14	C	9|9	C	16|16	C	5|5	C	9|9	C	21|21	C	8|8	C	14|14	C	9|9	C	10|10	C	7|7	C	7|7	C	6|6	C	12|12	C
Chr9	11205554	A	A	3|3	A	14|14	A	16|16	A	10|10	A	12|12	C	7|7	A	8|8	A	11|11	A	5|5	A	15|15	A	12|12	A	15|15	A	8|8	A	11|11	A	12|12	A	15|15	A	11|11	A	14|14	A	11|11	C	13|13	A	8|8	A	7|7	A	15|15	A
Chr9	11260865	A	A	8|8	A	5|5	A	8|8	A	6|6	A	5|5	G	3|3	A	8|8	A	9|9	A	4|4	A	13|13	A	8|8	A	16|16	A	6|6	A	5|5	A	7|7	A	9|9	A	10|10	A	6|6	A	12|12	G	7|7	A	5|5	A	8|8	A	10|10	A
Chr9	11601224	A	G	14|15	A	18|18	A	6|6	G	19|19	A	9|9	G	9|9	A	21|21	A	15|15	A	5|5	A	10|10	G	11|11	G	12|12	A	8|8	A	18|18	A	16|16	G	19|19	A	10|10	A	11|11	A	9|9	A	14|14	A	11|11	A	10|10	A	15|15	A
Chr9	11601882	T	Y	4,14|18	Y	3,10|13	Y	8,7|15	Y	11,12|23	T	8|9	C	22|22	T	16|19	Y	5,13|18	Y	5,7|12	Y	8,14|22	Y	10,11|21	Y	4,13|17	Y	6,9|15	Y	10,12|22	Y	7,12|19	Y	9,15|24	Y	8,9|17	Y	12,16|28	Y	8,13|21	Y	6,12|18	T	9|11	T	12|15	Y	6,7|13	Y
Chr9	11801848	A	G	10|10	A	14|14	A	4|4	G	11|11	A	3|3	A	15|15	A	9|9	A	14|14	A	17|17	A	12|12	G	17|17	G	10|10	A	9|9	A	6|6	A	20|20	G	11|11	A	16|16	A	10|10	A	9|9	A	8|8	A	8|8	A	11|11	A	13|13	A
Chr9	11945754	A	C	8|8	A	12|12	A	18|18	C	12|12	A	13|13	A	4|4	A	10|11	A	17|17	A	11|11	A	15|15	C	8|8	C	7|7	A	8|8	A	14|14	A	12|12	C	14|15	A	9|9	A	11|11	A	15|15	A	13|13	A	13|13	A	15|15	A	7|7	A
Chr9	12151628	A	G	17|17	G	8|8	G	21|21	G	17|17	G	6|6	G	11|11	A	8|8	A	9|9	A	11|11	A	13|13	G	8|8	G	18|18	G	6|6	A	10|10	A	12|12	G	19|19	A	16|16	A	10|10	G	15|15	G	16|16	A	15|15	A	11|11	A	13|13	A
Chr9	12240255	A	G	9|9	G	13|14	G	8|8	G	10|10	G	9|9	G	6|6	A	19|19	A	11|11	A	11|11	A	11|11	G	17|17	G	9|9	G	11|11	A	6|6	A	14|14	G	11|11	A	12|12	A	21|21	G	12|12	G	13|13	A	18|18	A	9|9	A	15|15	A
Chr9	12374318	A	G	14|14	A	14|14	A	14|14	G	14|14	A	15|15	G	18|18	A	9|9	G	13|13	G	14|14	A	7|7	G	12|12	G	13|13	A	9|9	A	11|11	A	14|14	G	10|10	A	14|14	A	17|17	A	18|18	G	24|24	G	7|7	A	12|12	A	11|11	A
Chr9	12374858	C	T	14|15	C	10|10	C	19|19	T	20|20	C	11|11	T	14|14	C	16|16	T	13|13	T	12|12	C	14|14	T	18|18	T	13|13	C	13|13	C	9|9	C	13|13	T	12|12	C	11|11	C	17|17	C	19|19	T	20|20	T	19|19	C	23|23	C	8|8	C
Chr9	12721818	T	T	10|10	A	12|12	A	9|9	T	11|11	A	11|11	T	9|9	T	9|9	T	4|4	T	11|11	T	9|9	T	11|11	T	17|17	T	10|10	T	11|11	T	16|16	T	7|7	T	6|6	T	6|6	A	18|18	T	11|11	T	5|5	T	10|10	T	8|8	T
Chr9	12722679	T	T	6|6	A	10|10	A	12|12	T	15|15	A	9|9	T	11|11	T	11|11	T	17|17	T	12|12	T	9|9	T	9|9	T	9|9	T	16|16	T	7|7	T	17|17	T	15|15	T	7|7	T	6|6	A	12|12	T	6|6	T	15|15	T	17|17	T	15|15	T
Chr9	13028184	A	M	4,3|7	A	9|11	M	4,6|10	M	5,2|7	M	5,5|10	M	2,11|13	C	3|4	M	6,2|8	M	5,6|11	M	3,4|7	M	3,8|11	M	2,2|4	M	2,5|7	M	4,6|10	M	4,6|10	M	5,6|11	M	4,3|7	M	2,5|7	M	3,5|8	M	5,6|11	M	2,3|5	M	2,4|6	M	4,9|13	M
Chr9	13028544	G	R	8,4|12	R	6,5|11	R	7,6|13	R	8,3|11	R	3,4|7	R	4,7|11	R	4,3|7	G	5|6	G	4|5	R	4,8|12	R	6,7|13	R	7,4|11	R	3,2|5	A	7|8	R	4,7|11	R	8,5|13	R	3,3|6	R	3,2|5	R	8,8|16	R	7,7|14	R	11,2|13	R	10,5|15	R	6,6|12	R
Chr9	13242261	T	T	4|5	Y	5,3|8	C	3|3	Y	3,4|7	Y	5,1|6	T	2|3	Y	4,4|8	Y	4,5|9	Y	2,2|4	Y	2,3|5	Y	3,4|7	Y	2,2|4	Y	6,2|8	Y	2,4|6	Y	8,1|9	Y	7,2|9	Y	3,2|5	Y	4,4|8	T	7|8	Y	2,3|5	T	2|3	Y	4,4|8	Y	11,4|15	Y
Chr9	13242612	T	Y	5,2|7	C	3|4	C	8|8	Y	3,5|8	Y	4,1|5	Y	3,2|5	Y	4,4|8	Y	5,4|9	Y	3,2|5	N	0|6	Y	6,7|13	T	3|4	Y	4,3|7	Y	3,4|7	Y	7,3|10	Y	4,3|7	Y	6,4|10	Y	4,3|7	C	9|9	C	10|10	Y	8,10|18	Y	3,3|6	Y	3,2|5	Y
Chr9	13645493	A	R	1,5|6	G	13|15	R	3,6|9	R	4,11|15	R	5,4|9	R	2,7|9	R	4,2|6	R	6,11|17	R	2,4|6	R	6,8|14	R	3,6|9	G	10|11	R	1,8|9	R	2,6|8	R	2,8|10	R	3,5|8	R	2,4|6	R	2,8|10	R	6,7|13	R	5,7|12	R	1,7|8	R	3,6|9	A	2|3	R
Chr9	13762876	A	A	1|3	R	3,7|11	R	3,5|8	R	1,5|6	N	0|9	R	4,7|11	R	4,2|6	N	0|8	R	7,6|13	N	0|9	R	4,2|6	R	2,5|7	R	2,5|7	R	6,6|13	R	3,5|8	R	5,6|11	R	2,10|12	G	4|4	R	4,5|9	R	7,7|15	N	0|6	N	0|10	R	7,3|11	A
Chr9	14024655	A	W	2,9|11	W	6,5|11	A	7|7	T	13|13	A	10|10	T	19|19	A	16|16	T	14|14	A	13|13	A	19|19	T	14|14	T	8|8	A	13|13	A	10|10	A	14|14	T	19|20	T	13|13	A	9|9	A	18|18	A	13|13	T	13|13	A	17|17	T	18|18	T
Chr9	14026768	A	R	2,5|7	R	4,9|13	A	5|5	G	17|17	A	11|11	G	5|5	A	7|7	G	4|4	A	12|12	A	6|6	G	10|10	G	8|8	A	5|5	A	12|12	A	10|10	G	8|8	G	7|7	A	10|10	A	14|14	A	10|10	G	14|14	A	9|9	G	8|8	G
Chr9	14156823	T	W	13,2|15	W	7,11|18	T	16|16	A	16|16	T	14|14	A	13|13	T	9|9	T	12|12	T	5|5	T	14|14	A	7|7	A	14|15	T	11|11	T	8|8	T	11|11	A	20|20	A	9|9	T	7|7	T	15|15	T	12|12	T	18|18	T	18|18	A	9|9	A
Chr9	14207433	G	G	5|6	R	5,5|10	A	10|10	G	12|12	G	4|4	G	9|9	G	12|12	G	10|10	G	6|6	G	11|11	G	12|12	G	10|10	G	8|8	G	13|13	G	11|11	G	4|4	G	10|10	G	14|14	A	6|6	G	7|7	G	11|11	G	18|18	G	4|4	G
Chr9	14545154	G	R	4,5|9	R	2,4|6	A	12|12	A	12|12	G	12|12	A	7|7	A	12|12	G	12|12	A	7|7	A	7|7	G	13|13	G	11|11	A	13|13	A	9|9	A	18|18	A	9|9	G	8|8	A	11|11	A	17|17	G	12|12	G	15|15	A	14|14	G	13|13	G
Chr9	14545455	T	T	3|4	Y	4,7|11	C	24|24	C	11|11	T	11|11	C	9|9	C	14|14	T	13|14	C	12|12	C	9|9	T	17|17	T	13|13	C	14|14	C	12|12	C	12|12	C	14|14	T	19|19	C	22|22	C	15|15	T	17|17	T	20|20	C	12|12	T	12|12	T
Chr9	14895274	C	C	13|13	Y	3,3|6	T	16|16	C	6|6	C	9|9	T	13|13	C	9|9	T	8|8	C	13|13	C	11|11	C	12|12	C	5|5	T	5|5	C	7|7	C	14|14	C	11|11	C	11|11	C	16|16	T	7|7	C	13|13	T	16|16	C	10|10	C	10|10	C
Chr9	14895575	T	T	6|6	Y	6,1|7	C	12|12	T	10|10	T	14|14	C	8|8	T	14|14	C	12|12	T	5|5	T	12|12	T	18|18	T	15|15	C	9|9	T	10|10	T	18|18	T	11|11	T	10|10	T	9|9	C	6|6	T	10|10	C	17|17	T	13|13	T	13|13	T
Chr9	15067531	T	T	8|8	T	15|15	T	10|10	T	12|12	T	9|9	C	6|6	T	11|11	T	13|13	T	11|11	T	9|9	T	10|10	T	5|5	T	7|7	T	12|12	T	11|11	T	7|7	T	18|18	T	10|10	T	5|5	T	11|11	T	19|19	T	11|11	T	9|9	T
Chr9	15068550	T	A	9|9	T	11|11	T	8|8	A	15|15	T	12|12	T	11|11	T	12|12	T	12|12	T	17|17	T	11|11	A	14|14	A	8|8	T	5|5	T	14|14	T	14|14	A	13|13	A	15|15	T	12|12	T	12|12	T	14|14	T	12|12	T	15|16	A	24|24	A
Chr9	15435798	A	G	6|6	A	14|14	A	18|18	G	10|10	A	9|9	G	20|20	A	10|10	A	15|15	A	9|9	A	13|13	G	16|16	G	17|17	A	7|7	A	8|8	A	15|15	G	8|8	G	9|9	A	11|11	A	15|15	A	18|18	A	12|12	A	11|11	G	12|12	G
Chr9	15437611	C	T	9|9	C	19|19	C	16|16	T	15|15	C	10|10	T	13|13	C	14|14	C	11|11	C	16|16	C	16|16	T	10|10	T	6|6	C	11|11	C	13|13	C	12|12	T	15|15	T	12|12	C	9|9	C	14|14	C	14|14	C	16|16	C	11|11	T	10|10	T
Chr9	15835536	G	A	5|5	G	13|13	G	17|17	A	16|16	G	22|22	A	9|9	G	6|6	G	12|12	G	8|8	G	13|13	A	13|13	A	8|8	G	11|11	G	15|15	G	13|13	A	17|17	A	8|8	G	18|18	G	15|15	G	20|20	G	22|22	G	11|11	A	17|17	A
Chr9	15836027	A	T	11|12	A	11|11	A	13|13	T	13|13	A	12|12	T	12|12	A	12|12	A	15|15	A	15|15	A	12|12	T	16|16	T	21|21	A	21|21	A	14|14	A	14|14	T	19|19	T	16|16	A	24|24	A	10|10	A	17|17	A	16|16	A	12|12	T	17|17	T
Chr9	15939314	A	M	1,6|7	A	9|9	A	6|6	C	10|10	A	6|6	C	10|10	A	5|5	A	8|8	A	8|8	A	5|5	C	10|10	C	12|12	A	9|9	A	12|12	A	10|10	C	9|9	C	7|7	A	18|18	A	13|13	A	10|10	A	15|15	A	7|7	C	12|12	C
Chr9	16196468	A	G	7|7	A	9|9	A	15|15	G	14|14	A	13|13	G	11|11	A	6|6	A	7|7	A	11|11	A	13|13	G	15|15	G	10|10	A	6|6	A	12|12	A	20|20	G	13|13	G	7|7	A	12|12	A	9|9	A	12|12	A	13|13	A	8|8	G	6|6	G
Chr9	16492873	C	C	7|7	S	2,2|4	G	8|8	G	5|5	C	5|5	C	3|3	G	4|4	C	5|5	G	5|5	G	8|8	C	6|6	C	2|2	G	6|6	G	7|7	G	7|7	G	8|8	C	8|8	G	9|9	G	10|10	C	6|6	C	9|9	G	7|7	C	3|3	C
Chr9	16493343	G	G	12|12	R	5,2|7	A	13|13	A	19|19	G	13|13	G	12|13	A	15|15	G	8|8	A	8|8	A	11|11	G	15|15	G	11|11	A	6|6	A	9|9	A	9|9	A	19|19	G	8|8	A	9|9	A	10|10	G	21|21	G	6|6	A	15|15	G	17|17	G
Chr9	16536267	T	K	3,8|11	K	5,10|15	G	10|10	G	9|9	T	8|8	T	17|17	G	8|8	T	8|8	G	12|12	G	16|16	T	14|14	T	9|9	G	10|10	G	16|16	G	7|7	G	16|16	T	20|21	G	13|13	G	21|21	T	20|20	T	18|18	G	19|19	T	21|21	T
Chr9	16627961	G	R	2,3|5	G	8|10	A	11|11	A	7|8	G	8|8	G	17|17	A	3|3	G	9|9	A	8|8	A	9|9	G	9|9	G	7|7	R	7,2|9	A	4|4	A	10|11	A	2|3	G	10|10	A	8|8	A	10|11	G	15|15	G	12|12	A	9|9	G	14|14	G
Chr9	16801979	G	K	8,4|12	K	4,2|6	N	0|6	K	3,2|5	G	4|5	K	10,3|13	K	6,3|9	K	4,2|6	K	9,3|12	G	4|5	G	4|4	G	1|2	T	3|3	K	6,2|8	K	6,2|8	K	5,4|9	K	4,2|6	K	10,3|13	K	6,4|10	G	6|7	G	7|8	K	8,3|11	G	9|9	K
Chr9	17091464	C	S	8,1|9	S	8,4|12	C	15|15	G	7|7	G	15|15	G	10|10	G	12|12	C	7|7	G	10|10	G	11|11	G	9|9	G	8|8	G	10|10	G	5|5	G	12|12	G	14|14	G	6|6	G	10|10	C	11|11	G	16|16	C	11|11	G	10|10	G	7|7	G
Chr9	17111898	G	R	2,2|4	R	2,4|6	G	10|10	A	5|5	A	6|6	A	8|8	A	4|4	G	5|5	A	8|8	A	6|6	A	4|4	R	4,2|6	A	6|6	A	12|12	A	9|9	A	10|10	A	9|9	A	11|11	G	11|11	A	8|8	G	7|7	A	5|5	A	9|10	A
Chr9	17277230	A	A	2|3	R	1,6|7	A	5|5	G	6|6	G	5|5	G	6|6	G	7|7	A	12|12	G	6|6	G	5|5	G	8|8	G	6|6	G	4|4	G	6|6	G	9|9	G	9|9	G	12|12	G	3|3	A	10|10	G	7|7	A	5|5	G	6|6	G	7|7	G
Chr9	17674545	C	C	11|11	S	2,2|4	C	14|14	G	7|7	G	6|6	G	12|12	G	9|9	C	12|12	G	12|12	G	11|11	C	10|10	C	11|11	G	9|9	G	11|11	G	13|13	G	11|11	C	10|10	G	16|16	C	12|12	C	13|13	C	11|11	G	15|15	C	16|17	C
Chr9	17677446	G	G	4|4	K	10,7|17	T	19|19	G	6|6	G	13|13	G	9|9	G	8|8	G	13|13	G	8|8	G	12|12	G	10|10	G	15|15	G	13|13	G	8|8	G	9|9	G	10|10	G	11|11	G	10|10	T	10|10	G	14|14	G	12|12	G	12|12	G	7|7	G
Chr9	17838827	G	G	15|15	R	8,1|9	G	9|9	A	11|11	A	5|5	A	12|12	A	7|7	G	7|7	A	13|13	A	14|14	G	13|13	G	11|11	A	8|8	A	12|12	A	12|12	A	13|13	G	6|6	A	11|11	G	9|9	G	14|14	G	13|13	A	9|9	G	16|16	G
Chr9	17854816	T	T	12|12	Y	5,1|6	T	15|15	C	13|13	C	13|13	C	14|14	C	7|7	T	10|10	C	4|4	C	20|20	T	16|16	T	12|12	C	7|7	C	14|14	C	13|13	C	13|13	T	16|16	C	20|20	T	13|13	T	8|8	T	14|14	C	9|9	T	16|16	T
Chr9	18141118	T	T	12|12	K	10,2|12	T	10|10	G	9|9	G	4|4	G	4|4	G	5|5	T	12|12	G	6|6	G	12|12	T	7|7	T	5|5	G	11|11	G	3|3	G	9|9	G	8|8	T	12|12	G	11|11	T	10|10	T	14|14	T	7|7	G	15|15	T	7|7	T
Chr9	18179459	G	A	11|11	R	6,4|10	A	9|9	G	21|21	G	9|9	G	14|14	G	8|8	G	7|7	G	7|7	G	14|14	A	11|11	A	12|12	A	13|13	G	9|9	G	12|12	G	11|11	A	9|9	G	11|11	A	11|11	A	12|12	G	15|15	G	15|15	A	12|12	A
Chr9	18349740	C	C	11|11	Y	3,8|11	C	20|20	T	11|11	T	16|16	T	11|11	T	14|14	C	14|14	T	17|17	T	14|14	C	13|13	C	9|9	C	5|5	T	9|9	T	17|17	T	13|13	C	16|16	T	13|13	C	16|16	C	16|16	C	17|17	T	21|21	C	14|14	C
Chr9	18350290	A	A	8|8	R	7,9|16	A	15|15	G	11|11	G	9|9	G	5|5	G	5|5	A	9|9	G	12|12	G	12|12	A	8|8	A	12|12	A	12|12	G	12|12	G	8|8	G	9|9	A	9|9	G	9|9	A	10|10	A	13|13	A	20|20	G	13|13	A	13|13	A
Chr9	18693290	T	T	13|13	Y	9,4|13	T	13|13	C	8|8	C	3|3	C	10|10	C	6|6	T	6|6	C	7|7	C	11|11	T	5|5	T	12|12	T	6|6	C	13|13	C	10|10	C	3|3	T	8|8	C	8|8	T	13|13	T	10|10	T	6|6	C	8|8	T	7|7	T
Chr9	18835191	C	C	8|8	Y	8,5|13	T	8|8	C	11|11	C	6|6	C	16|16	C	4|4	C	7|7	C	5|5	C	17|17	C	16|16	C	7|7	T	10|10	C	10|10	C	16|16	C	14|14	C	8|8	C	18|18	T	7|7	C	15|15	C	13|13	C	17|17	C	21|21	C
Chr9	19140641	T	Y	2,6|8	Y	7,10|17	C	14|15	C	11|11	T	9|9	T	10|10	C	7|7	T	16|16	C	11|11	C	8|8	T	15|15	T	9|9	C	8|8	C	8|8	C	11|11	C	7|7	T	9|9	C	8|8	C	6|6	T	15|15	T	11|11	C	5|5	T	12|12	T
Chr9	19140746	A	A	10|10	R	4,4|8	G	14|14	G	12|12	A	8|8	A	12|12	G	9|9	A	10|10	G	3|3	G	10|10	A	9|9	A	15|15	G	11|11	G	9|9	G	9|9	G	10|10	A	9|9	G	7|7	G	9|9	A	10|10	A	15|15	G	10|10	A	12|12	A
Chr9	19246440	C	C	3|4	Y	2,3|5	T	7|7	T	7|7	C	10|10	C	9|9	T	7|7	C	9|9	Y	1,7|8	T	6|7	C	11|11	C	9|9	T	9|9	T	8|8	T	16|16	T	11|12	C	9|9	T	10|11	T	6|6	C	15|15	C	9|9	T	8|8	C	16|16	C
Chr9	19261570	T	T	4|5	Y	7,7|14	C	5|5	C	7|7	T	6|6	T	9|9	C	9|9	T	12|12	C	8|8	C	8|8	T	7|7	T	12|12	C	6|6	C	5|5	C	8|8	C	6|6	T	10|10	C	5|5	C	5|5	T	8|8	T	7|7	C	8|8	T	10|10	T
Chr9	19573437	C	C	3|3	C	9|9	C	17|17	T	16|16	C	18|18	T	17|17	T	11|11	C	7|7	T	7|7	C	19|19	C	9|9	C	12|12	T	14|14	T	18|18	T	15|15	T	9|9	C	7|7	T	17|17	C	14|14	C	16|16	T	14|14	T	14|15	T	9|9	C
Chr9	19573487	A	A	12|12	A	7|7	A	9|9	T	16|16	A	14|14	T	17|17	T	7|7	A	9|9	T	7|7	A	6|6	A	12|13	A	10|10	T	15|15	T	11|11	T	20|20	T	10|10	A	11|11	T	20|20	A	17|17	A	9|9	T	17|17	T	17|17	T	12|12	A
Chr9	19801636	G	G	8|8	G	13|13	G	12|12	C	12|12	G	11|11	G	16|16	C	11|11	G	9|9	C	10|10	G	21|21	G	14|14	G	19|19	G	9|9	C	12|12	C	14|14	C	5|5	G	10|10	C	10|10	G	10|10	G	10|10	C	11|11	C	9|9	C	7|7	G
Chr9	19802267	T	T	9|9	T	17|17	T	9|9	G	6|6	T	6|6	T	10|10	G	3|3	T	9|9	G	5|5	T	12|12	T	11|11	T	10|10	T	9|9	G	7|7	G	12|12	G	11|11	T	8|8	G	8|8	T	14|14	T	11|11	G	15|15	G	12|12	G	13|13	T
Chr9	20190201	A	A	7|7	A	6|6	A	6|6	G	9|9	A	10|10	G	12|12	G	6|6	A	11|11	G	7|7	A	9|9	A	13|13	A	12|12	A	8|8	G	15|15	G	11|11	G	6|6	A	7|7	G	8|8	A	12|12	G	10|10	G	18|18	G	11|11	G	7|7	A
Chr9	20190429	T	T	14|14	T	15|15	T	5|5	C	16|16	T	8|8	C	13|13	C	8|8	T	9|9	C	6|6	T	6|6	T	8|8	T	11|11	T	9|9	C	8|8	C	15|15	C	12|12	T	4|4	C	11|11	T	8|8	C	13|13	C	10|10	C	12|12	C	11|11	T
Chr9	20533218	T	T	11|11	G	5|5	G	6|6	T	6|6	G	17|17	T	15|15	G	8|8	G	12|12	T	11|11	G	18|18	T	20|20	T	10|10	T	18|18	T	14|14	T	8|8	T	14|14	T	9|9	T	7|7	G	15|15	T	17|17	T	15|15	T	11|11	T	13|13	T
Chr9	20533524	A	A	14|14	G	10|10	G	7|7	A	12|12	G	14|14	A	11|11	G	5|5	G	9|9	A	11|11	G	19|19	A	16|16	A	9|9	A	13|13	A	10|10	A	15|15	A	11|11	A	16|16	A	18|18	G	10|10	A	12|12	A	11|11	A	17|17	A	7|7	A
Chr9	20808975	C	A	11|11	C	11|11	C	11|11	C	11|11	C	15|15	C	10|10	C	7|7	C	8|8	C	10|10	C	15|15	A	15|15	A	15|15	C	11|11	C	13|13	C	10|10	C	12|12	A	9|9	C	9|9	C	5|5	C	12|12	C	24|24	C	15|16	C	8|8	A
Chr9	20810175	G	A	6|6	G	14|14	G	9|9	G	7|7	G	11|11	G	10|10	G	11|11	G	10|10	G	12|12	G	8|8	A	10|10	A	14|14	G	15|15	G	13|13	G	14|14	G	7|7	A	10|10	G	15|15	G	8|8	G	15|15	G	10|10	G	10|10	G	14|14	A
Chr9	21163147	A	A	13|13	R	5,4|9	G	10|10	A	9|9	G	4|4	A	11|11	A	7|7	A	10|10	A	9|9	A	10|10	A	10|10	A	9|9	G	8|8	A	3|3	A	8|8	A	7|7	A	8|8	A	7|7	G	7|7	A	10|10	A	11|11	A	9|9	A	10|10	A
Chr9	21164574	T	T	6|6	Y	7,9|16	C	12|12	T	12|12	C	12|12	T	8|8	T	12|12	T	9|9	T	15|15	T	12|12	T	17|17	T	12|12	C	8|8	T	11|11	T	15|15	T	17|17	T	10|10	T	16|16	C	8|8	T	11|11	T	21|21	T	21|21	T	7|7	T
Chr9	21538690	C	T	4|4	C	10|12	T	8|8	T	16|16	T	9|9	C	16|16	C	10|10	C	18|18	T	10|10	C	13|13	T	7|7	T	8|8	T	9|9	T	11|11	C	18|18	T	11|11	T	7|7	T	7|7	T	14|14	C	15|15	C	14|14	T	10|10	T	9|9	T
Chr9	21565101	T	A	8|8	T	4|5	A	8|8	A	9|9	A	10|10	T	12|12	T	9|9	T	11|11	A	9|9	T	7|7	A	11|11	A	7|7	A	5|5	A	12|12	T	21|21	A	14|14	A	9|9	A	7|7	A	8|8	T	7|7	T	10|10	A	12|12	A	18|18	A
Chr9	21742302	G	A	6|7	G	8|8	G	7|7	A	3|4	G	9|9	G	6|6	G	7|7	G	7|7	A	4|4	R	2,1|3	A	9|10	A	9|10	G	9|9	R	5,1|6	G	5|5	A	10|11	A	6|7	A	7|7	G	7|7	G	6|6	G	8|9	A	9|10	A	4|4	A
Chr9	21802045	A	T	12|12	A	7|7	A	12|12	A	12|12	A	14|14	A	3|3	A	8|8	A	14|14	T	11|11	T	6|6	T	10|10	T	15|15	A	8|8	T	13|13	A	10|10	T	8|8	T	7|7	T	11|11	A	11|11	A	11|11	A	9|9	T	12|12	T	14|14	T
Chr9	22067225	G	G	10|10	G	8|8	G	21|21	G	14|14	G	10|10	G	13|13	G	6|7	G	12|12	A	8|8	A	14|14	A	7|7	A	4|4	A	6|6	A	9|9	G	17|17	G	16|16	A	5|5	A	8|8	G	13|13	A	4|4	G	18|18	A	11|11	A	4|4	A
Chr9	22158134	G	G	10|10	G	9|9	G	5|5	G	9|9	G	8|8	G	18|18	G	11|11	G	10|10	A	9|9	A	15|15	A	14|14	A	8|8	A	6|6	A	5|5	G	8|8	G	6|6	A	10|10	A	8|8	G	6|6	A	13|13	G	16|16	A	12|12	A	9|9	A
Chr9	22237996	T	T	7|7	T	14|14	T	5|5	T	8|8	T	9|9	T	11|11	T	7|7	T	7|7	A	7|7	A	12|12	A	10|10	A	6|6	A	14|14	A	6|6	T	12|12	T	12|12	A	6|6	A	11|11	T	12|12	A	8|8	T	15|15	A	8|8	A	4|4	A
Chr9	22239355	C	C	11|11	C	12|12	C	10|10	C	13|13	C	14|14	C	15|15	C	15|15	C	9|9	A	6|6	A	17|17	A	17|17	A	9|9	A	5|5	A	13|13	C	15|15	C	13|13	A	10|10	A	18|18	C	9|9	A	13|14	C	13|13	A	15|15	A	11|11	A
Chr9	22627397	A	A	14|14	A	11|11	A	14|15	A	11|11	A	6|6	A	15|15	A	8|8	A	18|18	G	15|15	G	10|10	G	14|14	G	15|15	G	14|14	G	9|9	A	16|16	A	20|20	G	8|8	G	9|9	A	10|10	G	14|14	A	10|10	G	10|10	G	16|16	G
Chr9	22675611	A	A	12|12	A	11|11	A	11|11	A	5|5	A	8|8	A	9|9	A	9|9	A	11|11	T	6|6	T	14|14	T	9|9	T	7|7	T	3|3	T	7|7	A	10|10	A	16|16	T	10|10	T	7|7	A	7|7	T	8|8	A	8|8	T	6|6	T	11|11	T
Chr9	22873560	T	T	13|13	A	15|15	A	10|10	T	16|17	A	8|8	T	17|17	T	11|11	T	14|14	A	9|9	A	10|10	A	21|21	A	11|11	A	9|9	A	9|9	T	11|11	T	25|25	A	6|6	A	11|11	A	7|7	A	18|18	T	13|13	A	9|9	A	6|6	A
Chr9	23274301	T	T	11|11	T	20|20	T	12|12	A	4|4	T	15|15	T	11|11	A	12|12	T	16|16	A	11|11	T	12|12	T	22|22	T	12|12	T	11|11	A	7|7	A	11|11	A	15|15	T	13|13	A	13|13	T	15|15	T	18|18	A	10|10	A	15|15	A	11|11	T
Chr9	23308565	C	C	11|11	C	11|11	C	8|8	A	4|4	C	11|11	C	15|15	A	11|11	C	8|8	A	10|10	C	12|12	C	12|13	C	11|11	A	9|9	A	8|8	A	16|16	A	13|13	C	11|11	A	16|16	C	8|8	C	16|16	A	12|12	A	5|5	A	18|18	C
Chr9	23420487	G	A	5|5	A	11|11	A	11|11	G	13|13	A	10|10	A	16|16	G	10|10	A	8|8	G	7|7	A	7|7	A	14|14	A	4|4	G	7|7	G	9|9	G	10|10	G	7|7	A	12|12	G	8|8	A	12|12	G	9|9	G	6|6	G	11|11	G	9|9	A
Chr9	23666358	C	A	9|9	A	13|13	A	17|17	C	7|7	A	12|12	C	15|15	C	13|13	A	8|8	C	9|9	A	20|20	A	16|16	A	15|15	A	14|14	C	13|13	C	14|14	C	15|15	A	15|15	C	13|13	A	12|12	C	17|17	C	10|10	C	15|15	C	11|11	A
Chr9	23717429	C	A	8|8	A	16|16	A	8|8	C	18|18	A	9|9	C	7|7	C	6|6	A	11|11	C	9|9	A	13|13	A	14|14	A	17|17	A	7|7	C	10|10	C	10|10	C	15|16	A	11|11	C	20|20	A	11|11	C	14|14	C	9|9	C	8|8	C	18|18	A
Chr9	23717808	C	T	14|14	T	14|14	T	17|17	C	6|6	T	10|10	C	13|13	C	9|9	T	10|10	C	12|12	T	18|18	T	12|12	T	13|13	T	12|12	C	18|18	C	12|12	C	15|15	T	16|16	C	14|14	T	16|16	C	14|14	C	11|11	C	23|23	C	14|14	T
Chr9	24231662	G	G	16|16	A	5|6	R	4,4|8	A	8|9	A	12|12	G	11|11	R	15,4|19	G	13|13	R	6,2|8	G	11|11	G	6|6	G	12|12	R	9,2|11	R	7,6|13	A	11|11	A	10|12	G	5|5	A	13|13	A	7|7	G	12|12	A	11|12	R	10,3|13	A	8|9	G
Chr9	24231719	C	C	14|14	T	8|10	Y	3,10|13	T	9|11	T	9|11	C	12|12	Y	3,7|10	C	12|12	T	6|6	C	18|18	C	11|11	C	6|6	Y	3,6|9	Y	7,5|12	Y	6,9|16	Y	4,10|14	C	9|9	T	13|14	T	11|13	C	12|12	Y	4,8|12	Y	2,4|6	Y	3,10|13	C
Chr9	24576365	G	G	19|19	A	28|28	A	15|15	R	9,7|16	A	12|12	G	17|17	R	13,8|21	G	10|10	R	8,7|15	G	18|18	G	19|19	G	24|24	A	16|16	R	12,5|17	R	11,13|24	R	12,10|22	G	18|18	R	14,8|22	A	22|22	G	16|16	R	6,11|17	R	12,8|20	R	19,19|38	G
Chr9	24576395	G	G	15|15	T	28|28	T	14|14	K	9,11|20	T	12|12	G	20|20	K	10,11|21	G	10|10	K	6,9|15	G	22|22	G	21|21	G	28|28	T	12|12	K	4,12|16	K	13,7|20	K	12,14|26	G	18|18	K	7,17|24	T	23|23	G	23|23	K	10,10|20	K	11,11|22	K	19,24|43	G
Chr9	24700009	C	C	9|9	C	4|4	C	9|9	T	7|7	C	5|5	C	12|12	T	15|15	C	6|6	T	6|6	C	9|9	C	10|10	C	11|11	C	11|11	T	9|9	T	13|13	T	11|11	C	6|6	T	16|16	C	12|12	T	20|20	T	10|11	T	7|7	T	12|12	C
Chr9	24701061	A	A	9|9	A	9|9	A	10|10	G	6|6	A	14|14	A	10|10	G	9|9	A	14|14	G	7|7	A	10|10	A	13|13	A	15|15	A	8|8	G	10|10	G	13|13	G	7|7	A	10|10	G	8|8	A	10|10	G	7|7	G	8|8	G	10|10	G	12|12	A
Chr9	25041260	C	C	11|11	C	15|15	C	11|11	T	12|12	C	11|11	T	12|12	T	10|10	T	13|13	T	9|9	T	22|22	C	10|10	C	10|10	T	10|10	T	13|13	T	4|4	T	6|6	C	19|19	T	15|15	C	16|16	C	14|14	T	12|12	T	13|13	T	11|11	C
Chr9	25115830	A	A	5|5	A	11|11	A	13|13	T	11|11	A	17|17	T	11|11	T	8|8	T	8|8	T	7|7	T	14|14	A	14|14	A	14|14	T	9|9	T	15|15	T	10|10	T	15|15	A	5|5	T	10|10	A	12|12	A	14|14	T	22|22	T	9|9	T	11|11	A
Chr9	25270299	A	A	15|15	A	17|17	A	13|13	T	10|10	A	8|8	T	14|14	T	10|10	T	10|10	T	8|8	T	11|11	A	6|6	A	9|9	T	8|8	T	9|9	T	8|8	T	13|13	A	11|11	T	16|16	A	11|11	A	16|16	T	16|16	T	13|13	T	11|11	A
Chr9	25282218	G	G	8|8	G	13|13	G	13|13	K	8,7|15	G	12|12	G	17|17	T	11|11	G	20|20	T	15|15	G	18|18	G	17|17	G	8|8	G	10|10	T	6|6	T	10|10	T	18|18	G	4|4	T	18|18	G	21|21	G	14|14	T	11|11	T	18|18	T	19|19	G
Chr9	25518354	C	C	5|5	C	5|5	C	10|10	S	3,6|9	C	7|7	C	10|10	G	5|5	C	10|10	G	4|4	C	11|11	C	10|10	C	8|8	C	4|4	G	9|9	G	6|6	G	7|7	C	3|3	G	7|7	C	19|19	C	16|16	G	6|6	G	10|10	G	11|11	C
Chr9	25519173	T	T	8|8	T	17|17	T	13|13	K	7,4|11	T	4|4	T	12|12	G	9|9	T	12|12	G	6|6	T	13|13	T	14|14	T	9|9	T	10|10	G	6|6	G	14|14	G	7|7	T	18|18	G	9|9	T	4|4	T	11|11	G	10|10	G	9|9	G	7|7	T
Chr9	25890795	C	C	8|8	C	7|7	C	12|12	Y	5,6|11	C	6|6	T	7|7	T	5|5	C	8|8	T	9|9	C	9|9	C	21|21	C	8|8	C	6|6	T	12|12	T	14|14	T	21|21	C	5|5	T	15|15	C	9|9	C	9|9	T	11|11	T	15|15	T	9|9	C
Chr9	25980977	G	G	7|7	G	16|16	G	11|11	K	3,7|10	G	8|8	T	18|18	T	8|8	G	8|8	T	11|11	G	14|14	G	11|11	G	7|7	G	11|11	T	9|9	T	10|10	T	18|18	G	14|14	T	7|7	G	12|12	G	11|11	T	18|18	T	10|10	T	14|14	G
Chr9	26333409	A	W	2,10|12	A	8|8	A	13|13	T	11|11	A	8|8	A	7|7	T	6|6	A	12|12	T	10|10	A	16|16	T	9|9	T	9|9	A	11|11	T	5|5	T	12|12	T	9|9	T	10|10	T	7|7	A	13|13	A	12|12	A	8|8	T	12|12	T	8|8	T
Chr9	26342804	T	Y	5,1|6	T	15|15	T	19|19	C	16|16	T	17|17	T	15|15	C	12|12	T	19|19	C	11|11	T	13|13	C	15|15	C	10|10	T	10|10	C	11|11	C	10|10	C	10|10	C	13|13	C	12|12	T	11|11	T	6|6	T	12|12	C	12|12	C	10|10	C
Chr9	26476995	T	Y	10,3|13	Y	6,5|11	T	20|20	T	10|10	C	16|16	C	11|11	T	5|5	T	13|13	T	9|9	T	7|7	C	10|10	C	11|11	T	9|9	T	6|6	T	15|15	T	9|9	C	7|7	T	8|8	T	12|12	T	14|14	T	12|12	T	9|9	C	15|15	C
Chr9	26650428	T	T	9|9	T	9|9	T	14|14	A	16|16	T	7|7	T	13|13	A	15|15	T	9|9	A	13|13	T	14|14	T	18|18	T	11|11	T	9|9	A	8|8	A	16|16	A	9|9	T	9|9	A	22|22	T	18|18	T	13|13	T	18|18	A	18|18	T	20|20	T
Chr9	26796499	G	G	12|12	G	6|6	G	12|12	T	12|12	G	16|16	G	15|15	T	8|8	G	12|12	T	14|14	G	18|18	G	18|18	G	13|13	G	6|6	T	12|12	T	16|16	T	9|9	G	15|15	T	14|14	G	20|20	G	15|15	T	14|14	T	13|13	T	19|19	G
Chr9	26797362	G	G	12|12	G	12|12	G	11|11	A	10|10	G	10|10	G	11|11	A	15|15	G	12|12	A	13|13	G	14|14	G	19|19	G	19|19	G	9|9	A	11|11	A	15|15	A	17|17	G	13|13	A	6|6	G	24|24	G	13|13	A	16|16	A	13|13	A	14|14	G
Chr9	27072457	G	G	5|6	G	11|11	G	10|10	A	10|10	G	7|7	A	10|10	A	6|6	G	8|8	A	7|7	G	8|8	G	14|14	G	8|8	A	4|4	A	6|6	A	10|10	A	9|9	G	6|6	A	6|6	G	8|8	G	10|10	A	7|7	A	8|8	A	15|15	G
Chr9	27074891	T	T	9|9	T	13|13	T	14|14	G	12|12	T	8|8	G	10|10	G	10|10	T	12|12	G	9|9	T	9|9	T	16|16	T	10|10	G	13|13	G	12|12	G	17|17	G	14|14	T	16|16	G	10|10	T	18|18	T	13|13	G	17|17	G	16|16	G	25|25	T
Chr9	27410822	G	G	6|6	G	15|15	G	15|15	G	10|10	G	12|12	T	17|17	G	9|9	T	10|10	G	9|9	T	11|11	G	24|24	G	12|12	T	7|7	G	9|9	G	16|16	G	13|13	G	13|13	G	19|19	G	12|12	G	16|16	G	13|13	G	20|20	G	16|16	G
Chr9	27431554	T	T	4|4	T	12|12	T	12|12	C	8|8	T	12|12	C	7|7	C	8|8	C	12|12	C	4|4	C	5|5	T	10|10	T	10|10	C	8|8	C	9|9	C	8|8	C	8|8	T	13|13	C	15|15	T	14|14	T	10|10	C	10|10	C	16|16	C	9|9	T
Chr9	27621525	A	A	7|7	A	15|15	A	14|14	A	10|10	A	8|8	G	16|16	A	6|6	G	5|5	A	7|7	G	8|8	A	13|13	A	4|4	G	7|7	A	10|10	A	12|12	A	11|11	A	10|10	A	7|7	A	18|18	A	7|7	A	10|10	A	12|12	A	8|8	A
Chr9	27698018	G	G	7|7	G	10|10	G	5|5	G	7|7	G	6|6	A	6|6	G	7|7	A	5|5	G	5|5	A	4|4	G	8|8	G	8|8	A	6|6	G	7|7	G	9|9	G	8|8	G	11|11	G	8|8	G	16|16	G	3|3	G	6|6	G	4|4	G	11|11	G
Chr9	28017312	T	T	5|6	W	4,3|7	W	5,8|13	W	3,4|7	T	6|7	W	6,5|11	T	9|9	T	3|4	T	8|9	A	5|5	T	9|10	W	3,8|11	T	7|8	T	7|8	T	8|9	T	3|4	T	8|9	T	6|6	T	7|8	T	4|5	T	11|13	W	3,8|11	W	2,5|7	T
Chr9	28114459	A	A	17|17	A	14|14	A	12|12	M	6,4|10	A	13|13	C	13|14	A	9|9	C	10|10	A	13|13	C	9|9	A	9|9	A	6|6	C	6|6	A	9|9	A	4|4	A	12|12	A	10|10	A	12|12	A	8|8	A	15|15	A	10|10	A	10|10	A	12|12	A
Chr9	28204403	C	C	10|10	C	13|13	C	8|8	Y	10,7|17	C	4|4	C	11|11	Y	1,7|8	C	8|8	T	8|8	C	8|8	C	11|11	C	10|10	C	8|8	T	9|9	T	7|7	T	14|14	C	11|11	T	19|19	C	14|14	C	13|13	T	13|13	T	10|10	T	11|11	C
Chr9	28317497	T	C	6|6	T	5|5	T	10|10	T	11|11	C	5|5	T	10|10	T	10|10	C	11|11	T	6|6	C	13|13	C	8|8	C	9|9	T	6|6	T	6|6	T	12|12	T	13|13	C	15|15	T	7|7	T	9|9	C	13|13	T	10|10	T	16|16	T	10|10	C
Chr9	28658573	A	C	8|8	A	14|14	A	11|11	A	7|7	C	7|7	C	16|16	A	11|11	C	10|10	A	10|10	C	9|9	C	12|12	C	7|7	A	5|5	A	7|7	A	17|17	A	8|8	C	11|11	A	13|13	A	20|20	C	12|12	A	9|9	A	17|17	A	8|8	C
Chr9	28711940	T	G	15|15	T	14|14	T	11|11	T	7|7	G	9|9	G	8|8	T	7|7	G	12|12	T	9|9	G	7|7	G	15|15	G	8|8	T	13|13	T	9|9	T	13|13	T	11|11	G	9|9	T	22|22	T	10|10	G	13|13	T	8|8	T	14|15	T	12|12	G
Chr9	28883704	T	T	11|11	T	6|6	T	16|16	T	17|18	T	10|10	T	15|15	T	15|15	T	6|6	A	10|10	A	13|13	A	12|12	A	18|18	T	10|10	A	9|9	T	13|13	T	16|16	A	12|12	A	13|13	T	23|23	T	21|21	T	15|15	A	18|19	A	23|23	A
Chr9	28883787	G	G	9|9	G	16|16	G	19|19	G	11|11	G	8|8	G	20|20	G	15|15	G	12|12	T	17|17	T	15|15	T	11|11	T	14|14	G	10|10	T	11|11	G	11|11	G	10|10	T	7|7	T	9|9	G	17|17	G	15|15	G	16|16	T	17|17	T	26|26	T
Chr9	29353874	G	G	6|6	G	7|7	G	4|4	G	8|8	G	12|12	G	7|7	A	6|6	G	7|7	A	5|5	A	10|10	A	7|7	A	12|12	G	8|8	A	10|10	G	12|12	G	12|12	A	6|6	A	11|11	G	7|7	G	6|6	A	7|7	A	4|4	A	4|4	A
Chr9	29354555	T	T	8|8	T	16|16	T	13|13	T	18|18	T	15|15	T	14|14	C	6|6	T	13|13	C	9|9	C	19|19	C	14|14	C	17|17	T	7|7	C	10|10	T	12|12	T	10|10	C	8|8	C	15|15	T	17|17	T	13|13	C	16|16	C	17|17	C	15|15	C
Chr9	29614512	A	T	11|12	A	11|11	A	14|14	A	7|7	A	4|4	T	10|10	T	3|3	T	8|8	T	5|6	T	5|5	T	9|9	T	13|14	A	7|7	W	3,5|8	W	1,6|7	A	12|12	T	13|15	T	11|12	A	11|11	A	16|16	T	9|9	T	11|11	W	2,10|12	T
Chr9	29627169	T	C	7|7	T	13|13	T	11|11	T	7|7	T	5|5	T	8|8	C	6|6	C	11|11	C	8|8	C	11|11	C	5|5	C	9|9	T	8|8	C	7|7	C	5|5	T	12|12	C	10|10	C	3|3	T	9|9	T	9|9	C	16|16	C	10|10	C	10|10	C
Chr9	29800956	T	T	8|8	T	10|10	T	15|15	T	5|5	T	15|15	C	15|15	C	14|14	T	10|10	C	9|9	C	7|7	C	18|18	C	11|11	T	8|8	C	8|8	T	19|19	T	12|12	T	7|7	T	11|11	T	20|20	T	17|17	C	13|13	T	13|13	T	16|16	T
Chr9	29959336	A	W	6,3|9	W	6,4|10	W	5,5|10	W	7,3|10	W	4,3|7	W	7,3|10	A	4|5	A	7|7	W	4,2|6	W	8,5|13	A	6|6	T	3|4	W	3,2|5	A	4|4	W	6,3|9	W	5,3|8	W	8,4|12	W	5,5|10	W	6,3|9	W	3,3|6	W	5,2|7	W	2,4|6	A	4|5	W
Chr9	30121106	G	G	13|13	G	10|10	G	16|16	G	18|18	G	14|14	G	15|15	T	7|7	G	10|10	T	11|11	T	10|10	T	8|8	T	10|10	G	16|16	T	5|5	T	11|11	G	12|12	G	10|10	G	13|13	G	14|14	G	13|13	T	13|13	G	17|17	G	16|16	G
Chr9	30121476	A	A	7|7	A	13|13	A	17|17	A	15|15	A	11|11	A	11|11	G	8|8	A	13|13	G	12|12	G	16|16	G	11|11	G	14|14	A	11|11	G	7|7	G	8|8	A	8|8	A	7|7	A	14|14	A	15|15	A	15|15	G	11|11	A	16|16	A	5|5	A
Chr9	30483905	C	T	9|9	C	13|13	C	12|12	C	5|5	C	10|10	C	14|14	C	11|11	C	7|7	C	6|6	C	7|7	C	14|14	C	9|9	C	9|9	C	9|9	C	9|9	C	8|8	C	8|8	C	11|11	C	13|13	C	12|12	C	13|13	C	14|14	C	9|9	C
Chr9	30484427	T	A	8|8	T	6|6	T	14|14	T	14|14	T	12|12	T	15|15	T	9|9	T	8|8	T	9|9	T	8|8	T	13|13	T	11|11	T	5|5	T	17|17	T	15|15	T	7|7	T	15|15	T	14|14	T	19|19	T	14|14	T	8|8	T	14|14	T	14|14	T
Chr9	30873973	C	A	8|8	C	5|6	A	9|9	C	9|9	C	9|9	C	7|7	A	6|6	A	7|7	A	8|8	A	8|8	A	5|5	A	8|8	C	6|6	A	9|9	A	11|11	C	10|10	A	8|8	C	5|5	A	14|14	C	4|4	A	8|8	C	11|11	A	10|10	A
Chr9	30874065	A	G	4|4	R	5,5|10	G	6|6	A	8|8	A	3|3	A	9|9	G	6|6	G	8|8	G	8|8	G	6|6	G	5|5	G	6|6	A	6|6	G	11|11	G	10|10	A	8|8	G	9|9	A	5|5	G	11|11	A	5|5	G	9|9	A	8|8	G	5|5	G
Chr9	30940529	C	T	7|7	C	13|13	C	13|13	C	4|4	C	10|10	C	11|11	T	7|7	C	11|11	C	8|8	T	8|8	T	8|8	T	12|12	C	4|4	Y	1,8|9	T	13|13	C	13|13	T	5|5	C	5|5	C	4|4	C	18|18	T	4|4	C	7|7	T	6|6	T
Chr9	30963281	T	C	9|9	T	20|20	T	17|17	T	7|7	T	13|13	T	12|12	C	15|15	T	6|6	T	10|10	C	9|9	C	9|9	C	16|16	T	18|18	C	10|10	C	16|16	T	8|8	C	14|14	T	15|15	T	13|13	T	11|11	C	13|13	T	11|11	C	13|13	C
Chr9	31372749	G	A	8|8	G	16|16	G	15|15	G	19|19	A	7|7	G	15|15	G	15|15	G	8|8	G	9|9	A	16|16	G	6|6	A	9|9	A	12|12	G	12|12	A	8|8	G	11|11	A	14|14	G	9|9	G	12|12	G	13|13	A	12|12	G	14|14	G	19|19	A
Chr9	31374085	T	C	10|10	T	14|14	T	9|9	T	13|13	C	9|9	T	8|8	T	7|7	T	10|10	T	7|7	C	10|10	T	12|12	C	16|16	C	13|13	T	7|7	C	16|16	T	17|17	C	14|15	T	12|12	T	15|15	T	10|10	C	13|13	T	15|15	T	7|7	C
Chr9	31500701	T	A	14|14	T	8|8	T	14|14	T	14|14	T	8|8	T	5|5	T	11|11	T	7|7	T	6|6	A	19|20	T	9|9	A	9|9	T	7|7	T	8|8	A	14|15	T	15|16	A	10|11	T	5|5	T	8|8	T	12|12	A	6|6	T	6|6	T	9|9	A
Chr9	31682643	A	A	21|21	A	20|20	A	18|18	A	14|14	A	12|12	A	10|10	A	9|9	A	11|11	A	12|12	C	18|18	C	15|15	C	11|11	A	7|7	A	18|18	C	17|17	A	19|19	C	11|11	A	14|14	A	8|8	A	16|16	C	20|20	A	18|18	A	20|20	C
Chr9	31847684	T	T	8|8	T	17|17	T	19|19	T	21|21	T	9|9	C	17|17	T	14|14	T	10|10	T	15|15	C	4|4	C	10|10	C	16|16	T	10|10	T	10|10	C	10|10	T	12|12	C	13|13	T	11|11	T	6|6	T	16|16	C	14|15	T	14|14	T	13|13	C
Chr9	31855926	G	G	12|12	G	11|11	G	7|7	G	14|14	G	6|6	A	7|7	G	9|9	G	8|8	G	9|9	A	11|11	A	8|8	A	9|9	G	9|10	G	7|7	A	11|11	G	8|8	A	10|10	G	16|16	G	11|11	G	15|15	A	13|13	G	12|12	G	10|10	A
Chr9	32138790	A	A	7|7	A	4|4	A	13|13	A	16|16	A	13|13	G	9|9	A	5|5	A	10|10	A	5|5	G	12|12	A	6|6	G	11|11	A	6|6	A	6|6	G	14|14	A	14|14	G	8|8	A	16|16	A	13|13	A	4|4	G	10|10	A	7|7	A	16|16	G
Chr9	32311120	A	A	12|12	A	19|19	A	14|14	A	14|14	A	12|12	T	15|15	A	25|25	A	11|11	A	14|14	T	9|9	A	13|13	A	6|6	A	12|12	A	13|13	T	9|9	A	12|12	A	14|14	A	16|16	A	16|16	A	13|13	T	19|19	A	10|10	A	19|19	A
Chr9	32681881	G	G	12|12	G	14|16	T	20|20	G	17|17	G	13|13	G	13|13	T	12|12	T	11|11	T	14|14	T	12|12	T	15|15	T	13|13	T	13|13	T	13|13	T	10|10	G	16|16	T	13|13	G	12|12	T	12|12	G	12|12	T	24|24	G	12|12	T	12|12	T
Chr9	32682493	G	G	10|10	R	2,7|9	A	4|7	G	15|15	G	13|13	G	8|8	N	0|6	A	5|8	A	4|6	A	5|9	A	4|10	A	4|7	N	0|5	A	5|8	A	3|4	G	14|14	A	3|3	G	10|10	A	3|6	G	9|9	A	4|5	G	12|12	A	3|9	A
Chr9	32932610	G	T	7|7	K	6,3|9	T	5|5	G	10|10	T	10|10	T	6|6	T	4|4	G	6|6	T	10|10	G	11|11	T	6|6	G	11|11	T	5|5	T	6|6	G	10|10	G	10|10	G	14|14	G	9|9	T	16|16	G	12|12	G	7|7	G	9|9	T	3|3	G
Chr9	32933329	C	T	16|16	Y	12,6|18	T	11|11	C	13|13	T	15|15	T	17|17	T	5|5	C	9|9	T	9|9	C	10|10	T	15|15	C	7|7	T	13|13	T	12|12	C	9|9	C	11|11	C	15|15	C	12|12	T	22|22	C	13|13	C	30|30	C	18|18	T	18|18	C
Chr9	33151680	C	T	4|4	Y	2,2|4	Y	4,2|6	Y	7,4|11	Y	2,2|5	C	2|4	Y	1,4|7	C	1|4	T	4|5	Y	2,2|4	C	9|9	Y	4,5|9	Y	2,2|4	Y	3,3|7	Y	5,4|11	C	6|8	Y	7,2|10	C	6|6	Y	6,2|11	C	12|12	Y	5,3|10	C	3|4	Y	3,6|10	Y
Chr9	33160474	T	A	6|6	W	6,1|7	W	4,2|6	T	10|11	T	1|3	W	4,3|7	A	5|6	A	4|4	N	0|3	A	9|9	W	8,1|9	A	12|13	T	6|6	A	4|5	A	9|9	T	6|7	W	4,1|5	T	8|8	A	12|13	T	11|11	A	11|11	T	15|15	W	7,3|10	A
Chr9	33304403	C	A	5|5	A	15|15	A	10|10	C	9|10	A	13|13	A	10|10	A	7|7	A	6|6	A	7|7	A	15|15	A	13|13	A	10|10	C	9|9	A	5|5	A	13|13	C	16|16	A	13|13	C	9|9	A	13|13	C	10|10	A	21|21	C	11|11	A	16|16	A
Chr9	33375510	G	T	9|9	T	16|16	T	10|10	G	12|12	T	13|13	T	11|11	T	9|9	K	1,7|8	T	9|9	T	9|9	T	14|14	T	10|10	G	10|10	T	11|11	T	18|18	G	18|18	T	13|13	G	14|14	T	20|20	G	14|14	T	16|16	G	9|9	T	9|9	T
Chr9	33622908	G	A	5|5	A	4|4	A	10|10	A	6|6	A	6|6	A	11|11	A	10|10	A	8|8	A	6|6	A	8|8	A	11|11	A	12|12	A	9|9	A	6|6	A	10|10	G	5|5	G	11|11	G	11|11	A	13|13	G	8|8	A	13|13	G	15|15	A	10|10	G
Chr9	33622952	G	A	10|10	A	6|6	A	12|12	A	7|7	A	3|3	A	9|9	A	12|12	A	5|5	A	13|13	A	7|7	A	12|12	A	11|11	A	13|13	A	5|5	A	16|16	G	8|8	G	11|11	G	12|12	A	11|11	G	8|8	A	6|6	G	23|23	A	11|11	G
Chr9	33965739	C	T	7|7	T	11|11	T	8|8	T	12|12	T	9|9	T	13|13	T	6|6	C	6|6	T	10|10	T	8|8	T	14|14	T	9|9	C	5|5	T	5|5	C	12|12	T	15|15	T	11|11	C	12|12	T	14|14	C	8|8	C	20|20	C	9|9	T	12|13	T
Chr9	33978590	T	G	6|6	G	5|5	G	10|10	G	5|5	G	6|6	G	6|6	G	12|12	T	8|8	G	7|7	G	12|12	G	5|5	G	6|6	T	7|7	G	6|6	T	9|9	G	10|10	G	7|7	T	4|4	G	4|4	T	9|9	T	11|11	T	12|12	G	10|10	G
Chr9	34412586	A	A	13|13	A	15|15	A	16|16	G	11|11	A	9|9	G	19|19	G	6|6	A	7|7	G	15|15	G	7|7	G	11|11	G	9|9	G	13|13	G	7|7	A	13|13	A	11|11	G	12|12	A	15|15	A	19|19	A	20|20	A	12|12	A	16|16	G	15|15	G
Chr9	34415258	A	A	7|7	A	11|11	A	10|10	G	10|10	A	13|13	G	11|11	G	10|10	A	10|10	G	7|7	G	17|17	G	11|11	G	10|10	G	7|7	G	12|12	A	12|12	A	12|12	G	6|6	A	10|10	A	15|15	A	12|12	A	11|11	A	16|16	G	11|11	G
Chr9	34502940	C	A	7|7	C	13|13	C	9|9	C	12|12	C	15|15	A	12|12	A	6|6	A	8|8	A	3|3	A	14|14	C	17|17	A	6|6	C	10|10	A	13|13	A	11|11	C	11|11	C	12|12	C	14|14	C	7|7	C	20|20	A	8|8	C	21|21	C	15|15	C
Chr9	34503703	G	A	13|13	G	10|10	G	16|16	G	15|15	G	15|15	A	12|12	A	9|9	A	6|6	A	9|9	A	10|10	G	10|10	A	11|11	G	9|9	A	15|15	A	8|8	G	15|15	G	16|16	G	14|14	G	8|8	G	11|12	A	13|13	G	15|15	G	11|11	G
Chr9	34831875	G	T	5|5	G	10|10	G	8|8	T	10|10	G	8|8	T	14|14	G	15|15	T	6|6	G	6|6	G	11|11	T	17|17	T	7|7	T	16|16	G	13|13	T	11|11	G	13|13	T	13|13	T	8|8	G	12|12	G	4|4	T	7|7	G	10|10	T	16|16	T
Chr9	34840947	G	T	6|6	G	10|10	G	11|11	T	9|9	G	8|8	T	11|11	G	5|5	T	6|6	G	11|11	G	10|10	T	8|8	T	8|8	T	13|13	G	6|6	T	10|10	G	9|9	T	12|12	T	11|11	G	10|10	G	6|6	T	9|9	G	9|9	T	11|11	T
Chr10	57767	C	C	11|11	C	17|17	C	4|4	C	10|10	T	12|12	C	15|15	C	8|8	T	11|11	T	6|6	T	10|10	C	10|10	C	16|16	C	16|16	C	16|16	C	15|15	C	17|17	C	17|17	C	21|21	C	12|12	C	16|16	C	16|16	C	15|15	C	15|15	C
Chr10	57933	A	A	13|13	A	9|9	A	10|10	A	13|13	T	18|18	A	15|15	A	5|5	T	10|10	T	10|10	T	24|24	A	10|10	A	13|13	A	12|12	A	10|10	A	13|13	A	9|9	A	13|13	A	14|14	A	10|10	A	13|13	A	6|6	A	16|16	A	14|14	A
Chr10	473034	T	T	15|15	T	14|14	T	15|15	T	4|4	C	12|12	T	13|13	C	8|8	C	12|12	C	10|10	C	15|15	T	13|13	T	12|12	T	5|5	C	14|14	C	19|19	T	14|14	T	10|10	T	10|10	T	17|17	T	15|15	C	6|6	T	16|16	T	9|9	T
Chr10	476052	T	T	6|7	Y	2,5|7	T	13|15	T	8|9	C	9|9	Y	2,7|9	C	8|8	C	12|12	C	14|14	C	10|11	Y	2,4|6	T	16|16	Y	2,7|9	C	9|9	C	6|6	T	12|12	T	8|8	T	8|9	T	9|11	T	6|7	C	6|6	T	11|12	T	6|6	T
Chr10	855524	T	A	8|8	T	13|15	A	6|6	T	13|13	T	10|10	T	17|17	A	3|3	A	7|8	A	8|8	A	16|16	T	6|6	T	12|12	T	10|10	A	4|5	A	9|9	T	10|11	T	13|13	T	6|6	A	6|6	A	7|7	A	12|12	T	9|9	T	9|10	T
Chr10	856131	C	A	8|8	M	5,5|10	A	10|10	C	10|10	C	10|10	C	12|12	A	13|13	C	7|7	C	11|11	C	10|10	C	9|9	C	19|19	C	13|13	A	12|13	C	11|11	C	17|17	C	9|9	C	13|13	A	14|14	A	7|7	A	18|18	C	12|12	C	14|14	C
Chr10	979896	G	T	8|8	G	10|12	T	9|9	G	9|9	G	9|9	G	17|17	T	11|11	T	3|3	T	6|6	T	11|11	G	13|13	G	5|5	G	5|5	T	4|4	T	4|4	G	16|16	G	10|10	G	9|9	T	11|11	T	13|13	T	12|12	G	10|10	G	8|8	G
Chr10	1135556	C	T	6|6	C	8|8	C	6|6	T	10|11	C	4|4	T	11|11	T	6|6	C	5|5	C	7|7	C	7|7	T	13|13	T	10|10	C	5|5	T	8|8	C	6|6	C	10|10	T	8|8	T	13|13	C	10|10	C	12|12	T	8|8	C	11|11	T	9|9	T
Chr10	1220757	C	A	10|10	C	11|11	C	13|13	M	8,9|17	C	19|19	A	15|15	A	12|12	C	15|15	C	8|8	C	14|14	A	12|12	A	17|17	C	12|12	A	9|9	C	18|18	C	13|13	A	14|14	A	14|14	C	18|18	C	18|18	A	16|17	C	11|11	A	19|19	A
Chr10	1282404	C	C	12|12	Y	9,10|19	T	14|14	Y	11,6|17	C	8|8	T	11|11	C	6|6	C	11|11	C	11|11	C	16|16	T	12|12	T	8|8	C	16|16	C	14|14	C	16|16	C	18|18	T	12|12	T	11|11	T	9|9	T	14|14	C	14|14	C	12|13	T	15|15	T
Chr10	1502018	T	T	10|10	T	7|8	C	9|9	T	10|10	T	10|10	C	16|17	T	10|10	T	11|11	T	9|9	T	11|11	C	17|17	C	14|14	T	6|6	T	11|11	T	17|17	T	11|11	C	19|19	C	14|14	C	9|9	C	11|11	T	14|14	T	16|16	C	13|13	C
Chr10	1519530	C	C	11|11	Y	7,5|12	T	13|13	C	5|5	C	14|14	T	9|9	C	7|7	C	15|15	C	11|11	C	14|14	T	7|7	T	9|9	C	5|5	C	15|15	C	13|13	C	16|16	T	6|6	T	10|10	T	15|15	T	15|15	C	9|9	C	9|9	T	16|16	T
Chr10	1841326	T	T	5|5	Y	4,9|13	C	12|12	T	11|11	T	8|8	T	7|7	T	14|14	T	10|10	T	11|11	T	11|11	T	7|7	T	13|13	T	6|6	T	8|8	T	13|13	T	10|10	T	5|5	T	5|5	C	6|6	C	12|12	T	10|10	T	5|5	T	10|10	T
Chr10	1933011	A	R	3,4|7	R	5,3|8	R	4,4|8	R	3,12|15	A	5|6	R	6,7|13	G	5|6	G	5|6	G	3|3	R	2,5|7	R	3,3|6	R	2,5|7	G	4|5	A	2|3	R	2,8|10	R	3,7|10	G	4|4	G	4|4	R	5,6|11	R	2,3|5	G	3|4	R	5,14|19	R	2,5|7	G
Chr10	2144671	G	G	11|11	G	9|10	C	24|24	G	16|16	G	18|18	C	17|17	G	19|19	G	12|12	G	9|9	G	19|19	C	17|17	C	13|13	G	9|9	G	16|16	G	16|16	C	13|13	C	10|10	C	25|25	C	13|13	C	14|14	G	10|10	C	20|20	C	15|15	C
Chr10	2445797	A	A	18|18	A	8|8	A	15|15	A	15|15	G	7|7	A	11|11	G	11|11	G	13|13	G	10|10	G	9|9	A	16|16	A	14|14	A	15|15	G	11|11	G	18|18	A	12|12	A	13|13	A	16|16	A	19|19	A	13|14	G	15|15	A	17|17	A	17|17	A
Chr10	2531486	A	G	10|10	G	10|10	G	12|12	G	8|8	A	8|8	G	13|13	A	6|6	A	16|16	A	10|10	A	9|9	G	8|8	G	13|13	G	14|14	A	7|7	A	10|10	G	16|16	G	20|20	G	11|11	G	20|20	G	11|11	A	14|14	G	19|19	G	14|14	G
Chr10	2750060	A	G	9|9	G	11|11	G	10|10	G	12|12	A	12|12	G	13|13	A	7|7	A	14|14	A	7|7	A	19|19	G	15|15	G	17|17	G	8|8	A	12|12	A	12|12	G	13|13	G	14|14	G	10|10	G	7|7	G	11|11	A	16|16	G	8|8	G	9|9	G
Chr10	2768029	A	C	8|8	C	10|10	C	7|7	C	13|13	A	15|15	C	7|7	A	12|12	A	9|9	A	8|8	A	6|6	C	12|12	C	10|10	C	6|6	A	7|7	A	9|9	C	12|12	C	13|13	C	10|10	C	11|11	C	12|12	A	12|12	C	15|15	C	9|9	C
Chr10	3005965	A	A	9|9	A	9|9	A	5|5	A	10|10	G	7|7	A	10|10	A	7|7	G	12|12	G	8|8	G	4|4	A	6|6	A	5|5	A	3|3	A	7|7	A	7|7	A	5|5	A	10|10	A	12|12	A	7|7	A	8|8	A	11|11	A	8|9	A	14|14	A
Chr10	3149412	C	C	14|14	C	11|11	C	11|11	C	10|10	A	6|6	C	14|14	A	6|6	A	16|16	A	10|10	A	11|11	C	10|10	C	13|13	C	5|5	A	8|8	A	10|10	C	13|13	C	11|11	C	14|14	C	10|10	C	10|10	A	13|13	C	7|7	C	12|12	C
Chr10	3495789	A	A	13|13	A	17|17	A	14|14	A	9|10	A	10|10	A	12|12	G	3|3	G	15|15	G	6|6	G	19|19	A	12|12	A	13|13	A	11|11	G	12|12	G	11|11	A	18|18	A	10|10	A	21|21	A	7|7	A	9|9	G	11|11	A	11|11	A	8|8	A
Chr10	3497597	G	G	12|12	G	12|12	G	13|13	G	9|9	G	13|13	G	13|13	C	6|6	C	7|7	C	5|5	C	9|9	G	11|11	G	6|6	G	7|7	C	14|14	C	10|10	G	9|9	G	8|8	G	8|8	G	10|10	G	8|8	C	8|8	G	5|5	G	9|9	G
Chr10	3630580	G	G	14|14	G	14|14	G	9|9	G	9|9	G	9|9	G	13|13	A	11|11	G	9|9	G	12|12	G	15|15	G	11|11	G	12|12	G	11|11	A	5|5	A	15|15	G	11|11	G	12|12	G	10|10	G	16|16	G	17|17	A	7|7	G	7|7	G	6|6	G
Chr10	3877412	T	T	15|15	T	10|10	T	19|19	T	15|15	T	6|6	C	9|9	C	7|7	T	12|12	T	12|12	T	8|8	T	12|12	T	15|15	T	10|10	C	9|9	C	15|15	T	8|8	T	8|8	T	17|17	T	13|13	T	12|12	C	15|15	T	9|9	T	11|11	T
Chr10	4105712	T	T	16|16	T	20|20	T	16|16	C	23|23	T	10|10	Y	6,5|11	C	9|9	T	13|13	T	15|15	T	16|16	C	13|13	C	12|12	C	9|9	C	10|10	C	13|13	T	12|12	T	9|9	T	23|23	T	7|7	T	14|14	C	12|12	T	20|20	C	16|16	T
Chr10	4136484	T	T	10|10	C	7|7	C	11|11	T	13|13	C	12|12	T	9|9	T	8|8	C	17|17	C	11|11	C	15|15	T	13|13	T	13|13	T	14|14	T	13|13	T	19|19	T	16|16	C	9|9	Y	6,6|12	C	14|14	C	13|13	T	10|10	T	14|14	T	9|9	C
Chr10	4236383	C	C	13|13	C	6|6	C	12|12	C	10|10	C	11|11	C	9|9	G	10|10	C	10|10	C	13|13	C	12|12	G	11|11	G	10|10	G	5|5	G	12|12	G	8|8	C	13|13	C	9|9	C	10|10	C	5|5	C	16|16	G	15|15	C	12|12	G	9|9	C
Chr10	4413087	C	C	9|9	C	10|10	C	6|6	C	11|11	C	7|7	A	9|10	A	11|11	C	12|12	C	10|10	C	12|12	C	8|8	C	5|5	A	17|17	A	15|15	A	8|8	C	9|9	C	13|13	C	15|15	C	11|11	C	20|20	A	10|10	C	8|8	C	12|12	C
Chr10	4506046	T	T	9|9	T	20|20	T	11|11	T	15|15	T	12|12	K	5,2|7	G	11|11	T	9|9	T	15|15	T	10|10	T	16|16	T	11|11	G	7|7	G	9|9	G	14|14	T	9|9	T	9|9	T	8|8	T	9|9	T	11|11	G	17|17	T	10|10	T	11|11	T
Chr10	4506694	G	G	8|8	G	7|7	G	9|9	G	12|12	G	6|6	R	9,5|14	A	16|16	G	12|12	G	9|9	G	11|11	G	11|11	G	8|8	A	13|13	A	10|10	A	18|18	G	14|14	G	10|10	G	10|10	G	17|17	G	19|19	A	11|11	G	17|17	G	13|13	G
Chr10	4861959	G	G	6|6	K	4,12|16	G	10|11	G	15|15	G	9|9	K	4,5|9	T	9|9	G	7|7	G	7|7	G	12|12	T	8|8	T	12|12	T	13|14	T	8|8	T	22|23	G	9|9	T	11|11	T	7|7	G	10|11	G	15|15	T	11|11	G	8|8	T	7|7	T
Chr10	4930982	T	T	15|15	T	6|6	T	12|12	T	11|11	T	9|9	C	11|11	T	5|5	T	13|13	T	9|9	T	9|9	T	6|6	T	8|8	T	8|8	T	15|15	T	19|19	T	19|19	T	7|7	T	8|8	T	16|16	T	16|16	T	8|8	T	14|14	T	22|22	T
Chr10	5270899	G	G	8|8	G	16|16	G	10|10	G	12|12	G	10|10	R	9,8|17	A	7|7	G	13|13	G	11|11	G	12|12	G	15|15	G	18|18	A	7|7	A	9|9	A	8|8	G	17|17	G	10|10	G	15|15	G	13|13	G	19|19	A	3|3	G	14|14	G	12|12	G
Chr10	5271380	C	C	11|11	C	9|9	C	13|13	C	8|8	C	10|10	T	14|15	T	7|7	C	14|14	C	12|12	C	9|9	C	14|14	C	11|11	T	6|6	T	9|9	T	7|7	C	19|19	C	8|8	C	13|13	C	13|13	C	7|7	T	7|7	C	14|14	C	3|3	C
Chr10	5488423	G	G	6|6	G	7|7	G	5|5	G	6|6	G	3|3	G	7|7	C	6|6	G	3|3	G	6|6	G	3|3	G	6|6	G	4|4	G	5|5	C	6|6	C	6|6	G	7|7	G	10|10	G	5|5	G	6|6	G	4|4	C	7|7	G	6|6	G	6|6	G
Chr10	5499952	A	A	13|13	A	18|18	A	18|18	A	18|18	A	18|18	A	12|12	T	13|13	A	7|7	A	9|9	A	8|8	A	21|21	A	15|15	A	9|9	T	15|15	T	13|13	A	16|16	A	15|15	A	17|17	A	21|21	A	14|14	T	9|9	A	10|10	A	28|28	A
Chr10	5705262	T	T	10|10	T	11|11	T	11|11	T	16|16	T	11|11	Y	6,5|11	T	9|9	C	11|11	C	6|6	C	10|10	T	7|7	T	11|11	C	10|10	T	11|11	T	14|14	T	13|13	T	6|6	T	11|11	T	15|15	T	11|11	T	15|15	T	13|13	T	11|11	T
Chr10	5707002	C	C	7|7	C	5|5	C	7|7	C	12|13	C	9|9	Y	6,6|12	C	7|8	T	9|9	T	8|8	T	9|9	C	12|12	C	12|12	T	9|9	C	11|11	C	7|7	C	11|11	C	10|10	C	14|14	C	15|15	C	12|12	C	8|8	C	9|9	C	10|10	C
Chr10	6018431	T	T	7|7	T	9|9	T	13|13	T	17|17	T	8|8	A	14|14	T	12|12	T	12|12	T	9|9	T	7|7	T	16|16	T	11|11	T	13|13	T	7|7	T	9|9	T	12|12	T	10|10	T	13|13	T	10|10	T	12|12	T	16|16	T	14|14	T	9|9	T
Chr10	6019187	G	G	14|14	G	8|8	G	14|14	G	9|9	G	7|7	C	15|15	G	6|6	G	11|11	G	4|4	G	15|15	G	11|11	G	8|8	G	13|13	G	8|8	G	19|19	G	15|15	G	12|12	G	9|9	G	8|8	G	10|10	G	18|18	G	11|11	G	11|11	G
Chr10	6301714	A	A	6|6	A	8|8	A	18|18	A	10|10	A	5|5	G	8|8	A	9|9	A	10|10	A	7|7	A	6|6	A	9|9	A	9|9	A	8|8	A	15|15	A	6|6	A	6|6	A	9|9	A	7|7	A	9|9	A	9|9	A	7|7	A	10|10	A	11|11	A
Chr10	6355425	G	G	12|12	R	4,7|11	A	8|8	G	14|14	G	6|6	G	13|13	G	9|9	G	10|10	G	6|6	G	11|11	G	6|6	G	6|6	G	13|13	G	6|6	G	10|10	G	16|16	G	11|11	G	8|8	G	10|10	G	10|10	G	10|10	G	9|9	G	10|10	G
Chr10	6658838	G	R	4,6|10	G	10|11	R	10,14|25	R	9,8|17	R	6,8|14	R	7,8|15	R	7,5|12	R	7,9|17	R	8,5|13	R	8,9|17	R	8,8|17	R	4,9|13	R	4,10|14	R	3,8|11	R	5,10|15	R	8,7|16	R	6,7|13	R	10,7|18	R	5,6|11	R	10,10|20	R	10,4|14	R	6,3|9	R	9,8|17	A
Chr10	6860287	A	G	3|4	R	2,7|9	A	1|3	R	4,5|9	A	3|4	G	9|10	A	1|3	R	3,11|14	R	4,7|11	R	2,7|9	R	3,3|6	G	5|5	R	6,6|12	R	3,4|7	R	6,3|9	R	4,7|11	G	3|4	R	3,6|9	R	4,4|8	R	2,5|7	R	2,3|5	R	6,2|8	R	3,9|12	R
Chr10	6952758	T	Y	2,5|7	Y	2,6|8	Y	2,9|11	Y	3,10|13	Y	5,6|11	T	12|13	Y	3,10|13	T	3|4	Y	2,6|8	Y	3,8|11	Y	3,13|16	Y	3,7|10	C	3|4	Y	8,4|12	Y	3,5|8	Y	6,9|15	T	3|4	Y	5,7|12	Y	6,7|13	Y	3,6|9	T	8|10	Y	4,5|9	T	5|5	Y
Chr10	7300190	A	R	4,3|7	R	14,4|18	R	7,11|18	R	11,4|15	R	8,7|15	R	14,4|18	G	3|4	R	9,4|13	R	6,2|8	R	9,5|14	R	14,9|23	R	12,7|19	A	10|12	R	7,7|14	R	7,7|14	R	15,8|23	R	5,6|11	R	3,3|6	R	9,5|14	R	12,4|16	R	10,7|17	R	9,7|16	R	10,4|14	R
Chr10	7300191	T	W	3,3|6	W	4,13|17	W	11,7|18	W	4,11|15	W	7,7|14	W	4,14|18	A	3|4	W	4,9|13	W	2,6|8	W	5,9|14	W	9,14|23	W	7,12|19	T	10|12	W	8,7|15	W	8,7|15	W	8,16|24	W	5,5|10	W	3,3|6	W	5,9|14	W	4,12|16	W	7,10|17	W	6,9|15	W	4,10|14	W
Chr10	7506248	T	A	7|7	A	10|10	A	10|10	A	6|6	A	7|7	A	9|10	A	7|7	T	15|15	T	12|12	T	17|17	A	8|8	A	8|8	A	7|7	A	15|15	T	16|16	A	14|14	A	7|7	A	11|11	A	5|5	A	9|9	T	12|12	A	5|5	A	7|7	A
Chr10	7506509	G	A	5|5	A	8|8	A	14|14	A	10|10	A	7|7	A	7|7	A	6|6	G	19|19	G	13|13	G	23|23	A	11|11	A	8|8	A	9|9	A	6|6	G	16|16	A	11|11	A	4|4	A	6|6	A	6|6	A	10|10	G	21|21	A	12|12	A	11|11	A
Chr10	8053736	G	G	8|8	G	17|17	G	11|11	G	10|10	G	12|12	G	9|9	G	8|8	G	12|12	A	6|6	A	14|14	G	11|11	G	7|7	G	6|6	G	4|4	A	10|10	G	17|17	G	9|9	G	7|7	G	16|16	G	16|16	A	9|9	G	6|6	G	11|11	G
Chr10	8096273	A	A	4|4	A	15|15	A	11|11	A	12|12	A	11|11	A	12|12	A	9|9	A	12|12	G	10|10	G	7|7	A	17|17	A	13|13	A	8|8	A	14|14	G	9|9	A	13|13	A	9|9	A	13|13	A	15|15	A	6|6	G	9|9	A	20|20	A	4|4	A
Chr10	8203605	G	S	5,3|8	S	5,3|8	N	0|10	S	5,3|8	S	3,3|6	S	5,5|10	S	4,4|8	S	3,3|6	S	3,3|6	S	2,3|5	G	3|3	C	8|9	G	1|3	S	3,2|5	S	4,3|7	S	6,5|11	S	3,4|7	S	4,6|10	S	8,4|12	S	4,4|8	C	4|5	S	4,6|10	S	5,4|9	S
Chr10	8205044	T	Y	6,8|15	Y	5,9|14	C	3|4	Y	3,3|6	Y	6,10|16	Y	8,5|13	Y	3,5|8	Y	8,12|20	C	3|4	Y	5,9|14	T	10|11	Y	5,5|10	T	4|5	Y	6,9|15	Y	3,5|8	Y	4,10|14	Y	4,9|13	Y	3,6|9	Y	7,12|19	Y	5,9|14	Y	10,4|14	Y	5,8|13	Y	4,4|8	Y
Chr10	8622792	T	Y	4,7|12	T	7|8	Y	4,7|11	T	10|11	T	12|12	Y	4,8|12	T	10|12	T	12|13	C	5|5	C	10|11	Y	2,7|9	Y	2,6|8	Y	2,4|6	T	3|3	C	13|13	Y	7,7|14	T	11|11	T	10|12	Y	3,9|12	Y	3,3|6	C	9|9	T	12|15	Y	3,11|14	Y
Chr10	8622962	A	A	12|12	A	11|11	R	10,4|14	A	4|4	A	6|6	A	12|12	A	9|9	R	4,3|7	G	10|10	G	10|12	A	8|8	A	9|9	A	8|8	A	4|4	G	5|5	A	11|12	A	8|9	A	8|8	A	11|13	A	11|13	G	9|9	A	8|9	A	11|12	A
Chr10	8757501	T	T	7|7	T	7|7	T	9|9	T	9|9	T	8|8	T	4|4	T	14|14	T	5|5	C	6|6	C	11|11	T	10|10	T	10|10	T	5|5	T	11|11	C	6|6	T	9|9	T	3|3	T	11|11	T	14|14	T	7|7	C	6|6	T	8|8	T	7|7	T
Chr10	8757554	T	T	8|8	T	6|6	T	9|9	T	9|9	T	4|4	T	8|8	T	5|5	T	4|4	C	5|5	C	5|5	T	14|14	T	11|11	T	3|3	T	5|5	C	10|10	T	6|6	T	7|7	T	14|14	T	13|13	T	3|3	C	15|15	T	9|9	T	8|8	T
Chr10	9001332	T	T	3|3	T	3|3	T	7|7	T	7|7	T	6|6	T	6|6	T	5|5	T	7|7	C	7|7	C	11|11	T	14|14	T	6|6	T	6|6	T	7|7	C	5|5	T	3|3	T	4|4	T	5|5	T	5|5	T	9|9	C	6|6	T	10|10	T	7|7	T
Chr10	9009334	T	T	8|8	T	5|5	T	6|6	T	6|6	T	8|8	T	6|6	T	9|9	T	8|8	C	9|9	C	5|5	T	5|5	T	5|5	T	6|6	T	5|5	C	8|8	T	6|6	T	7|7	T	8|8	T	13|13	T	11|11	C	5|5	T	7|7	T	5|5	T
Chr10	9386781	A	M	2,2|4	M	3,3|6	M	5,6|11	M	1,2|3	M	7,2|9	M	9,4|13	M	4,2|6	N	0|8	N	0|10	M	7,4|11	M	6,4|10	M	9,7|16	C	3|4	A	7|8	M	6,2|8	M	6,2|8	M	6,3|9	M	9,10|20	M	4,3|7	M	11,5|16	M	3,2|5	M	6,2|8	M	9,5|15	M
Chr10	9500714	A	M	5,11|16	M	6,3|9	M	2,5|7	M	5,10|15	M	3,6|9	M	8,6|14	M	5,3|8	M	3,13|16	M	3,13|16	M	2,11|13	M	6,8|14	M	2,7|9	M	4,9|13	M	3,6|9	M	2,7|9	M	2,6|8	M	2,13|15	A	3|3	M	3,6|9	C	5|6	M	1,2|3	M	4,10|14	M	4,7|11	M
Chr10	9896966	C	C	8|8	C	14|14	C	16|16	T	9|9	C	7|7	C	15|15	C	8|8	C	7|7	T	6|6	T	11|11	T	17|17	T	13|13	C	10|10	C	16|16	T	13|13	C	13|13	T	4|4	C	7|7	C	10|10	C	13|13	T	9|9	C	7|7	T	8|8	T
Chr10	9897159	A	A	6|6	A	10|10	A	6|6	G	7|7	A	7|7	A	13|13	A	10|10	A	11|11	G	8|8	G	5|5	G	18|18	G	12|12	A	9|9	A	12|12	G	12|12	A	11|11	G	6|6	A	12|12	A	12|12	A	10|10	G	11|11	A	14|14	G	11|11	G
Chr10	9900828	A	A	13|13	A	8|8	A	10|10	T	8|8	A	20|21	A	13|13	A	11|11	A	12|12	T	12|12	T	12|12	T	13|13	T	11|11	A	11|11	A	11|11	T	12|12	A	10|10	T	13|13	A	12|12	A	12|12	A	10|10	T	16|16	A	16|16	T	13|13	T
Chr10	9900905	T	T	9|9	T	15|15	T	16|16	C	11|11	T	14|14	T	16|16	T	12|12	T	8|8	C	11|11	C	11|11	C	7|7	C	8|8	T	8|8	T	9|9	C	15|15	T	13|13	C	15|15	T	9|9	T	9|9	T	12|12	C	8|8	T	13|13	C	12|12	C
Chr10	10200987	A	A	10|10	A	10|10	A	6|6	A	12|12	A	4|4	A	10|10	A	8|8	A	7|7	G	7|7	G	12|12	A	12|12	A	8|8	A	10|10	A	16|16	G	9|9	A	11|11	A	6|6	A	10|11	A	10|10	A	11|11	G	14|14	A	16|16	A	7|7	A
Chr10	10201495	G	G	12|12	G	4|4	G	11|11	G	10|10	G	14|14	G	12|12	G	10|10	G	12|12	A	13|13	A	9|9	G	12|12	G	12|12	G	7|7	G	4|4	A	8|8	G	13|13	G	11|11	G	18|18	G	7|7	G	11|11	A	11|11	G	19|19	G	5|5	G
Chr10	10638826	C	C	5|5	C	12|12	C	14|14	C	10|10	C	9|9	C	10|10	C	6|6	C	14|14	G	12|12	G	11|11	C	11|11	C	10|10	C	8|8	C	11|11	G	7|7	C	16|16	C	8|8	C	15|15	C	8|8	C	8|8	G	13|13	C	10|10	C	19|19	C
Chr10	10647178	T	T	4|4	Y	7,3|10	T	13|13	T	7|7	C	10|10	T	8|8	C	7|8	C	3|3	T	3|3	C	6|6	T	12|12	T	12|12	T	9|9	C	6|6	T	9|9	T	7|7	T	5|5	T	7|7	T	5|5	T	11|11	T	10|10	T	9|9	T	13|13	T
Chr10	11046819	T	C	5|5	Y	3,5|8	C	9|9	C	6|6	T	6|6	C	8|8	T	4|4	T	5|5	T	8|8	T	5|5	C	9|9	C	9|9	C	5|5	T	5|5	T	12|12	C	10|10	C	6|6	C	5|5	C	8|8	C	9|9	T	3|3	C	9|9	C	8|8	C
Chr10	11057476	T	A	10|10	W	4,9|13	A	16|16	A	22|22	T	15|16	A	25|25	T	12|12	T	21|21	T	7|7	T	7|7	A	21|21	A	6|6	A	13|13	T	11|11	T	14|14	A	12|12	A	16|16	A	9|9	A	16|16	A	15|15	T	16|16	A	21|21	A	13|13	A
Chr10	11189332	C	M	6,2|8	M	2,6|8	M	2,2|4	M	8,2|10	C	7|7	M	5,2|7	C	7|7	C	9|9	C	6|6	C	12|12	A	9|10	A	8|9	A	9|11	C	15|15	C	11|11	A	5|5	M	5,3|8	A	6|7	M	5,2|7	M	4,3|7	C	9|10	M	9,2|11	A	8|10	A
Chr10	11189974	G	T	3|4	T	4|5	T	5|6	T	11|12	G	4|4	T	9|11	G	5|5	G	13|13	G	6|6	G	7|7	K	3,6|9	T	6|7	T	5|6	G	8|8	G	4|4	K	2,7|9	K	2,5|7	T	6|6	T	16|17	T	5|5	G	6|6	T	12|12	K	2,5|7	K
Chr10	11440003	A	C	6|6	M	8,3|11	C	11|11	C	15|15	A	7|7	C	18|18	A	13|13	A	14|14	A	11|11	A	9|9	C	15|15	C	9|9	C	10|10	A	14|14	A	11|11	C	13|13	C	11|11	C	11|11	C	14|14	C	17|17	A	15|15	C	19|19	C	12|12	C
Chr10	11440137	G	C	10|10	S	4,4|8	C	18|18	C	15|15	G	18|18	C	17|17	G	16|16	G	18|18	G	12|12	G	11|11	C	7|7	C	14|14	C	9|9	G	16|16	G	15|15	C	13|13	C	14|14	C	19|19	C	13|13	C	19|19	G	11|11	C	15|15	C	13|13	C
Chr10	11890577	C	A	16|16	A	10|10	A	9|9	A	13|13	A	6|6	A	13|13	C	7|7	C	10|10	C	8|8	C	10|10	A	13|13	A	10|10	A	11|11	C	9|9	C	21|21	A	9|9	A	11|11	A	14|14	A	18|18	A	11|11	C	19|19	A	15|15	A	16|16	A
Chr10	11891390	A	T	14|14	T	13|13	T	13|13	T	9|9	T	13|13	T	7|7	A	5|5	A	6|6	A	12|12	A	15|15	T	18|18	T	9|9	T	13|13	A	12|12	A	15|15	T	11|11	T	12|12	T	11|11	T	13|13	T	16|16	A	14|14	T	21|21	T	16|16	T
Chr10	12006298	A	G	7|7	G	6|6	G	4|4	G	6|6	G	4|4	G	3|3	A	5|6	A	7|7	A	5|5	A	6|6	G	4|4	G	4|4	G	3|3	A	9|9	A	9|9	G	6|6	G	3|3	G	4|4	G	6|6	G	4|4	A	3|3	G	4|4	G	4|4	G
Chr10	12297859	T	T	10|10	Y	4,7|11	T	18|18	T	12|12	C	13|13	T	17|17	C	8|8	C	12|12	C	12|12	C	8|8	T	14|14	T	11|11	T	13|13	C	15|15	C	16|16	T	12|12	T	6|6	T	14|14	T	9|9	T	12|12	C	16|16	T	22|22	T	18|18	T
Chr10	12300694	C	T	7|7	Y	6,5|11	T	8|8	T	5|5	C	7|7	T	10|10	C	3|3	C	8|8	C	7|7	C	4|4	T	9|9	T	11|11	T	6|6	C	7|7	C	6|6	T	9|9	T	4|4	T	11|11	T	11|11	T	8|8	C	12|12	T	7|7	T	9|9	T
Chr10	12321912	A	A	13|13	R	8,7|15	A	15|15	A	10|10	G	13|13	A	10|10	G	6|6	G	14|14	G	8|8	G	6|6	A	13|13	A	5|5	A	6|6	G	10|10	G	12|12	A	11|11	A	6|6	A	10|10	A	6|6	A	11|11	G	14|14	A	17|17	A	19|19	A
Chr10	12730756	A	A	14|14	M	2,6|8	A	10|10	A	17|17	C	20|20	A	10|10	C	11|11	C	17|17	A	14|14	C	20|20	A	8|8	A	12|12	A	18|18	C	15|15	A	9|9	A	12|12	A	15|15	A	16|16	A	10|10	A	13|13	A	13|13	A	20|20	A	14|14	A
Chr10	12752486	C	C	12|12	Y	5,5|10	C	8|8	C	7|7	T	12|12	C	12|12	T	5|5	T	8|8	C	12|12	T	13|13	C	7|7	C	8|8	C	11|11	T	8|8	C	7|7	C	7|7	C	11|11	C	11|11	C	6|6	C	10|10	C	6|6	C	9|9	C	6|6	C
Chr10	12902517	G	A	8|8	R	2,5|7	A	11|11	A	14|14	G	8|8	A	16|16	G	6|6	G	11|11	A	5|5	G	14|14	A	20|20	A	17|17	A	5|5	G	14|14	A	11|11	A	12|12	A	4|4	A	10|10	A	14|14	A	5|5	A	7|7	A	13|13	A	14|14	A
Chr10	13053358	T	C	18|18	Y	5,8|13	C	17|17	C	11|11	T	8|8	C	13|13	T	5|5	T	7|7	C	12|12	T	16|16	C	21|21	C	14|14	C	11|11	T	9|9	C	11|11	C	12|12	C	9|9	C	10|10	C	17|17	C	16|16	C	14|14	C	11|11	C	17|17	C
Chr10	13374164	T	T	3|4	T	4|5	A	3|4	W	2,4|6	T	10|10	T	4|5	T	5|6	W	3,5|8	W	2,2|4	W	4,2|6	W	4,7|11	W	6,2|8	T	3|4	T	5|5	W	3,7|10	W	2,7|9	W	2,3|5	W	2,4|6	W	2,5|7	T	5|6	T	3|4	W	2,2|4	W	6,4|10	W
Chr10	13466338	G	R	3,2|5	R	5,6|11	A	10|11	R	1,2|3	G	13|13	R	9,3|12	R	2,5|7	R	7,2|9	R	4,1|5	R	2,2|4	R	8,4|12	R	9,6|15	R	5,4|9	N	0|7	R	7,2|9	R	6,4|10	R	6,3|9	R	5,4|9	R	7,1|8	R	7,3|10	R	7,1|8	R	6,2|8	R	6,4|10	R
Chr10	13616835	T	C	8|8	T	7|7	C	10|10	C	5|5	T	16|16	C	10|10	C	8|8	C	7|7	C	5|5	C	7|7	C	10|10	C	18|18	T	7|7	C	10|10	C	12|12	C	13|13	C	6|6	C	9|9	C	8|8	C	12|12	C	16|16	C	6|6	C	8|8	C
Chr10	13778707	C	T	7|7	Y	10,6|16	T	16|16	T	10|10	C	12|12	T	17|17	T	14|14	T	14|14	C	12|12	T	12|12	T	15|15	T	17|17	C	14|14	T	7|7	C	16|16	T	22|22	T	16|16	T	13|13	T	13|13	T	15|15	C	16|16	T	14|14	T	14|14	T
Chr10	13832956	G	A	13|13	A	11|11	A	18|18	A	9|9	A	13|13	A	8|8	G	7|7	G	8|8	A	12|12	G	18|18	A	15|15	A	16|16	G	13|13	G	10|11	A	10|10	A	20|20	G	7|7	A	12|12	A	17|17	A	14|14	A	13|13	G	16|16	G	12|12	G
Chr10	13833364	A	G	4|4	G	14|14	G	14|14	G	11|11	G	9|9	G	11|11	A	8|8	A	15|15	G	7|7	A	7|7	G	8|8	G	5|5	A	8|8	A	9|9	G	6|6	G	17|17	A	9|9	G	12|12	G	14|14	G	14|14	G	7|7	A	11|11	A	7|7	A
Chr10	14216722	T	T	7|7	T	18|18	T	11|11	T	12|12	T	17|17	T	14|14	C	14|14	C	14|14	C	16|16	C	9|9	T	14|14	T	16|16	T	13|13	C	9|9	C	18|18	T	11|11	C	22|22	T	14|14	T	10|10	T	14|14	C	10|10	T	12|12	C	12|12	C
Chr10	14235221	A	G	9|9	A	2|3	R	3,5|8	R	3,4|7	R	2,2|4	A	3|3	R	4,2|6	G	7|7	A	1|3	R	3,3|6	A	7|8	R	5,10|15	R	3,3|6	A	2|3	R	4,8|12	R	3,3|6	R	1,6|7	R	4,5|9	R	4,6|10	R	3,3|6	R	6,2|8	R	1,6|7	R	3,7|10	R
Chr10	14443777	T	T	10|10	T	9|9	T	13|13	T	16|16	T	12|12	T	17|17	C	11|12	C	15|15	C	8|8	C	12|12	T	9|9	T	9|9	T	18|18	C	12|12	C	15|15	T	9|9	C	8|8	T	14|14	T	12|12	T	10|10	C	7|7	T	15|15	C	15|15	C
Chr10	14443970	T	T	11|11	T	16|16	T	14|14	T	10|10	T	9|9	T	14|14	G	11|11	G	16|16	G	7|7	G	16|16	T	11|11	T	7|7	T	5|5	G	10|10	G	8|8	T	4|5	G	12|12	T	14|14	T	11|11	T	11|11	G	9|9	T	18|18	G	12|12	G
Chr10	14727893	A	A	10|10	A	10|10	A	10|10	A	6|6	A	7|7	A	13|13	T	15|15	T	11|11	T	7|7	T	5|5	A	10|10	A	12|12	A	7|7	T	11|11	A	6|6	A	8|8	T	8|8	A	9|9	A	5|5	A	7|7	A	6|6	A	6|6	T	10|10	T
Chr10	14786433	A	A	8|8	A	12|12	A	15|15	A	12|12	A	18|18	A	10|10	G	9|9	G	7|7	G	8|8	G	10|10	A	19|19	A	21|21	A	14|14	G	18|18	A	16|16	A	14|14	G	12|12	A	14|14	A	16|16	A	13|13	A	11|11	A	13|13	G	16|16	G
Chr10	15092948	G	G	9|9	G	5|5	G	8|8	G	11|11	G	3|3	G	9|9	T	7|7	T	5|5	T	7|7	T	7|7	G	7|7	G	9|9	G	5|5	T	10|10	G	13|14	G	4|4	T	8|8	G	7|7	G	14|14	G	13|13	G	5|5	G	4|4	T	16|16	T
Chr10	15093183	T	T	8|8	T	13|13	T	12|12	T	14|14	T	10|10	T	16|16	A	12|12	A	13|14	A	8|8	A	8|8	T	8|8	T	15|15	T	6|6	A	8|8	T	17|17	T	4|4	A	14|14	T	16|16	T	13|13	T	13|13	T	6|6	T	9|9	A	21|21	A
Chr10	15311320	C	C	13|16	Y	9,9|18	Y	14,7|21	T	10|10	Y	6,5|11	Y	4,5|9	Y	7,5|12	Y	11,14|25	Y	9,9|18	Y	10,15|25	T	22|22	T	17|17	C	8|10	Y	13,6|19	T	25|25	Y	10,9|19	Y	11,10|21	Y	12,10|22	Y	13,12|25	Y	13,10|23	T	20|20	T	18|18	Y	13,14|27	Y
Chr10	15434168	C	C	10|10	C	12|12	C	14|14	C	12|12	C	14|14	C	12|12	T	6|6	T	6|6	T	5|5	T	7|7	C	6|6	C	14|14	C	8|8	T	6|6	C	16|16	C	3|3	T	16|16	C	10|10	C	12|12	C	15|15	C	16|16	C	20|20	T	14|14	T
Chr10	15776848	C	C	9|9	C	15|15	C	15|15	C	7|7	C	10|10	C	12|12	G	6|6	G	11|11	G	9|9	G	11|11	C	15|15	C	18|18	C	13|13	G	8|8	C	16|16	C	20|20	G	13|13	C	11|11	C	15|15	C	16|16	C	15|15	C	14|14	G	9|9	G
Chr10	15778745	T	T	7|7	T	6|6	T	7|7	T	10|10	T	7|7	T	14|14	C	10|10	C	10|10	C	9|9	C	6|6	T	10|10	T	10|10	T	8|8	C	9|9	T	19|19	T	10|10	C	11|11	T	9|9	T	16|16	T	9|9	T	10|10	T	16|16	C	10|10	C
Chr10	16001210	A	A	8|8	A	11|11	A	11|11	T	14|14	A	12|12	A	10|10	A	10|10	A	17|17	A	12|12	A	11|11	T	8|9	T	11|11	A	10|10	A	11|11	T	16|16	A	10|10	A	14|14	T	16|16	A	14|14	A	13|13	T	18|18	T	18|18	A	11|11	A
Chr10	16001388	G	G	9|9	G	13|13	G	12|12	A	18|18	G	8|8	G	13|13	G	13|13	G	13|13	G	13|13	G	9|9	A	9|9	A	8|8	G	16|16	G	6|6	A	9|9	G	7|7	G	9|9	A	9|9	G	17|17	G	5|5	A	10|10	A	11|11	G	13|13	G
Chr10	16421166	C	C	4|4	C	10|10	C	6|6	A	8|8	C	12|12	C	6|6	C	6|6	C	8|8	C	13|13	C	5|5	A	5|5	A	5|5	A	10|10	C	7|7	A	11|11	C	6|6	C	4|4	M	8,1|9	C	8|8	A	14|14	A	7|7	A	15|15	C	9|9	C
Chr10	16422660	T	T	13|13	T	7|7	T	7|7	A	11|11	T	8|8	T	9|9	T	8|8	T	5|5	T	9|9	T	7|7	A	11|11	A	5|5	A	6|6	T	9|9	A	10|10	T	7|7	T	12|12	A	11|11	T	14|14	A	8|8	A	11|11	A	7|7	T	14|14	T
Chr10	16500744	C	C	6|7	C	3|4	C	4|4	C	7|7	C	4|4	Y	3,2|5	C	4|5	C	5|5	Y	6,3|9	C	3|3	C	6|6	C	3|3	C	6|6	C	6|7	Y	7,2|9	T	3|4	Y	7,3|10	Y	6,2|8	C	4|5	Y	3,4|7	C	5|5	Y	6,2|8	Y	7,2|9	Y
Chr10	16547926	T	T	4|4	Y	7,1|8	Y	14,4|19	Y	3,5|8	C	5|5	C	5|5	Y	7,2|9	Y	6,3|9	Y	10,3|13	Y	10,3|13	C	5|5	Y	10,4|14	C	10|11	Y	9,4|13	Y	9,5|14	Y	8,6|14	C	9|10	Y	16,3|19	Y	2,4|6	C	6|6	Y	7,4|11	Y	11,4|15	Y	10,2|12	Y
Chr10	16936588	T	Y	5,10|15	Y	4,13|17	Y	7,6|13	Y	3,9|12	Y	3,4|7	Y	5,8|13	Y	5,6|11	Y	2,1|3	Y	4,5|9	Y	8,8|16	Y	6,8|14	Y	3,3|6	T	6|7	Y	6,5|11	Y	6,15|21	T	12|15	Y	5,5|10	T	6|7	Y	3,9|12	Y	2,5|7	C	3|4	Y	5,5|10	Y	4,11|15	Y
Chr10	16939143	A	R	3,4|7	R	6,7|13	R	5,4|9	R	2,2|4	R	1,4|5	R	3,7|10	R	3,5|8	A	2|3	R	3,4|7	R	6,6|12	R	3,3|6	R	4,5|9	R	2,3|5	G	4|5	R	3,3|6	R	8,4|12	R	4,4|8	R	2,2|4	R	5,3|8	A	3|4	R	4,5|9	A	5|6	R	3,2|5	R
Chr10	17259713	A	A	10|10	A	14|14	A	9|9	A	13|13	A	13|13	A	14|14	A	11|11	A	16|16	A	13|13	A	9|9	A	16|16	A	19|19	A	12|12	A	17|17	C	16|16	A	18|18	A	9|9	A	15|15	A	20|20	A	19|19	A	15|15	A	17|17	A	20|20	A
Chr10	17343529	G	G	13|13	G	10|10	G	12|12	G	9|9	G	9|9	G	10|10	G	17|17	G	11|11	G	6|6	G	9|9	G	13|13	G	13|13	A	11|11	G	8|8	A	8|8	G	10|10	G	6|6	G	9|9	G	18|18	A	13|13	G	12|12	G	15|15	G	18|18	G
Chr10	17522093	T	T	8|8	W	6,12|18	A	9|9	T	16|16	T	14|14	T	13|13	T	9|9	T	17|17	T	13|13	T	9|9	T	14|14	T	12|12	A	7|7	T	12|12	T	10|10	T	13|13	T	16|16	T	8|8	A	18|18	A	11|11	T	24|24	T	16|16	T	10|10	T
Chr10	17633732	A	A	18|18	R	5,9|14	A	16|16	A	18|18	G	7|7	A	8|8	G	15|15	G	11|11	G	13|13	G	14|14	A	12|12	A	12|12	A	12|12	G	19|19	A	18|18	A	16|16	A	15|15	A	22|22	A	6|6	A	17|17	G	26|26	A	25|25	A	11|11	A
Chr10	17722858	C	C	7|7	C	12|12	C	11|11	T	10|10	C	6|6	C	10|10	C	8|8	C	7|7	C	4|4	C	13|13	T	5|5	T	11|11	T	7|7	C	12|12	T	8|8	C	11|11	T	11|11	T	14|14	C	10|10	T	3|3	C	11|11	T	8|8	T	7|7	T
Chr10	17755106	A	A	15|15	A	13|13	A	15|15	C	7|7	A	11|11	A	16|16	A	8|8	A	6|6	A	11|11	A	13|13	C	11|11	C	12|12	C	15|15	A	12|12	C	17|17	A	5|5	A	6|6	C	14|14	A	13|13	C	15|15	A	6|6	C	9|9	A	11|11	A
Chr10	18195646	A	A	6|6	A	8|8	A	9|9	G	8|8	A	10|10	A	14|14	A	3|3	A	8|8	A	6|6	A	6|6	G	11|11	G	9|9	A	4|4	A	9|9	G	11|11	A	9|9	G	12|12	G	11|11	A	9|9	A	7|7	A	18|18	R	9,9|18	G	10|10	G
Chr10	18195920	G	G	7|7	G	5|5	G	8|8	C	9|9	G	5|5	G	11|11	G	9|9	G	10|10	G	8|8	G	10|10	C	5|5	C	11|11	G	17|17	G	9|9	C	5|5	G	19|19	C	11|11	C	6|6	G	11|11	G	15|15	G	18|18	S	2,2|4	C	11|11	C
Chr10	18556037	T	T	13|13	T	9|9	T	13|13	C	9|9	T	8|8	C	15|15	T	12|12	T	10|10	T	12|12	T	15|15	C	10|10	T	14|14	C	8|8	T	9|9	C	10|10	T	11|11	T	7|7	C	15|15	T	14|14	C	16|16	T	9|9	T	15|15	T	14|14	T
Chr10	18556971	G	G	14|14	G	12|12	G	15|15	A	5|5	G	12|12	A	13|13	G	5|5	G	3|3	G	6|6	G	10|10	A	10|10	G	15|15	A	13|13	G	14|14	A	15|15	G	19|19	G	11|11	A	13|13	G	16|16	A	10|10	G	17|17	G	11|11	G	15|15	G
Chr10	18607934	C	C	10|10	C	15|15	C	13|13	A	7|7	C	10|10	A	7|7	C	6|6	C	6|6	C	6|6	C	11|11	A	7|7	C	8|8	A	10|10	C	12|12	A	14|14	C	7|7	C	5|5	A	9|9	C	15|15	A	10|10	C	13|13	C	4|4	C	14|14	C
Chr10	18609165	A	A	9|9	A	10|10	A	13|13	T	16|16	A	7|7	T	5|5	A	6|6	A	13|13	A	8|8	A	8|8	T	8|8	A	15|15	T	7|7	A	10|10	T	8|8	A	7|7	A	12|12	T	8|8	A	7|7	T	8|8	A	6|6	A	4|4	A	8|8	A
Chr10	19078223	C	C	13|13	C	6|6	C	8|8	C	8|8	C	9|9	T	6|6	C	6|6	C	8|8	C	11|11	C	13|13	C	11|11	C	6|6	C	4|4	C	9|9	C	17|17	C	8|8	C	14|14	C	10|10	C	13|13	C	13|13	C	17|17	C	12|12	C	10|10	C
Chr10	19078264	A	A	13|13	A	12|12	A	13|13	A	9|9	A	8|8	G	5|5	A	9|9	A	7|7	A	16|16	A	9|9	A	10|10	A	12|12	A	7|7	A	9|9	A	19|19	A	9|9	A	14|14	A	6|6	A	13|13	A	13|13	A	14|14	A	9|9	A	7|7	A
Chr10	19411611	C	T	12|12	Y	5,5|10	T	11|11	C	19|19	C	16|16	C	16|16	C	15|15	C	11|11	C	12|12	C	19|19	C	14|14	C	16|16	T	5|5	C	9|9	C	6|6	T	12|12	C	16|16	C	14|14	T	13|13	T	18|19	C	13|13	T	11|11	C	15|15	C
Chr10	19438255	T	T	9|9	T	11|11	T	8|8	C	14|14	T	4|4	C	12|12	C	8|8	C	10|10	C	12|12	C	9|9	C	10|10	T	6|6	T	8|8	C	13|13	C	14|14	T	15|15	T	10|10	C	9|9	T	15|15	T	7|7	C	7|7	T	13|13	T	13|13	T
Chr10	19506933	T	T	10|10	T	9|9	T	11|11	C	18|18	T	8|8	C	10|10	C	7|7	T	11|11	C	11|11	T	11|11	C	11|11	T	13|13	T	10|10	T	9|9	T	14|14	C	9|9	T	14|14	T	13|13	T	4|4	T	12|12	T	20|20	C	14|14	T	14|14	T
Chr10	19508205	A	A	4|4	A	10|10	A	11|11	G	8|8	A	8|8	G	7|7	G	5|5	A	11|11	G	8|8	A	6|6	G	4|4	A	11|11	A	10|10	A	7|7	A	11|11	G	6|6	A	10|10	A	10|10	A	14|14	A	9|9	A	12|12	G	8|8	A	4|4	A
Chr10	19871279	A	A	11|11	A	10|10	A	16|16	A	9|9	A	6|6	A	14|14	A	15|15	A	6|6	A	13|13	C	10|10	A	9|9	A	10|10	A	7|7	A	14|14	C	6|6	A	11|11	A	6|6	A	12|12	A	15|15	A	16|16	C	6|6	A	9|9	A	3|3	A
Chr10	19874258	A	A	15|15	A	8|8	A	15|15	A	9|9	A	10|10	A	14|14	A	9|9	A	11|11	A	8|8	T	7|7	A	9|9	A	7|7	A	12|12	A	12|12	T	15|15	A	9|9	A	6|6	A	9|9	A	18|18	A	6|6	T	6|6	A	14|14	A	6|6	A
Chr10	20102229	T	T	9|9	T	12|12	T	16|16	T	12|12	T	7|7	T	8|8	T	13|13	T	8|8	T	15|15	G	9|9	T	7|7	G	12|12	T	7|7	T	9|9	G	19|19	T	9|9	G	8|8	G	17|17	T	16|16	T	11|11	G	10|10	T	17|17	G	15|15	G
Chr10	20102746	C	C	7|7	C	11|11	C	16|16	C	19|19	C	10|10	C	18|18	C	14|14	C	10|10	C	9|9	G	11|11	C	13|13	G	11|11	C	13|13	C	8|8	G	13|13	C	14|14	G	13|13	G	17|17	C	15|15	C	22|22	G	16|16	C	9|9	G	11|11	G
Chr10	20664182	T	T	10|10	W	3,5|8	T	11|11	T	11|11	A	11|11	T	12|12	T	10|10	T	17|17	A	12|12	A	20|20	T	12|12	T	11|11	T	6|6	T	11|12	A	10|10	T	13|13	T	9|9	T	6|6	T	12|12	T	13|13	A	12|12	T	12|12	T	11|11	T
Chr10	20666752	G	G	11|11	K	1,4|5	G	11|11	G	10|10	T	16|16	G	5|5	G	5|5	G	7|7	T	11|11	T	14|14	G	15|15	G	14|14	G	7|7	G	20|20	T	11|11	G	15|15	G	8|8	G	14|14	G	10|10	G	13|13	T	10|10	G	10|10	G	12|12	G
Chr10	20700983	G	G	7|7	R	5,6|11	G	5|5	G	16|16	A	6|6	G	14|14	G	12|12	G	16|16	A	12|12	A	9|9	G	8|8	G	18|18	G	16|16	G	10|10	A	12|12	G	10|10	G	12|12	G	11|11	G	16|16	G	9|9	A	24|24	G	9|9	G	16|17	G
Chr10	20716366	A	A	7|7	R	4,14|18	A	14|14	A	14|14	G	9|9	A	10|10	A	14|14	A	10|10	G	6|6	G	14|14	A	12|12	A	13|13	A	7|8	A	17|17	G	11|11	A	4|4	A	13|13	A	9|9	A	8|8	A	12|12	G	17|17	A	16|16	A	17|17	A
Chr10	21128342	A	A	13|13	A	9|9	A	4|4	A	13|13	A	9|9	A	15|15	A	8|8	A	9|9	T	9|9	T	8|8	T	10|10	T	12|12	A	13|13	A	16|16	T	14|14	T	12|12	A	7|7	A	12|12	A	6|6	A	10|10	T	11|11	W	6,3|9	A	10|10	A
Chr10	21129075	A	A	12|12	A	12|12	A	8|8	A	12|12	A	10|10	A	15|15	A	9|9	A	16|16	G	10|10	G	18|18	G	7|7	G	14|14	A	11|11	A	13|13	G	7|7	G	9|9	A	18|18	A	9|9	A	16|16	A	14|14	G	5|5	R	7,7|14	A	12|12	A
Chr10	21550118	T	T	8|8	T	9|9	T	11|11	G	15|15	T	12|12	T	12|12	G	10|10	G	10|10	T	9|9	T	15|15	G	9|9	G	15|15	T	10|10	G	11|11	T	11|11	G	12|13	G	10|10	G	7|7	T	19|19	T	17|17	K	7,5|12	G	8|8	G	11|11	G
Chr10	21582670	C	C	8|8	C	7|7	C	8|8	T	12|12	C	5|5	C	14|14	Y	1,7|8	T	9|9	C	7|7	C	12|12	T	3|3	T	12|12	C	9|9	T	10|10	C	18|18	T	9|9	T	7|7	T	6|6	C	15|15	C	8|8	Y	3,6|9	T	9|9	T	9|9	T
Chr10	21600500	G	G	12|12	G	18|18	G	10|10	A	17|17	G	10|10	G	14|14	A	11|11	A	12|13	G	9|9	G	15|15	A	16|16	A	15|15	G	20|20	A	18|18	G	15|15	A	12|12	A	13|13	A	11|11	G	18|18	G	18|18	R	8,5|13	A	10|10	A	11|11	A
Chr10	21600666	C	C	11|11	C	14|14	C	15|15	A	8|8	C	11|11	C	18|18	A	13|13	A	11|11	C	13|13	C	15|15	A	16|16	A	17|17	C	8|8	A	16|16	C	19|19	A	16|16	A	13|13	A	11|11	C	17|17	C	13|13	M	10,4|14	A	12|12	A	22|22	A
Chr10	21922684	T	T	13|14	T	1|3	T	7|7	A	8|8	T	1|3	T	12|12	A	3|3	N	0|3	T	7|7	T	5|5	A	5|5	N	0|2	T	10|11	A	10|10	T	9|9	A	12|12	W	15,2|17	A	8|9	T	8|8	T	13|13	A	4|4	W	7,1|8	A	8|8	A
Chr10	21983919	T	T	10|10	Y	7,7|14	T	20|20	C	12|12	C	11|11	T	19|19	C	10|10	C	9|9	T	9|9	T	12|12	C	9|9	C	9|9	T	11|11	C	10|10	T	10|10	C	8|8	C	10|10	C	11|11	T	8|8	T	6|6	C	7|7	C	13|13	C	13|13	C
Chr10	22203615	G	G	13|13	R	4,7|11	G	13|13	A	8|8	A	14|14	A	16|16	A	5|5	A	8|8	G	7|7	A	10|10	G	9|9	G	12|12	G	12|12	A	11|11	G	11|11	G	8|8	G	16|16	A	18|18	G	13|13	G	6|6	A	11|11	A	19|19	G	9|9	G
Chr10	22204002	A	A	9|9	W	3,2|5	A	8|8	T	18|18	T	9|9	T	12|12	T	6|6	T	7|7	A	11|11	T	8|8	A	12|12	A	9|9	A	7|7	T	6|6	A	12|12	A	14|14	A	12|12	T	12|12	A	13|13	A	8|8	T	13|13	T	17|17	A	10|10	A
Chr10	22517751	G	G	10|10	G	6|6	G	7|7	A	3|3	G	8|8	A	3|3	A	5|5	A	4|4	G	8|8	A	5|5	G	8|8	G	12|12	G	8|8	A	7|7	G	11|11	G	11|11	G	12|12	A	7|7	G	16|16	G	10|10	A	10|10	A	8|8	G	8|8	G
Chr10	22522435	T	T	11|11	T	13|13	T	12|12	C	8|8	T	9|9	C	13|13	C	4|4	C	11|11	T	3|3	C	10|10	T	20|20	T	9|9	T	10|10	C	13|13	T	9|9	T	11|12	T	7|7	C	16|16	T	9|9	T	13|13	C	11|11	C	9|9	T	13|13	T
Chr10	22805869	G	G	10|10	G	12|12	G	9|9	A	10|10	G	14|14	A	11|11	A	7|7	A	11|11	G	5|5	A	11|11	G	10|10	G	7|7	G	9|9	A	12|12	G	7|7	G	7|7	G	13|13	A	12|13	G	15|15	G	14|14	A	13|13	A	12|12	G	18|18	G
Chr10	23092038	A	G	9|9	A	8|10	G	11|11	G	10|10	A	7|7	A	13|13	G	8|8	G	10|10	A	12|12	G	13|13	A	11|11	A	14|14	G	8|8	G	10|10	A	12|12	A	10|10	A	16|16	G	16|16	G	14|14	G	13|13	G	12|12	G	10|10	A	14|14	A
Chr10	23136608	C	A	3|3	A	11|11	A	11|11	C	14|14	A	10|10	C	20|20	C	11|11	C	10|10	A	9|9	C	7|7	C	14|14	C	12|12	A	13|13	C	12|12	A	13|13	A	11|11	C	8|8	C	10|10	A	17|17	A	21|21	C	19|19	C	10|10	C	15|15	C
Chr10	23137491	T	C	11|11	C	13|13	C	16|16	T	8|8	C	7|7	T	12|12	T	8|8	T	14|14	C	9|9	T	8|8	T	11|11	T	10|10	C	8|8	T	18|18	C	15|15	C	18|18	T	17|17	T	9|9	C	17|17	C	11|11	T	14|14	T	12|12	T	10|10	T
Chr10	23411448	C	C	18|18	C	5|5	C	7|7	G	10|10	C	12|12	G	14|14	G	8|8	G	14|14	G	7|7	G	11|11	C	11|11	C	12|12	C	9|9	G	13|13	C	13|13	C	8|8	C	11|11	G	7|7	C	13|13	C	9|9	G	12|12	G	15|15	C	9|9	C
Chr10	23441881	G	G	7|7	G	9|9	G	16|16	A	8|8	G	3|3	A	14|14	A	5|5	A	9|9	A	11|11	A	11|11	G	9|9	G	11|11	G	14|14	A	16|16	G	11|11	G	11|11	G	13|13	A	13|13	G	14|14	G	16|16	A	11|11	A	18|18	G	9|9	G
Chr10	23974895	T	T	13|13	W	8,10|18	T	11|11	A	5|5	T	5|5	A	12|13	W	5,3|8	W	10,5|15	W	11,4|15	W	5,4|9	W	12,7|19	W	7,3|10	T	14|14	W	10,2|12	W	9,5|14	W	12,4|16	W	10,5|15	W	7,2|9	T	14|14	T	16|16	W	7,2|9	W	13,9|22	W	11,5|16	W
Chr10	23974977	C	C	10|11	Y	7,2|9	C	10|11	Y	8,5|13	C	11|12	Y	5,5|10	Y	4,7|11	Y	5,3|8	Y	8,5|13	Y	3,7|10	Y	2,6|8	T	7|8	C	13|14	Y	4,9|13	Y	6,11|17	Y	4,5|9	Y	2,7|9	Y	4,3|7	C	12|12	C	15|16	T	8|10	Y	8,4|12	Y	2,2|4	Y
Chr10	24019176	G	G	14|14	R	11,7|18	G	6|6	A	11|11	G	14|14	A	12|12	A	12|12	A	14|14	A	19|19	A	11|11	A	10|10	A	14|14	G	5|5	A	17|17	A	16|16	A	12|12	A	6|6	A	14|14	G	17|17	G	9|9	A	11|11	A	11|11	A	18|18	A
Chr10	24219792	C	C	10|10	C	10|10	C	12|12	T	11|11	C	10|10	C	12|12	T	11|11	T	13|13	T	10|10	T	17|17	C	15|15	C	15|15	C	6|6	T	11|11	C	10|10	C	7|7	C	21|21	C	14|14	C	11|11	C	10|10	T	10|10	T	15|15	C	15|16	C
Chr10	24397150	A	A	12|12	A	15|15	A	12|12	A	14|14	A	10|10	A	10|10	A	7|7	A	5|5	A	8|8	A	14|14	C	4|4	C	13|13	C	9|9	A	6|6	C	17|17	C	9|9	C	16|16	C	10|10	A	14|14	A	18|18	A	14|14	A	7|7	C	16|16	C
Chr10	24397689	T	T	4|4	T	8|8	T	10|10	T	5|5	T	7|7	T	9|9	T	9|9	T	8|8	T	7|7	T	7|7	G	6|6	G	12|12	G	9|9	T	10|10	G	13|13	G	8|8	G	12|12	G	7|7	T	8|8	T	10|10	T	7|7	T	10|10	G	8|8	G
Chr10	24789057	C	C	8|8	C	10|10	C	10|10	T	13|13	C	9|9	C	10|10	T	10|10	T	12|12	T	11|11	T	13|13	C	13|13	C	14|14	C	19|19	T	6|6	C	12|12	C	17|17	C	10|10	C	16|16	C	14|14	C	13|13	C	13|13	T	14|14	C	12|12	C
Chr10	24789093	A	A	10|10	A	13|13	A	10|10	T	15|15	A	16|16	A	10|10	T	10|10	T	15|15	T	9|9	T	15|15	A	12|12	A	12|12	A	15|15	T	10|10	A	12|12	A	7|7	A	10|10	A	18|18	A	11|11	A	11|11	A	12|12	T	16|16	A	13|13	A
Chr10	24946682	T	G	14|14	G	8|8	G	10|10	T	17|17	G	7|7	T	10|10	T	9|9	T	9|9	T	10|10	T	9|9	T	11|11	T	19|19	G	9|9	T	16|16	T	9|9	G	12|12	T	10|10	G	9|9	G	10|10	G	8|8	T	10|10	T	13|13	T	12|12	T
Chr10	25013888	G	T	8|8	T	17|17	T	14|14	G	13|13	T	7|7	G	10|11	G	5|5	G	15|15	G	16|16	G	17|17	G	17|17	G	20|20	T	17|17	G	13|13	G	13|13	T	13|14	G	17|17	T	12|12	T	14|14	T	9|9	G	18|18	G	11|11	G	20|20	G
[truncated: 370 more rows]
[truncated: 16 more columns]
