# Supplementary material for: Whole genome resequencing of watermelons to identify single nucleotide polymorphisms related to flesh color and lycopene content
Source: PLoS One. 2019 Oct 9;14(10):e0223441. doi: 10.1371/journal.pone.0223441 (PMC6785133; doi:10.1371/journal.pone.0223441)
Supplement: S5 Table — (XLSX) [file pone.0223441.s011.xlsx]

## Sheet: Table-S5
Table S5. The summary of result analysis of match rate between validated CAPS markers and SNPs in 12 watermelon commercial cultivars.
New SNP name	Chrm	Position	Lycopene		Red flesh cultivars				Yellow flesh cultivars				Orange flesh cultivars				Match rate
			High*	Low**	1	2	3	4	5	6	7	8	9	10	11	12
WMHL1	Chr2	24493443	G	A	G/G	G/G	G/G	G/G	A/A	A/A	A/A	A/A	A/A	A/A	A/A	A/A	1
WMHL2	Chr2	24518665	T	C	T/T	T/T	T/T	T/T	C/C	C/C	C/C	C/C	C/C	C/C	C/C	C/C	1
WMHL3	Chr2	24751497	A	G	A/A	A/A	A/A	A/A	G/G	G/G	G/G	G/G	G/G	G/G	G/G	G/G	1
WMHL4	Chr2	24830110	T	C	T/T	T/T	T/T	T/T	C/T	C/C	C/C	C/C	C/C	C/C	C/C	C/C	0.92
WMHL5	Chr2	24843410	A	G	A/A	A/A	A/A	A/A	G/A	G/G	G/G	G/G	G/G	G/G	G/G	G/G	0.92
WMHL6	Chr2	24877311	T	C	T/T	T/T	T/T	T/T	C/T	C/C	C/C	C/C	C/C	C/C	C/C	C/C	0.92
WMHL7	Chr2	24886838	C	T	C/C	C/C	C/C	C/C	T/C	T/T	T/T	T/T	T/T	T/T	T/T	T/T	0.92
WMHL8	Chr4	8923655	A	G	A/A	A/A	A/A	A/A	G/G	G/G	G/G	G/G	G/G	G/G	G/G	G/G	1
WMHL9	Chr4	9807020	C	T	C/C	C/C	C/C	C/C	T/T	T/T	T/T	T/T	T/T	T/T	T/T	T/T	1
WMHL10	Chr4	9807385	A	G	A/A	A/A	A/A	A/A	G/G	G/G	G/G	G/G	G/G	G/G	G/G	G/G	1
WMHL11	Chr4	10209760	T	C	T/T	T/T	T/T	T/T	C/C	C/C	C/C	C/C	C/C	C/C	C/C	C/C	1
WMHL12	Chr4	10826029	G	A	G/G	G/G	G/G	G/G	A/A	A/A	A/A	A/A	A/A	A/A	A/A	A/A	1
WMHL13	Chr4	10838374	A	G	A/A	A/A	A/A	A/A	G/G	G/G	G/G	G/G	G/G	G/G	G/G	G/G	1
WMHL14	Chr5	20321987	A	G	A/A	A/A	A/A	A/A	G/G	G/G	G/G	G/G	G/G	G/G	G/G	G/G	1
WMHL15	Chr5	21363473	A	G	A/A	A/A	A/A	A/A	G/G	G/G	G/G	G/G	G/G	G/G	G/G	G/G	1
WMHL16	Chr9	22158134	G	A	G/G	G/G	G/G	G/G	A/G	A/A	A/A	A/A	A/G	A/A	A/A	A/A	0.83
WMHL17	Chr9	22239355	C	A	C/-	C/C	C/C	C/C	A/C	A/A	A/A	A/A	A/A	A/A	A/A	A/A	0.92
WMHL18	Chr10	26477503	C	T	C/C	C/T	C/C	C/C	T/T	T/T	T/T	T/T	T/T	T/T	T/T	T/T	0.92
WMHL19	Chr10	26681481	T	C	T/T	T/T	T/T	T/T	C/C	C/C	C/C	C/C	C/C	C/C	C/C	C/C	1
																Average	0.97
(-) Indicates that the genotype was not available due to a failed PCR.
(* ) Indicates the validated SNPs of red flesh type or high-lycopene specific as mentioned in Table-5
(** ) Indicates the validated SNPs of non red flesh type or low-lycopene specific as mentioned in Table-5
